# Supplementary material for: A genomic approach to investigate developmental cell death in woody tissues of Populus trees
Source: Genome Biol. 2005 Mar 22;6(4):R34. doi: 10.1186/gb-2005-6-4-r34 (PMC1088962; doi:10.1186/gb-2005-6-4-r34)
Supplement: Additional File 1 — The complete list of fiber death library-specific transcripts and the corresponding gene expression data from the microarray analysis. The list shows clusters and singletons unique to the fiber death library within the POPULUSDB, the number of EST sequences in each cluster, annotation, closest Arabidopsis gene and the BLASTX value (E), and the corresponding gene expression from the microarray analysis. The log2 expression ratio (M) is calculated between gene expression in sample B (fiber-cell death) and sample A (early fiber development). A statistically significant difference in gene expression is predicted for transcripts having P<0.001 (t-test) and B>0 (Bayesian statistics [55]). [file gb-2005-6-4-r34-S1.xls]

## Sheet: supl1_PUcompl_EvalCompl
Cluster/singleton	ESTs	Transcript	Most similar Arabidopsis gene	E	M	P	B
POPLAR.11628	9	glycosyl hydrolase family 1 protein	At3g60130	4.2e-126	4.86	6.01e-07	11.81
POPLAR.11658	6	proline-rich protein	At2g27390	1.6e-018	1.29	0.000156	3.12
POPLAR.11639	5	oligopeptide transport family protein	At2g37900	1.3e-005	1.47	0.000765	1.49
POPLAR.11625	4	expressed protein	At2g25150	3.8e-090	0.74	0.000366	1.95
POPLAR.11648	4	basic helix-loop-helix family protein	At1g61660	2.9e-054	0.4	0.142	-5.54
POPLAR.11619	4	expressed protein	At3g45160	2.8e-010	2.27	6.18e-06	7.83
POPLAR.11646	4	expressed protein	At2g22080	0.61	2.98	9.16e-06	7.21
POPLAR.11630	3	PHD-type zinc finger protein	At2g36720	1.2e-029	-0.52	0.00142	0.15
POPLAR.11640	3	expressed protein	At3g19340	1.2e-043	0.1	0.834	-7.75
POPLAR.11653	3	ubiquinone reductase	At1g76340	0.997	-0.99	0.0104	-1.85
POPLAR.11665	3	peroxidase	At1g05260	5.3e-119	2.47	7.96e-06	7.43
POPLAR.11662	3	expressed protein	-	-	-0.28	0.305	-6.06
POPLAR.11616	2	expressed protein	At2g48110	3.1e-026	0.18	0.119	-5.54
POPLAR.11617	2	expressed protein	At1g26800	7.1e-021	-0.04	0.893	-7.15
POPLAR.11621	2	AMP-binding enzyme, putative	At1g66120	2.8e-018	3.34	4.84e-07	12.25
POPLAR.11622	2	expressed protein	At3g19730	0.9994	1.24	0.000172	3.07
POPLAR.11629	2	expressed protein	-	-	-0.21	0.278	-6.36
POPLAR.11632	2	prolylcarboxypeptidase-like protein	At5g22860	5.9e-043	5.38	5.48e-08	17.57
POPLAR.11633	2	expressed protein	At4g17220	2e-22	0.01	0.974	-7.81
POPLAR.11637	2	wax synthase-like protein	At3g51970	9.9e-031	0.61	0.0501	-4.45
POPLAR.11638	2	serine/threonine kinase - like protein	At4g21390	3.6e-037	-0.17	0.72	-6.49
POPLAR.11645	2	reverse transcriptase	At3g32110	0.0017	-0.38	0.0847	-5.11
POPLAR.11654	2	Amino acid carrier. Ricinus communis (Castor bean).AAP1. POSSIBLY amino acid transport protein AAP2	At5g09220	5.8e-020	0.9	0.00115	0.63
POPLAR.11655	2	expressed protein	At2g16050	2.5e-006	2.12	0.000374	2.25
POPLAR.11656	2	ATP-binding region, ATPase-like domain-containing protein	At4g36290	9.9e-042	-0.17	0.377	-6.56
POPLAR.11657	2	Cobrotoxin b precursor (CBT b) (Short neurotoxin). Naja atra (Chinese cobra).	At4g39675	0.96	0.61	0.0153	-2.34
POPLAR.11659	2	peroxidase, putative	At1g49570	1.9e-066	4.35	4.16e-07	12.54
POPLAR.11650	2	jasmonic acid regulatory protein	At3g15510	0.1	0.42	0.0452	-4.22
POPLAR.11660	2	subtilisin-like serine protease, putative	At3g14067	1.4e-022	1.35	2.52e-05	5.78
POPLAR.11661	2	expressed protein	At1g36380	0.9999	0.53	0.0382	-3.73
POPLAR.11663	2	COP9 signalosome complex subunit 1	At3g61140	3.5e-090	3.32	2.34e-07	13.85
POPLAR.11664	2	expressed protein	At3g22380	8.9e-032	-0.68	0.0037	-1.11
POPLAR.11666	2	expressed protein	At5g04700	4e-13	1.9	2.67e-05	5.61
POPLAR.11670	2	Serine/threonine-protein kinase-like protein.	At3g45240	1.7e-076	0.01	0.94	-7.58
POPLAR.11671	2	82 kDa heat shock protein (Fragment). Brachionus calyciflorus.HSP82.	At5g03710	0.012	0.23	0.328	-6.68
POPLAR.11667	2	expressed protein	At1g03910	1.5e-005	4	1.81e-07	14.58
POPLAR.11674	2	ATPase 6 (EC 3.6.3.14) (ATP synthase A chain) (Fragment). Todus todus.ATP6.	At4g22235	0.79	-0.81	0.0353	-4.01
POPLAR.11675	2	expressed protein	At5g53440	6.6e-017	0.24	0.281	-5.97
POPLAR.11676	2	disease resistance protein (NBS-LRR class), putative	At3g14470	1.9e-053	1.01	0.00135	0.42
POPLAR.11631	2	expressed protein	At1g07120	2.7e-053	0.29	0.211	-6.24
POPLAR.11644	2	expressed protein	At2g47840	4.4e-060	0.34	0.0728	-4.71
POPLAR.11677	2	putative protein kinase	At4g18700	0.1	1.02	0.00412	-1.25
POPLAR.11678	2	Gcap1 protein (Fragment). Mus musculus (Mouse).GCAP8 OR GCAP1	-	-	-0.09	0.713	-6.99
POPLAR.11668	2	oligopeptide transporter	At5g64410	1.2e-135	0.88	0.000361	2.06
POPLAR.11634	2	zinc finger protein	At5g66730	1e-14	0.44	0.0173	-3
POPLAR.11624	2	F-box protein family	At1g21410	1.3e-067	2.39	0.000106	3.65
POPLAR.11685	2	expressed protein	-	-	0.16	0.167	-5.86
POPLAR.11627	2	Acetyl-coenzyme A carboxylase carboxyl transferase subunit beta	At5g10660	1.6e-008	0.99	0.00779	-2.07
POPLAR.11681	2	expressed protein	At5g01710	1.7e-130	1.82	3.34e-06	8.84
POPLAR.11669	2	peroxidase, putative	At1g49570	6.5e-027	3.7	5.78e-06	7.94
POPLAR.11652	2	NADH-ubiquinone oxidoreductase chain 3 (EC 1.6.5.3) (Fragment). Neurospora crassa.ND3.	-	-	1	0.00448	-1.27
POPLAR.11690	2	carboxypeptidase precursor-like protein	At3g45010	1.2e-088	0.36	0.147	-5.8
POPLAR.11691	2	membrane protein	At5g07250	2.9e-072	-0.14	0.55	-7.37
POPLAR.11647	2	protein kinase	At2g20300	1.1e-045	0.48	0.142	-5.38
POPLAR.11693	2	ABC transporter family protein	At5g06530	7.8e-028	-0.48	0.0315	-3.65
POPLAR.11694	2	expressed protein	At2g26890	6.6e-076	-0.05	0.674	-7.57
POPLAR.11695	2	kinesin-related protein.	At1g22060	5e-20	-1.11	7.63e-05	4.42
POPLAR.11651	2	Photosystem I assembly protein ycf4 (Fragment). Hordeum vulgare (Barley).YCF4. POSSIBLY disease resistance protein (TIR class), putative	At1g51280	0.24	-0.12	0.35	-6.76
POPLAR.11696	2	expressed protein	At4g30790	4.6e-027	1.48	9.85e-06	7.1
POPLAR.11697	2	SecY-independent transporter protein.	At3g28120	0.9998	0.33	0.501	-6.13
POPLAR.11626	2	N-acetylglucosaminyltransferase family	At2g37585	2.6e-062	-0.11	0.584	-7.43
POPLAR.11689	2	expressed protein	At5g53880	0.077	-1.15	3.87e-05	5.25
POPLAR.11620	2	peptide transporter	At2g37900	3.9e-024	0.48	0.0308	-3.23
POPLAR.11698	2	protein kinase, putative	At1g68690	0.032	-0.21	0.526	-7.32
POPLAR.11688	2	expressed protein	-	-	-2.02	0.000343	2.04
POPLAR.11704	2	expressed protein	At5g11470	2.6e-012	0.25	0.201	-5.97
POPLAR.11649	2	Hypothetical intron-encoded protein. Mesostigma viride.ORF219	-	-	-0.19	0.214	-6.04
POPLAR.11707	2	expressed protein	-	-	0.02	0.927	-7.58
POPLAR.11692	2	expressed protein	At2g23140	5.3e-048	0.11	0.425	-6.98
POPLAR.11703	2	expressed protein	At5g63260	1.4e-018	0.25	0.232	-6.14
POPLAR.11687	2	ring-box protein Roc1	At3g42830	0.9997	-0.65	0.00072	1.04
X001A11	1	Major histocompatibility complex class II DQ beta-1 chain(Fragment).Macaca mulatta (Rhesus macaque).MAMU-DQB1.	-	-	0.52	0.00201	-0.22
X001B03	1	expressed protein	At1g78800	0.97	-0.05	0.797	-7.33
X001D05	1	expressed protein	At3g49180	5.4e-39	0.31	0.445	-6
X001E10	1	puative aldehyde dehydrogenase	At1g44170	6.2e-54	0.43	0.0623	-4.73
X001F06	1	expressed protein	At5g40230	0.9997	0.95	0.000123	3.62
X001F08	1	expressed protein	At2g10950	0.98	-0.06	0.904	-6.65
X001G05	1	Hyppothetical protein. Clostridium perfringens.CPE2268.	-	-	0.06	0.91	-6.65
X001H03	1	expressed protein	At1g06520	0.9995	-0.39	0.108	-4.8
X002A04	1	membrane transporter	At2g26510	0.0019	2.08	1.47e-06	10.25
X002C01	1	expressed protein	At3g02350	0.999	-0.25	0.18	-5.83
X002E12	1	expressed protein	-	-	-0.8	0.0481	-3.79
X002G01	1	Cytochrome P450 (Fragment). Helianthus annuus (Common sunflower).CYP87A1.	At1g12740	9.3e-35	2.56	1.12e-06	10.7
X002G05	1	nodulin - like protein	At3g43660	1.5e-05	4.78	3.75e-07	12.94
X002G09	1	Hypothetical protein SSO8475. Sulfolobus solfataricus.SSO8475.	At3g43890	0.63	2.64	5.78e-06	7.94
X002H01	1	Phospho-2-dehydro-3-deoxyheptonate aldolase 1, chloroplast [Precursor] POSSIBLY Putative phospho-2-dehydro-3-deoxyheptonate aldolase 1 precursor	At1g22410	1.3e-58	0.01	0.966	-7.59
X002H03	1	Unconventional myosin. Helianthus annuus (Common sunflower).HAMY5. POSSIBLY	At1g54560	3.2e-107	0.9	0.00384	-0.58
X002H06	1	Movement protein. African cassava mosaic virus.BC1.	At2g44340	0.83	-1.2	0.00226	-0.47
X003A05	1	3-phosphoinositide-dependent protein kinase-1	At3g10540	2.9e-28	0.18	0.413	-6.42
X003B03	1	expressed protein	At3g59910	5.4e-62	1.26	5.59e-05	4.65
X003D09	1	Tyrosine kinase. Schistosoma mansoni (Blood fluke).TK4.	At5g04450	0.998	0.19	0.526	-7.23
X003D12	1	ORF MSV233 hypothetical protein. Melanoplus sanguinipes entomopoxvirus (MsEPV).MSV233.	-	-	0.26	0.159	-5.8
X003E01	1	Hypothetical protein TTE2223. Thermoanaerobacter tengcongensis.TTE2223.	-	-	-0.12	0.609	-6.84
X003F04	1	expressed protein	At1g02080	0.19	-0.65	0.000704	1.16
X003G08	1	expressed protein	-	-	-0.58	0.0692	-4.25
X003G10	1	Lysine decarboxylase. Anabaena sp. (strain PCC 7120).ALL4887. POSSIBLY putative protein kinase	At2g39110	0.36	0.32	0.157	-5.26
X004A01	1	serine/threonine kinase - like protein	At4g21390	3.5e-21	-0.02	0.94	-7.42
X004B04	1	expressed protein	At4g27654	0.93	0.16	0.667	-6.42
X004B05	1	Hypothetical protein VCA0028. Vibrio cholerae.VCA0028.	-	-	0.02	0.939	-7.17
X004C04	1	expressed protein	At2g23920	0.69	-0.11	0.709	-6.99
X004C09	1	26S proteasome subunit-like protein	At5g45620	0.94	0.12	0.631	-6.88
X004G04	1	Hypothetical 9.7 kDa protein. Spodoptera litura nucleopolyhedrovirus.	-	-	-0.19	0.507	-6.65
X004G08	1	unknown protein, 3 partial	At1g75310	2.5e-07	-0.15	0.47	-7.1
X004G09	1	Low molecular weight heat shock protein ersh 15 (Fragment). Coffea arabica (Coffee).	At4g33925	0.99992	-0.21	0.414	-6.42
X005A04	1	expressed protein	At5g55100	0.6	-0.48	0.00819	-1.77
X005B09	1	expressed protein	-	-	1.48	5.85e-06	7.97
X005C02	1	fructose 1,6-bisphosphatase, putative	At1g43670	5.7e-06	1.56	0.00173	0.24
X005C06	1	expressed protein	At1g78700	2.7e-67	0.24	0.048	-4.4
X005D04	1	expressed protein	At4g08170	2.8e-97	1.39	0.00297	-0.61
X005D05	1	Calreticulin precursor. Necator americanus (Human hookworm).CRT.	At3g27550	0.049	-0.47	0.0134	-2.55
X005E02	1	transporter	At1g78130	0.0089	0.93	0.00255	-0.06
X005E06	1	Hypothetical 197.7 kDa protein orf1613 from chromosome 3. Guillardia theta (Cryptomonas phi).ORF1613.	-	-	-0.46	0.0727	-4.83
X005F05	1	homeobox protein (HAT22)	At4g37790	6.6e-57	-0.66	0.00205	-0.25
X005G04	1	Predicted membrane protein. Clostridium acetobutylicum.CAC2292. POSSIBLY ribosomal protein L29, putative	At3g06680	0.99991	0.25	0.144	-5.39
X005G05	1	Truncated map-w protein. Staphylococcus aureus (strain Mu50 / ATCC 700699), andSA1751.	-	-	-0.02	0.957	-7.18
X005G06	1	GDSL-motif lipase/hydrolase	At2g24560	0.991	0.2	0.444	-6.5
X005H03	1	cyclin delta-3	At4g34160	0.99	0.23	0.393	-6.36
X007A02	1	CAF-like protein	At5g20320	0.76	1.06	0.000102	3.8
X007A10	1	Hypothetical protein Asr7047. Anabaena sp. (strain PCC 7120).ASR7047.	-	-	0.09	0.798	-7.08
X007A12	1	Hypothetical protein BB0826. Borrelia burgdorferi (Lyme disease spirochete).BB0826.	-	-	-0.41	0.0916	-4.59
X007B06	1	expressed protein	At3g14170	2.9e-67	-1.75	7.29e-05	4.48
X007B08	1	Sr528 protein (Fragment). Mus musculus (Mouse).SR528.	At4g20470	0.48	0.19	0.504	-6.65
X007C05	1	protein phosphatase-2C (PP2C) like protein	At3g02750	1.2e-36	0.33	0.595	-6.31
X007C10	1	expressed protein	At1g01130	0.9997	0.23	0.104	-5.15
X007C12	1	ORF14 (Ie-1). Helicoverpa zea single nucleocapsid nucleopolyhedrovirus, an	At4g33320	0.9994	-0.26	0.104	-4.98
X007D06	1	trehalose-6-phosphate synthase like protein	At4g17770	6.8e-68	0.97	1.73e-05	6.24
X007F04	1	Y60A3A.16 protein. Caenorhabditis elegans.Y60A3A.16. POSSIBLY laccase (diphenol oxidase)-like protein	At5g03260	0.4	0.16	0.623	-7.4
X007H09	1	Transcriptional regulator ATRX homolog (X-linked nuclear protein-1). Caenorhabditis elegans.XNP-1 OR B0041.7. POSSIBLY putative histone deacetylase HD2d	At2g27840	0.74	-0.42	0.443	-6
X008A06	1	expressed protein	-	-	0.06	0.83	-7.11
X008C03	1	Hypothetical 9.6 kDa protein (Fragment). Borrelia burgdorferi (Lyme disease spirochete).	At2g22640	0.99994	0.01	0.973	-7.18
X008C05	1	Hypothetical 7.9 kDa protein. Carsonella ruddii.	-	-	0.12	0.823	-6.59
X008C06	1	expressed protein	At1g50410	1.1e-67	0.46	0.00492	-1.39
X008C11	1	expressed protein	-	-	0.28	0.181	-5.96
X008D04	1	Actin II. Oxytricha nova.	-	-	-0.36	0.173	-5.38
X008D05	1	expressed protein	At5g07270	2e-99	0.81	3.53e-05	5.22
X008D07	1	expressed protein	-	-	0.63	0.0168	-2.46
X008E09	1	Hypothetical 8.3 kDa protein. Streptococcus pneumoniae.PNCK.	-	-	0.14	0.696	-6.97
X008F04	1	Lectin precursor (Fragment). Vicia faba (Broad bean).LEC58. POSSIBLY leucine-rich repeat transmembrane protein kinase, putative	At1g07650	0.48	0.5	0.0265	-3.04
X008F05	1	disease resistance protein, putative	At1g33670	4.4e-32	0.83	0.00574	-1.32
X008F07	1	OJ1485_B09.5 protein. Oryza sativa (japonica cultivar-group).OJ1485_B09.5. POSSIBLY hypothetical protein, 3 partial	At1g67410	5.9e-12	0.96	0.000174	3.05
X008G08	1	auxin-induced protein (AIR9)	At2g34680	1e-16	-0.07	0.856	-7.37
X009A12	1	expressed protein	At5g07270	4.1e-11	1.11	4.17e-05	4.98
X009B06	1	expressed protein	At3g06190	3.5e-81	0.34	0.108	-5.42
X009C01	1	Hypothetical protein CC3052. Caulobacter crescentus.CC3052. POSSIBLY fatty acid hydroxylase (FAH1)	At2g34770	0.17	0.07	0.581	-7.33
X009C03	1	8K protein (Cysteine rich protein). Potato mop-top virus.8K PROTEIN.	-	-	-0.18	0.388	-6.35
X009C06	1	Hypothetical protein yidH. Escherichia coli,YIDH OR B3676 OR C4600 OR Z5171 OR ECS4617 OR SF3786.	At1g67670	0.9996	-0.1	0.824	-6.59
X009C09	1	4833428E21Rik protein. Mus musculus (Mouse).4833428E21RIK. POSSIBLY metallothionein-like protein	At2g42000	0.66	-0.04	0.842	-7.53
X009D02	1	nucleic acid binding protein	At3g11200	0.996	0.39	0.106	-4.77
X009D08	1	Envelope glycoprotein (Fragment). Human immunodeficiency virus 1.ENV.	-	-	-0.3	0.268	-5.91
X009E01	1	expressed protein	At5g06630	0.0013	-0.77	0.00115	0.51
X009E03	1	expressed protein	At4g39880	4.9e-22	-0.28	0.22	-6.08
X009E05	1	2310012P17Rik protein. Mus musculus (Mouse).2310012P17RIK.	At5g39880	0.87	0.1	0.671	-6.94
X009F08	1	SMC-like protein (MIM)	At5g61460	6.4e-59	0.22	0.191	-5.75
X009G02	1	expressed protein	At1g27595	1.2e-51	0.08	0.674	-7.19
X009H03	1	ORF2280 gene homolog (Fragment). Dianthus sp. Downie 1028.	-	-	0.18	0.472	-6.57
X009H06	1	expressed protein	At3g24100	0.73	0.1	0.672	-7.18
X009H12	1	amidase	At1g08980	8.3e-43	0.37	0.218	-5.66
X010A04	1	expressed protein	-	-	-0.06	0.906	-6.65
X010A05	1	Valyl-tRNA synthetase (Fragment). Carsonella ruddii.VALS.	-	-	-0.6	0.0605	-4.08
X010B05	1	Hypothetical 208 kDa protein ycf1 (ORF 1738). Epifagus virginiana (Beechdrops).YCF1. POSSIBLY calcium-dependent protein kinase	At3g57530	0.15	-0.01	0.978	-7.18
X010C02	1	4930405H06Rik protein. Mus musculus (Mouse).4930405H06RIK. POSSIBLY	At1g76980	0.56	-0.57	0.165	-5.32
X010C03	1	Transcription factor. Lycopersicon esculentum (Tomato).THM1. POSSIBLY putative MYB family transcription factor	At1g63910	4.6e-13	-1.36	0.000153	3.46
X010C11	1	Oxidoreductase, putative. Vibrio cholerae.VCA0151. POSSIBLY unknown protein (At1g63720)	At1g63720	0.9992	1.88	1.89e-06	9.79
X010D04	1	expressed protein	At1g79540	3.3e-62	-0.32	0.4	-5.88
X010D05	1	expressed protein	-	-	5.57	2.41e-07	13.77
X010D06	1	Beta-tubulin (Fragment). Calonectria variabilis.	At4g19040	3.5e-10	0.24	0.293	-6.26
X010D08	1	Hypothetical protein FLJ22937 (NPD007 protein). Homo sapiens (Human).	-	-	1.03	0.00195	0.29
X010F04	1	fructokinase-like protein	At3g59480	0.00095	-0.26	0.0697	-4.87
X010G07	1	receptor protein kinase, putative	At1g56145	0.00049	0.33	0.492	-6.11
X010H04	1	expressed protein	-	-	0.25	0.309	-6.08
X010H05	1	expressed protein	At2g04050	0.999	-0.03	0.919	-7.16
X011A04	1	expressed protein	At4g01080	5.7e-67	-0.86	0.000336	2.07
X011A05	1	Trypsin inhibitor MCI-3. Momordica charantia (Bitter gourd) (Balsam pear).	At4g26710	0.98	-0.99	0.000594	1.65
X011A06	1	Plasmid Gch3937, complete sequence. Gracilaria chilensis.	-	-	-0.03	0.952	-6.66
X011C08	1	serine carboxypeptidase II-like protein	At5g23210	1.4e-23	0.14	0.738	-6.51
X011E01	1	expressed protein	At1g68250	0.17	-0.16	0.576	-6.79
X011E03	1	NADH-ubiquinone oxidoreductase subunit 4. Globodera pallida.ND4. POSSIBLY ABC transport protein - like	At5g61730	0.32	-0.08	0.868	-7.14
X011F09	1	B1088D01.3 protein. Oryza sativa (Rice).B1088D01.3.	At1g48790	6.8e-15	0.39	0.395	-5.87
X011G06	1	Cytochrome b (Fragment). Batrachuperus tibetanus.	-	-	-0.21	0.659	-6.41
X011G12	1	IFA-binding protein	At1g70750	6.6e-08	-0.76	0.00794	-1.51
X012A04	1	Peroxisomal targeting sequence 1 receptor (Fragment). Nicotiana tabacum (Common tobacco).PEX5. POSSIBLY peroxisomal targeting signal type 1 receptor	At5g56290	8.2e-05	0.01	0.976	-7.43
X012A09	1	Hypothetical protein (Fragment). Homo sapiens (Human).DKFZP564A043.	At4g27654	0.78	0.33	0.07	-4.78
X012B04	1	RNA-binding protein	At2g41060	5.1e-42	-0.22	0.376	-6.31
X012B07	1	acyl-CoA synthetase. Capsicum annuum (Bell pepper). POSSIBLY 4-coumarate-CoA ligase -like protein	At3g48990	7.4e-74	-0.44	0.00818	-2.04
X012C05	1	expressed protein	At2g42080	1.1e-13	-0.23	0.246	-6.21
X012C09	1	cytochrome P450-like	At5g36110	5.8e-42	-0.28	0.285	-5.98
X012D12	1	expressed protein	At3g26040	1.6e-07	-0.08	0.57	-7.31
X013A01	1	expressed protein	-	-	0.28	0.182	-5.69
X013A05	1	Conserved protein. Methanosarcina mazei (Methanosarcina frisia).MM2942.	At2g15960	0.13	0.02	0.952	-6.66
X013A10	1	C-mos (Fragment). Bufo steindachneri.	At5g50090	0.99993	-0.16	0.676	-6.44
X013B04	1	Heterogeneous nuclear ribonucleoprotein R. Homo sapiens (Human). POSSIBLY anaphase promoting complex subunit 11	At3g05870	0.9999	-1.03	0.000217	2.66
X013C08	1	expressed protein	At5g38090	0.94	0.13	0.593	-6.81
X013D05	1	Hypothetical protein Cj0916c. Campylobacter jejuni.CJ0916C.	-	-	0.4	0.478	-6.08
X013D08	1	expressed protein	At5g27010	4.6e-10	0.65	0.0142	-2.25
X013E01	1	unknown protein (At1g74680)	At1g74680	2.2e-22	-0.58	0.00247	-0.58
X013F03	1	expressed protein	At4g15820	1.5e-06	0.55	0.0275	-3.09
X013G03	1	Dermaseptin AA-3-1 precursor. Agalychnis annae (Yellow-eye leaf frog).	-	-	-0.03	0.917	-7.16
X013G06	1	expressed protein	-	-	-0.16	0.467	-6.56
X013H04	1	expressed protein	-	-	0.25	0.261	-5.88
X013H05	1	Blight-associated protein p12 precursor. Citrus jambhiri (rough lemon).	At2g18660	4.1e-09	2.26	1.44e-05	6.59
X013H11	1	expressed protein	At5g14920	0.39	0.29	0.144	-5.15
X014A06	1	expressed protein	-	-	0.16	0.694	-6.46
X014A10	1	expressed protein	At4g17050	3.1e-27	1.59	0.000165	3.36
X014A12	1	expressed protein	At5g24360	4.4e-26	0.32	0.0795	-4.65
X014C08	1	expressed protein	At5g53400	1.7e-51	0.11	0.613	-7.26
X014C10	1	expressed protein	At2g36740	3.3e-48	-0.82	0.0223	-2.82
X014C11	1	translation releasing factor RF-1 -like protein	At3g62910	4.9e-27	-0.17	0.421	-6.69
X014D01	1	Suppressor protein SRP40. Saccharomyces cerevisiae (Baker's yeast).SRP40 OR YKR092C OR YKR412A. POSSIBLY putative protein kinase	At1g67580	0.63	2.26	1.67e-05	6.6
X014D03	1	proline-rich like protein	At2g21140	3.6e-07	-0.08	0.819	-7.51
X014E02	1	expressed protein	At1g75100	0.9998	-0.16	0.566	-6.77
X014F10	1	expressed protein	-	-	0.62	0.0152	-2.33
X014G10	1	Reverse transcriptase (Fragment). Zea mays (Maize).	-	-	-0.11	0.572	-7.19
X014H12	1	Lipoxygenase (EC 1.13.11.12). Corylus avellana (European hazel).LOX.	At1g55020	1.5e-08	-0.05	0.878	-7.68
X015A04	1	RNase H	At3g01410	0.998	0.25	0.232	-5.74
X015A09	1	Hypothetical protein TTE2501. Thermoanaerobacter tengcongensis.TTE2501.	-	-	-0.41	0.0249	-3.47
X015B05	1	expressed protein	At5g42000	0.99991	0.08	0.653	-7.55
X015B07	1	expressed protein	-	-	0.17	0.421	-6.44
X015D06	1	protein kinase-like protein	At5g56460	1.8e-33	0.52	0.00301	-0.83
X015E09	1	Predicted protein. Methanosarcina acetivorans.MA3240.	-	-	0.72	0.00141	0.15
X015F02	1	Cytochrome b. Glossophaga soricina (Pallas' long-tongued bat).	At3g20400	0.88	-0.04	0.92	-6.65
X015F05	1	expressed protein	At5g19460	9.9e-18	2.81	3.35e-06	8.84
X015F07	1	expressed protein	At5g39990	2.3e-69	0.38	0.0224	-3.21
X015G08	1	farnesyltranstransferase, putative (fragment)	At3g29420	0.993	-0.08	0.798	-7.08
X015G11	1	NADH-ubiquinone oxidoreductase 49 kDa subunit (EC 1.6.5.3)(EC 1.6.99.3) (NADH dehydrogenase subunit 7).Acanthamoeba castellanii (Amoeba).NAD7. POSSIBLY Expressed protein	At5g53485	0.93	-0.56	0.111	-5.07
X015H08	1	expressed protein	At5g53500	1.3e-20	0.21	0.49	-6.86
X015H09	1	Cytochrome b (Fragment). Batrachuperus tibetanus.	At5g18150	0.99995	0.16	0.485	-6.6
X016A01	1	alcohol dehydrogenase	At4g03140	3.2e-10	0.42	0.0466	-3.75
X016B03	1	expressed protein	At1g22020	2.5e-36	0.19	0.233	-6.15
X016B05	1	Orf protein (Fragment). Borrelia burgdorferi (Lyme disease spirochete).ORF.	-	-	-0.1	0.691	-6.96
X016B09	1	expressed protein	At5g13540	1.5e-05	0.15	0.436	-7.01
X016C01	1	Cytochrome oxidase I (EC 1.9.3.1) (Cytochrome c oxidase polypeptide I)(Fragment).Schistosoma curassoni.COI.	-	-	3.26	2.34e-07	13.83
X016C07	1	expressed protein	At1g64820	0.25	2.93	5.4e-06	8.04
X016C08	1	F-box protein Fbx22 (Fragment). Homo sapiens (Human).FBX22.	-	-	1.45	1.08e-05	6.96
X016D08	1	ORF YJL188C. Saccharomyces cerevisiae (Baker's yeast).BUD19 OR YJL188C.	At5g18410	0.74	0.69	0.00225	-0.46
X016D12	1	expressed protein	At1g02630	3.2e-13	0.28	0.0815	-5.07
X016F04	1	alpha-glucosidase 1	At5g11720	8.7e-71	-0.49	0.00952	-2.23
X016G06	1	Phosphatidic acid phosphatase beta (EC 3.1.3.4). Vigna unguiculata (Cowpea).	-	-	0.54	0.035	-3.39
X016G08	1	MSZF89 (Fragment). Mus musculus (Mouse).MSZF89 OR MSZF31. POSSIBLY probable ribosomal protein	At4g16030	0.9	2.59	2.59e-05	5.67
X016H04	1	PRO0195. Homo sapiens (Human). POSSIBLY predicted GPI-anchored protein	At5g53250	0.99995	0.91	5.89e-05	4.5
X016H07	1	Similar to Zea mays PRP gene.(X60432). Oryza sativa (Rice). POSSIBLY Expressed protein	At5g52975	0.00072	1.68	2.25e-06	9.48
X017B03	1	P-glycoprotein, putative, 3partial	At3g28345	6.6e-105	2.86	3.91e-06	8.58
X017B04	1	Ymf71. Tetrahymena thermophila.YMF71.	-	-	-0.02	0.943	-7.81
X017B06	1	NADH dehydrogenase subunit 6. Ancylostoma duodenale.NADH6.	At5g18150	0.094	0.08	0.501	-7.27
X017C06	1	ORF14. Xestia c-nigrum granulosis virus (XnGV) (Xestia c-nigrum	At5g03360	0.93	0.24	0.143	-5.77
X017D01	1	1110021E09Rik protein (Fragment). Mus musculus (Mouse).1110021E09RIK.	At3g43590	0.0026	0.28	0.175	-6.02
X017D02	1	expressed protein	At4g12850	3.1e-11	-0.22	0.344	-6.83
X017E11	1	48 kDa dehydrin-like protein. Cornus sericea.ROD48.	At2g41420	0.58	0.26	0.289	-6
X017F01	1	expressed protein	At1g12700	1.3e-26	0.2	0.132	-5.67
X017F05	1	expressed protein	At5g04550	9.9e-95	-0.07	0.742	-7.02
X017G08	1	expressed protein	At1g49470	5.6e-76	0.08	0.67	-7.57
X017G11	1	expressed protein	At4g22150	1.4e-17	-0.17	0.453	-6.77
X017H04	1	expressed protein	At2g07360	0.9999	0.3	0.0286	-3.74
X017H05	1	expressed protein	At3g56370	1.1e-37	-0.59	0.00713	-1.86
X017H11	1	Hypothetical protein PAB1466. Pyrococcus abyssi.PAB1466.	At1g27330	0.58	-0.07	0.703	-7.61
X018A10	1	expressed protein	At3g61800	8.2e-15	0.35	0.128	-5.01
X018B05	1	expressed protein	At5g38720	0.017	0.92	0.00018	3
X018C03	1	expressed protein	At5g12080	1.1e-59	0.9	0.000117	3.52
X018C09	1	NADH dehydrogenase subunit 1 (Fragment). Sechium edule.NAD1.	-	-	-0.34	0.0494	-4.44
X018E02	1	expressed protein	At1g44835	0.00011	-0.63	0.0135	-2.18
X018E11	1	Erythrocyte membrane protein 1 (Fragment). Plasmodium falciparum.	At1g13890	0.53	0.36	0.0562	-4.38
X018F02	1	expressed protein	-	-	-0.08	0.788	-7.07
X018F12	1	heat shock protein	At3g22830	8.1e-16	0.15	0.415	-6.96
X018G02	1	serine/threonine protein kinase-like	At5g35960	6.1e-31	-0.05	0.89	-7.15
X018G04	1	transcription factor (MYB26)	At3g13890	0.71	-0.36	0.135	-5.6
X018G05	1	expressed protein	At1g44674	0.995	0.15	0.523	-6.93
X018G08	1	Peroxisomal copper-containing amine oxidase. Glycine max (Soybean).PAO1. POSSIBLY putative copper amine oxidase	At2g42490	1.5e-115	0.09	0.524	-7.32
X018H04	1	jasmonic acid regulatory protein	At3g15510	5.1e-82	0.64	0.00211	-0.37
X018H07	1	Efflux carrier of polar auxin transport. Brassica juncea (Leaf mustard) (Indian mustard).PINA.	-	-	0.24	0.199	-6.17
X019B07	1	expressed protein	At3g58560	1.4e-72	2.03	5.61e-06	7.98
X019B11	1	Hypothetical 17.7 kDa protein. Guillardia theta (Cryptomonas phi).	At4g27654	0.95	-0.05	0.903	-7.69
X019C04	1	Spike protein (Fragment). Avian infectious bronchitis virus.S1.	At5g33210	0.98	1.57	1.24e-06	10.52
X019C08	1	expressed protein	At5g51670	5.9e-65	-0.75	0.0104	-2.45
X019C10	1	expressed protein	At3g15810	2e-55	1.03	8.49e-05	4.06
X019C12	1	expressed protein	At1g43995	0.005	-0.38	0.189	-6.01
X019D07	1	expressed protein	-	-	0.31	0.0205	-3.32
X019D09	1	Hypothetical 66.2 kDa protein. Capsella rubella.	At1g55590	9.4e-81	-0.31	0.0665	-4.71
X019D10	1	expressed protein	At4g01300	0.0098	0.02	0.97	-7.81
X019E09	1	transporter	At1g73220	2.2e-26	-0.03	0.92	-7.8
X019E11	1	Ser/Arg-related nuclear matrix protein. Homo sapiens (Human).SRM160. POSSIBLY putative proline-rich protein	At2g29210	0.002	-0.34	0.0531	-4.53
X019F10	1	Hypothetical 10.4 kDa protein. Saccharomyces cerevisiae (Baker's yeast).YPR160C-A.	-	-	0.72	0.000182	2.9
X019G01	1	Hypothetical protein. Homo sapiens (Human).PP7052. POSSIBLY GTP cyclohydrolase I	At3g07270	3.7e-56	0.13	0.674	-7.57
X019G03	1	Extensin (Fragment). Cicer arietinum (Chickpea) (Garbanzo). POSSIBLY putative proline-rich protein	At4g11430	1.1e-06	-0.58	0.0121	-2.64
X019G04	1	centromere protein - like	At3g55060	6.3e-68	-0.09	0.753	-7.67
X019H05	1	Similar to dTDP-D-glucose 4,6-dehydratase	At1g78570	0.42	0.7	0.00425	-1.29
X020A06	1	Conserved protein. Methanosarcina mazei (Methanosarcina frisia).MM2724. POSSIBLY hypothetical protein	At1g35143	0.41	-0.35	0.102	-5.34
X020C06	1	major intrinsic protein (MIP) - like	At4g10380	5.2e-57	-0.19	0.398	-6.38
X020D06	1	expressed protein	At5g40470	4.5e-14	-0.66	0.000309	2.18
X020E06	1	receptor-like protein kinase precursor - like	At5g28680	2e-64	-0.66	0.301	-6.05
X020E07	1	expressed protein	-	-	2.69	4.71e-07	12.31
X020E09	1	Nuclear localization signal binding protein. Mus musculus (Mouse).SPOT1 OR SPOT-1.	At1g76500	6.2e-05	0.11	0.573	-7.19
X020E11	1	cyclin like protein	At2g26430	9e-19	0.07	0.73	-7.55
X020E12	1	expressed protein	At5g52230	4e-19	0.42	0.1	-4.7
X020F08	1	proline transporter 2	At3g55740	0.14	-0.22	0.3	-6.29
X020G10	1	expressed protein	At3g10210	0.00026	-0.13	0.569	-6.77
X021A06	1	Phosphate transporter. Lycopersicon esculentum (Tomato).LEPT1. POSSIBLY phosphate transporter (AtPT2)	At2g38940	1.8e-93	2.28	6.52e-05	4.35
X021A12	1	Ribosomal protein S5. Toxoplasma gondii.	At5g03550	0.44	0.05	0.879	-7.55
X021C03	1	polyprotein. Oryza sativa (Rice).OSJNBA0028C16.19 OR OSJNAA0028C16.10.	At2g34150	0.053	2.08	8.95e-07	11.1
X021C10	1	expressed protein	At4g09890	1.9e-20	2.81	6.01e-07	11.82
X021D05	1	low temperature and salt responsive protein LTI6A, putative	At1g57550	0.91	0.41	0.0753	-4.87
X021D06	1	Hypothetical protein BBK38. Borrelia burgdorferi (Lyme disease spirochete).BBK38.	-	-	-0.23	0.191	-6.03
X021D11	1	chorismate mutase. Oryza sativa (Rice).P0403C05.9. POSSIBLY chorismate mutase	At3g29200	4.7e-34	-0.39	0.0154	-2.85
X021E05	1	Predicted protein. Methanosarcina acetivorans.MA2054.	At3g11430	0.34	0.13	0.503	-7.18
X021E07	1	Heat shock factor protein HSF24 (Heat shock transcription factor 24)(HSTF 24) (Heat stress transcription factor).Lycopersicon peruvianum (Peruvian tomato).HSF24. POSSIBLY heat shock transcription factor HSF4	At4g36990	1.1e-18	2.28	5.92e-06	7.9
X021F03	1	sugar transporter	At4g04750	0.029	1.89	7.65e-06	7.49
X021F10	1	051R. Chilo iridescent virus (CIV) (Insect iridescent virus type 6	-	-	0.79	0.000572	1.45
X021F12	1	leucine-rich repeat receptor-like kinase At1g09970	At1g09970	2.1e-89	2.68	1.81e-07	14.54
X021G07	1	expressed protein	At1g55410	0.095	0.12	0.416	-6.96
X022A02	1	Glucose-6-phosphate dehydrogenase (F14J9.8)	At1g09420	9.1e-05	0.02	0.933	-7.58
X022B04	1	AMVITR09. Amsacta moorei entomopoxvirus (AmEPV).AMVITR09.	-	-	-0.01	0.975	-7.43
X022C02	1	Hypothetical protein. Plasmodium falciparum (isolate 3D7).PFB0415C.	At5g47900	0.87	-0.82	0.00178	0.21
X022C04	1	expressed protein	-	-	0.03	0.905	-7.16
X022C05	1	Small hydrophobic protein. Campylobacter jejuni.CJ0819.	-	-	0.17	0.657	-6.41
X022C07	1	expressed protein	At1g67120	0.16	0.14	0.522	-6.93
X022D02	1	Glutamate decarboxylase (EC 4.1.1.15) (GAD) (ERT D1). Lycopersicon esculentum (Tomato). POSSIBLY glutamate decarboxylase like protein	At2g02000	5.7e-09	3.69	1.99e-07	14.3
X022E02	1	ORF52. Sulfolobus islandicus.	At4g30580	0.97	1.25	5.44e-05	4.69
X022G03	1	expressed protein	At4g29170	1.5e-34	0.69	0.0629	-4.64
X022G07	1	Succinate dehydrogenase cytochrome b560 subunit (Succinatedehydrogenase, subunit III).Cyanidium caldarium.SDH3 OR SDHC. POSSIBLY probable ribosomal protein	At4g16030	0.92	-0.13	0.594	-6.82
X022G08	1	Acyl-ACP thioesterase. Garcinia mangostana.FATB1. POSSIBLY acyl-(acyl carrier protein) thioesterase, putative	At1g08510	4.6e-42	0.39	0.0364	-3.83
X022G10	1	expressed protein	At1g06380	0.99	0.02	0.925	-7.58
X022G11	1	expressed protein	At5g49900	7.7e-111	0.58	0.0509	-4.47
X022G12	1	Mitochondrial ribosomal protein S10. Pisum sativum (Garden pea).RPS10.	At4g20250	0.997	0.05	0.747	-7.44
X022H12	1	UPF1	At5g47010	2.9e-21	0.24	0.365	-6.28
X023B07	1	Protein phosphatase-2C. Mesembryanthemum crystallinum (Common ice plant).PP2C. POSSIBLY putative protein phosphatase	At3g17250	3.2e-06	-0.24	0.325	-6.55
X023C05	1	NBS/LRR resistance protein-like protein (Fragment). Theobroma cacao (Cacao) (Cocoa). POSSIBLY disease resistance protein, putative	At3g14470	1.1e-06	-0.07	0.866	-6.63
X023D02	1	glycosyl transferase like protein	At1g24170	4.2e-19	-0.66	0.0211	-3.26
X023D07	1	Histidine-rich glycoprotein precursor. Plasmodium lophurae.	At2g19270	1.8e-09	0.51	0.0073	-1.78
X023E05	1	expressed protein	At4g28830	0.00024	-0.22	0.52	-7.09
X023G01	1	nodulin-like protein	At5g64700	2.9e-40	2.55	1.05e-05	7.01
X023G10	1	DNA-directed RNA polymerase subunit P (EC 2.7.7.6). Pyrobaculum aerophilum.RPOP OR PAE2258. POSSIBLY aspartyl protease-like predicted GPI-anchored protein	At5g36260	0.73	-0.17	0.406	-6.81
X023G12	1	F6D8.26	At1g52520	7.5e-45	0.11	0.611	-6.85
X023H01	1	Retinitis pigmentosa GTPase regulator-like protein (Fragment). Fugu rubripes (Japanese pufferfish) (Takifugu rubripes).	At4g37820	1.4e-07	0.09	0.737	-7.55
X023H03	1	expressed protein	At1g14300	4.1e-73	0	0.986	-7.71
X024A03	1	cleft lip and palate associated transmembrane protein-like	At5g08500	1.5e-52	-0.5	0.106	-5.02
X024B02	1	CCAAT-binding transcription factor subunit AAB-1. Neurospora crassa.AAB-1.	At5g28640	0.11	-0.05	0.874	-7.55
X024B04	1	SecY-independent transporter protein. Malawimonas jakobiformis.YMF16.	At3g28220	0.98	0.27	0.258	-5.86
X024B11	1	expressed protein	At5g14360	5.1e-11	-1.24	0.000127	3.4
X024C05	1	expressed protein	At1g32570	0.71	0.5	0.0413	-4.2
X024C07	1	Hypothetical protein (Fragment). Homo sapiens (Human). POSSIBLY putative transport protein	At2g02590	0.35	-0.11	0.643	-7.31
X024C09	1	expressed protein	At2g02570	0.047	0.26	0.242	-6.41
X024D04	1	peptide/amino acid transporter	At2g37900	1.4e-08	6.11	6.1e-08	17.01
X024E06	1	expressed protein	-	-	-0.15	0.397	-6.78
X024E08	1	unknown protein (At1g68820)	At1g68820	2.8e-12	-0.34	0.0634	-4.53
X024E10	1	expressed protein	At5g56360	2.8e-08	-0.09	0.608	-7.09
X024E11	1	expressed protein	At1g14300	0.97	-0.12	0.536	-7.25
X024E12	1	gag-pol polyprotein. Oryza sativa (Rice).OSJNBA0028C16.4. POSSIBLY putative retroelement pol polyprotein	At2g14400	0.95	-0.14	0.501	-7.17
X024F03	1	non-green plastid inner envelope membrane protein	At2g38550	0.002	1.09	4.95e-05	4.74
X024F04	1	expressed protein	At5g56420	0.96	-0.3	0.0967	-5.06
X024F05	1	expressed protein	At5g24640	0.76	4.18	3.59e-07	13.07
X024G05	1	expressed protein	At2g40130	2.9e-23	-0.12	0.574	-7.03
X024G10	1	RING-H2 zinc finger protein-like	At5g17600	2.3e-31	-0.63	0.0092	-2.28
X024H03	1	expressed protein	At2g28780	1.6e-16	1.84	8.13e-06	7.58
X024H06	1	arginine methyltransferase, putative	At3g20020	8.6e-05	0.12	0.534	-7.12
X024H08	1	violaxanthin de-epoxidase precursor (U44133)	At1g08550	1.3e-05	0.1	0.647	-7.31
X025B03	1	Hypothetical protein. Homo sapiens (Human).DKFZP761D112. POSSIBLY predicted GPI-anchored protein	At5g61130	0.99993	-0.12	0.624	-7.28
X025B04	1	Nuclear matrix constituent protein 1 (NMCP1). Daucus carota (Carrot). POSSIBLY putative nuclear matrix constituent protein 1 (NMCP1)	At1g68790	1.7e-06	0.04	0.759	-7.58
X025B05	1	expressed protein	At1g21200	1.9e-19	0.31	0.0972	-5.06
X025B11	1	Hypothetical protein CP1036. Chlamydia pneumoniae (Chlamydophila pneumoniae).CP1036.	At2g20595	0.98	2.18	2.52e-06	9.36
X025C03	1	expressed protein	At3g57120	4.4e-37	0.34	0.0852	-4.9
X025C05	1	P0501G01.24 protein. Oryza sativa (Rice).P0501G01.24.	At1g07380	8.1e-109	0.3	0.0274	-3.69
X025C08	1	NPK1-related protein kinase 1S (ANP1)	At1g09000	0.96	-0.22	0.302	-6.46
X025C12	1	Potassium transporter HAK3p (Fragment). Mesembryanthemum crystallinum (Common ice plant).HAK3. POSSIBLY high affinity potassium transporter AtHAK6 (At1g70300)	At1g70300	2.5e-28	0.81	0.000575	1.44
X025D05	1	expressed protein	At1g80160	0.99993	0.62	0.000482	1.59
X025E06	1	predicted GPI-anchored protein	At3g16860	1.7e-08	0.18	0.486	-6.61
X025E07	1	expressed protein	At2g20670	0.46	2.67	4.36e-07	12.46
X025E08	1	SNF1 related protein kinase (ATSRPK1)	At3g23000	2.3e-54	0.58	0.00424	-1.2
X025F01	1	expressed protein	At1g32700	1.1e-10	0.85	0.000696	1.18
X025F04	1	3-hydroxy-3-methylglutaryl-coenzyme A reductase (EC 1.1.1.34) (HMG-CoAreductase).Camptotheca acuminata. POSSIBLY 3-hydroxy-3-methylglutaryl CoA reductase (AA 1-592)	At1g76490	1.9e-80	-0.03	0.923	-7.7
X025F11	1	expressed protein	At4g00330	4.8e-38	-0.38	0.117	-5.3
X025G02	1	TRE1 protein (Fragment). Medicago truncatula (Barrel medic).TRE1.	At1g55390	0.998	0.19	0.284	-6.51
X025G06	1	MtN3-like protein	At3g16690	0.84	-0.25	0.24	-6.18
X025G11	1	expressed protein	At5g64090	6.7e-17	0.73	0.00182	-0.08
X025G12	1	Hypothetical 10.7 kDa protein. Shewanella putrefaciens (Pseudomonas putrefaciens).	At1g61070	0.92	0.13	0.629	-7.12
X025H01	1	proline-rich protein	At4g11430	2.1e-05	0	0.99	-7.59
X026A11	1	flavonol 3-O-glucosyltransferase	At2g29750	7.5e-41	0.2	0.386	-6.59
X027A03	1	expressed protein	At1g58070	0.98	2.68	0.000408	2
X027A04	1	ER lumen retaining receptor (HDEL receptor), putative	At3g25040	0.041	1.88	2.54e-06	9.3
X027A05	1	ORF 16.1 kDa. Mastadenovirus. POSSIBLY putative CDP-diacylglycerol--glycerol-3-phosphate 3-phosphatidyltransferase	At2g39290	0.83	0.85	0.00298	-0.61
X027A06	1	expressed protein	At1g51920	0.2	1.34	3.06e-06	9.01
X027A07	1	expressed protein	At5g50540	0.98	0.12	0.283	-6.6
X027A08	1	2310043L02Rik protein. Mus musculus (Mouse).2310043L02RIK. POSSIBLY proline-rich protein	At3g50580	0.15	4.63	7.63e-07	11.36
X027A10	1	bacterial IS-element	At1g36930	0.97	0.07	0.7	-7.51
X027A11	1	expressed protein	At5g07760	0.5	0.23	0.433	-6.72
X027A12	1	Hypothetical protein BMEII0764. Brucella melitensis.BMEII0764.	At1g48620	0.9	1.85	0.00227	-0.47
X027A01	1	Metallothionein-IB (MT-IB). Equus caballus (Horse).	-	-	3.41	3.14e-07	13.32
X027B01	1	HBV preS1(21-47) binding protein (Fragment). Homo sapiens (Human).	At5g53880	0.022	0.87	5.65e-05	4.55
X027B02	1	expressed protein	-	-	-0.39	0.0458	-4.34
X027B03	1	expressed protein	At3g26360	0.93	1.29	9.78e-05	3.85
X027B07	1	Hypothetical protein. Homo sapiens (Human).	-	-	1.02	3.36e-05	5.29
X027B09	1	Hypothetical 8.0 kDa protein. Macaca fascicularis (Crab eating macaque) (Cynomolgus monkey	-	-	2.9	9.67e-06	7.13
X027B10	1	expressed protein	At5g24480	0.998	-0.16	0.533	-7.34
X027B11	1	expressed protein	At5g45860	0.9998	0.3	0.036	-4.03
X027B12	1	ORF3 protein. Pseudomonas sp.	At4g19400	0.998	0.81	0.00149	0.08
X027C01	1	Hypothetical phage associated protein. Streptococcus pyogenes.SPY0679.	At3g17120	0.96	0.36	0.124	-5.21
X027C02	1	MCM3 homolog (emb|CAA03887.1)	At5g46280	0.49	0.32	0.0368	-4.06
X027C04	1	proline-rich protein	At3g50580	0.97	-0.15	0.469	-6.97
X027C05	1	Proopiomelanocortin A. Verasper moseri (Barfin flounder).	At1g70620	0.019	-0.03	0.885	-7.68
X027C07	1	expressed protein	At2g06200	0.27	-0.26	0.364	-6.27
X027C08	1	cadmium-transporting ATPase-like protein	At4g30110	0.96	0.14	0.497	-7.04
X027C10	1	senescence-associated protein 5	At2g19580	0.81	-0.03	0.896	-7.56
X027C11	1	unknown protein (At3g58020)	At3g58020	0.45	0.05	0.875	-7.68
X027C12	1	Squamous cell carcinoma-related protein-1. Homo sapiens (Human).	-	-	-0.51	0.00528	-1.57
X027D01	1	DNA-binding protein, putative	At1g01060	0.6	0.52	0.00094	0.68
X027D04	1	expressed protein	At3g29330	0.9	-0.91	0.000508	1.72
X027D08	1	CG5011 protein (LP08456p). Drosophila melanogaster (Fruit fly).CG5011.	At5g47870	0.5	-0.14	0.376	-6.84
X027D09	1	expressed protein	-	-	-0.2	0.219	-6.3
X027D10	1	expressed protein	-	-	3.46	1.99e-07	14.3
X027D11	1	Heterotrimeric GTP binding protein alpha subunit (Fragment). Nicotiana sylvestris (Wood tobacco).NTGA1S.	-	-	0.43	0.122	-4.94
X027D12	1	expressed protein	At1g70930	0.69	1.05	3.53e-05	5.22
X027E01	1	expressed protein	At1g32290	0.064	0.6	0.00184	-0.19
X027E02	1	Hypothetical protein Cgl0656. Corynebacterium glutamicum (Brevibacterium flavum).CGL0656. POSSIBLY putative cinnamoyl-CoA reductase	At1g76470	0.85	-0.61	0.00237	-0.53
X027E03	1	Hypothetical protein XAC0423. Xanthomonas axonopodis (pv. citri).XAC0423.	At1g54120	0.56	-0.55	0.0525	-4.51
X027E04	1	ORF1 (Fragment). TT virus.	At4g26710	0.89	-0.97	0.0121	-2.54
X027E06	1	Hypothetical protein YPO2191. Yersinia pestis.YPO2191.	-	-	-0.54	0.000392	1.86
X027E07	1	Hypothetical protein PA1966. Pseudomonas aeruginosa.PA1966.	At3g59930	0.996	-0.32	0.137	-5.71
X027E08	1	AMV223. Amsacta moorei entomopoxvirus (AmEPV).AMV223. POSSIBLY predicted GPI-anchored protein	At5g11990	0.87	0.24	0.17	-5.88
X027E09	1	Hypothetical protein R03114. Rhizobium meliloti (Sinorhizobium meliloti).R03114 OR SMC03262.	-	-	0.32	0.141	-5.13
X027E11	1	mucin -like protein	At3g51430	0.68	1.27	0.035	-3.78
X027E12	1	expressed protein	-	-	0.05	0.756	-7.45
X027F02	1	phosphatidylethanolamine-binding protein. Lactobacillus sakei.LAAT.	At3g05730	0.98	0.37	0.159	-5.52
X027F03	1	cyclin-dependent protein kinase-like protein	At5g44290	0.49	-0.17	0.543	-6.97
X027F04	1	expressed protein	At1g74480	0.12	0	0.986	-7.59
X027F05	1	1110033F04Rik protein. Mus musculus (Mouse).1110033F04RIK.	-	-	2.75	3.19e-06	8.93
X027F06	1	NADH dehydrogenase 1 (EC 1.6.5.3) (NADH-ubiquinone oxidoreductasechain 1).Flexamia stylata.ND1.	At1g78520	0.93	0.87	0.00235	-0.31
X027F07	1	expressed protein	At4g29285	0.55	0.55	0.00233	-0.51
X027F08	1	Hypothetical 18.0 kDa protein	At2g04690	0.29	-0.26	0.107	-5.41
X027F09	1	expressed protein	At1g56060	0.77	-0.42	0.00629	-1.79
X027F10	1	Keratin associated protein 9.3. Homo sapiens (Human).KRTAP9.3. POSSIBLY RING zinc finger like protein	At5g48655	0.996	1.65	1.33e-05	6.64
X027F11	1	Predicted protein. Methanosarcina acetivorans.MA2060.	-	-	-0.48	0.0815	-4.85
X027F12	1	expressed protein	At5g28630	0.96	1.24	6.06e-06	7.85
X027G01	1	expressed protein	At2g21840	0.84	-0.53	0.0661	-4.8
X027G03	1	expressed protein	-	-	0.76	0.000412	1.88
X027G04	1	expressed protein	At5g28610	0.31	-0.16	0.386	-6.87
X027G06	1	Arabinogalactan-protein. Pyrus communis (Pear).	-	-	0.01	0.971	-7.71
X027G07	1	expressed protein	-	-	-0.11	0.607	-7.37
X027G08	1	Protein-S isoprenylcysteine O-methyltransferase [Fragment] POSSIBLY hypothetical protein	At2g07707	0.38	-0.04	0.912	-7.79
X027G09	1	ZF-HD homeobox protein (Fragment). Flaveria bidentis.HB4.	At4g18850	0.993	-0.07	0.62	-7.49
X027G10	1	Nucleolar POSTTRANSCRIPTIONAL regulator REX. Simian T-cell lymphotropic virus.REX OR TAX.	At5g60330	0.78	-0.36	0.00697	-1.93
X027G11	1	UTH1 protein. Saccharomyces cerevisiae (Baker's yeast).UTH1 OR YKR042W. POSSIBLY putative protein kinase	At4g26610	0.17	-0.26	0.189	-6.11
X027G12	1	expressed protein	At4g09050	0.9999	0.78	0.000226	2.61
X027H01	1	expressed protein	At1g62860	0.5	0.67	0.00141	0.16
X027H03	1	Hypothetical protein CC2784. Caulobacter crescentus.CC2784.	-	-	0.62	0.0366	-3.84
X027H04	1	VrrB (Fragment). Bacillus anthracis.VRRB.	At5g12040	0.021	-1.19	0.000119	3.49
X027H05	1	expressed protein	At2g18970	0.998	0.05	0.846	-7.53
X027H06	1	Hypothetical protein lmo0755. Listeria monocytogenes.LMO0755. POSSIBLY pectinesterase like protein	At3g10720	0.17	0.34	0.159	-5.9
X027H08	1	expressed protein	-	-	-0.36	0.058	-4.42
X027H09	1	Predicted protein. Methanosarcina acetivorans.MA0886. POSSIBLY non-race specific disease resistance protein, putative	At3g20590	0.62	0.16	0.236	-6.39
X027H11	1	transcription factor, putative	At1g56170	0.013	-0.26	0.397	-6.62
X027H12	1	unknown protein (At1g76620)	At1g76620	0.997	-1.54	2.26e-05	5.86
X028A05	1	expressed protein	At5g43560	0.023	-0.53	0.12	-4.44
X028A06	1	BETL3 protein precursor. Zea mays (Maize).BETL3.	-	-	0.11	0.837	-7.11
X028A12	1	expressed protein	At1g09250	6.1e-31	-1.26	0.00181	0.39
X028B01	1	expressed protein	At4g17220	3.5e-67	0.12	0.647	-6.9
X028B02	1	expressed protein	At2g39580	0.00065	0.16	0.692	-6.46
X028B03	1	expressed protein	At3g16260	9.9e-79	0.41	0.0219	-3.19
X028B07	1	Homeodomain protein. Malus domestica (Apple) (Malus sylvestris).MDH1. POSSIBLY putative homeodomain transcription factor	At2g23760	1.3e-05	-0.23	0.261	-6.12
X028B08	1	expressed protein	At2g01690	5.2e-86	-0.37	0.00752	-1.93
X028B09	1	Orf117 protein (EC 1.6.5.3) (NADH-ubiquinone oxidoreductase chain1).Beta vulgaris (Sugar beet).ORF117.	-	-	-0.14	0.406	-6.93
X028B11	1	expressed protein	At4g08710	3.1e-05	-0.07	0.838	-7.65
X028C03	1	Hypothetical protein MJ0128. Methanococcus jannaschii.MJ0128.	At3g07470	0.076	-0.02	0.94	-7.58
X028C12	1	expressed protein	At3g07560	2.9e-55	0.63	0.0006	1.29
X028D01	1	NADH dehydrogenase subunit 2. Schistosoma mekongi.NAD2. POSSIBLY unknown protein	At2g15830	0.87	-0.42	0.0412	-3.98
X028D06	1	expressed protein	At4g32480	7.9e-54	2.72	1.88e-06	9.82
X028E07	1	(1-4)-beta-mannan endohydrolase	At2g20680	2.5e-48	-0.32	0.165	-5.72
X028E10	1	Embryogenic callus protein-like embryogenic callus protein 181, Daucuscarota.Dictyostelium discoideum (Slime mold).	At2g01910	0.41	-0.4	0.122	-5.18
X028F02	1	nodule membrane protein. Medicago sativa (Alfalfa).	At1g64720	1.8e-12	-0.06	0.727	-7.54
X028F03	1	Thiamine biosynthesis protein. Xanthomonas axonopodis (pv. citri).THIG OR XAC3302.	At5g60430	0.86	0.14	0.73	-7.55
X028F04	1	Hypothetical protein SSO1332. Sulfolobus solfataricus.SSO1332. POSSIBLY arabinogalactan-protein AGP24	At5g40730	0.998	0.49	0.00267	-0.68
X028G07	1	expressed protein	At3g58460	6e-65	-0.58	0.00189	-0.13
X028H08	1	expressed protein	-	-	0.17	0.539	-6.72
X028H09	1	Cytochrome C oxidase III (EC 1.9.3.1) (Cytochrome c oxidasepolypeptide III).Trypanosoma brucei brucei.COIII OR COXIII.	At2g24040	0.991	-0.22	0.26	-6.28
X029A01	1	protein kinase	At2g37840	0.22	0.44	0.0159	-2.99
X029A12	1	expressed protein	At4g24560	3.4e-08	-0.17	0.473	-6.57
X029B01	1	Mitochondrial single-subunit DNA-dependent RNA polymerase. Chenopodium album (Lamb's-quarters). POSSIBLY DNA-directed RNA polymerase	At1g68990	4.1e-23	0.12	0.636	-6.88
X029C05	1	Hypothetical 35.1 kDa protein. Hevea brasiliensis (Para rubber tree).	At4g18500	0.997	2.96	7.47e-06	7.53
X029E03	1	kinesin heavy chain	At2g47500	4.6e-77	0.07	0.665	-7.56
X029F04	1	expressed protein	At5g54690	4.5e-07	-0.24	0.398	-6.91
X029F08	1	expressed protein	At3g02260	9.9e-10	-0.07	0.842	-7.12
X029H06	1	98b like protein	At4g11080	0.036	-0.67	0.00282	-0.39
X029H11	1	sterol desaturase	At1g69640	1.1e-08	-0.13	0.584	-7.05
X029H12	1	ATP synthase subunit 8. Ostrinia furnacalis (Asian corn borer).ATP8.	-	-	-0.4	0.143	-5.55
X030A06	1	expressed protein	At4g21950	0.1	0.11	0.603	-6.83
X030C07	1	extensin	At2g43150	0.995	1.06	0.00541	-1.51
X030D01	1	expressed protein	At3g05270	2.5e-22	-0.25	0.0805	-5.05
X030D05	1	expressed protein	At4g33160	7.5e-34	0.63	0.107	-4.3
X030E04	1	R10E4.2 protein. Caenorhabditis elegans.R10E4.2.	At2g18270	0.997	-0.12	0.659	-7.45
X030F01	1	Predicted protein. Methanosarcina acetivorans.MA0865.	At1g32570	0.999	-0.16	0.464	-6.96
X030F04	1	POSSIBLY putative DOF zinc finger protein	At2g37590	0.71	0.06	0.646	-7.44
X030F11	1	expressed protein	At4g13040	0.9993	0.04	0.933	-7.17
X030G10	1	Cytochrome b (Fragment). Mastomys coucha (Southern multimammate mouse) (Praomys couch	-	-	-1.31	0.00612	-1.76
X030G11	1	protein (fragment)	At4g18640	4.3e-37	-2.24	1.29e-05	6.69
X031A01	1	permease, putative	At1g49960	3.9e-28	-0.55	0.269	-6.54
X031B04	1	4-coumarate--CoA ligase - like protein	At4g05160	3e-17	-0.34	0.038	-4
X031D07	1	nucleoid DNA-binding protein cnd41 - like protein	At5g10770	2.4e-11	1.04	0.000517	1.5
X031E05	1	Ca2+-transporting ATPase-like protein (emb|CAB79748.1)	At5g57110	0.00023	-0.31	0.213	-6.26
X031E06	1	bHLH transcription factor (bHLH066)	At2g24260	8.7e-55	0.92	0.000313	2.36
X031F02	1	expressed protein	At4g33990	9.1e-76	-0.4	0.185	-5.7
X031F07	1	C-terminal binding protein. Oryza sativa (japonica cultivar-group).OJ1015F07.3.	At5g03710	0.23	-0.38	0.12	-5.33
X031F09	1	expressed protein	At3g09670	3.2e-36	0.22	0.0971	-5.28
X031G02	1	AtMYB84	At3g49690	0.994	-0.2	0.2	-5.96
X031H03	1	Envelope glycoprotein (Fragment). Human immunodeficiency virus 1.ENV.	-	-	0.41	0.055	-4.19
X031H04	1	NADH dehydrogenase subunit 1 (EC 1.6.5.3) (NADH-ubiquinoneoxidoreductase chain 1) (Fragment).Glossiphonia complanata.	At2g20490	0.9991	0.25	0.138	-5.63
X031H05	1	expressed protein	At5g01880	5e-20	1.19	0.000239	2.84
X031H08	1	expressed protein	At5g62990	0.96	-0.17	0.432	-7
X032A01	1	secretory carrier membrane protein, putative	At1g11180	0.997	-0.59	0.00218	-0.21
X032A06	1	Receptor protein kinase. Pinus sylvestris (Scots pine).UPK. POSSIBLY receptor kinase, putative	At3g24240	4.2e-18	-0.46	0.0701	-4.88
X032A11	1	Valyl-tRNA synthetase (Fragment). Carsonella ruddii.VALS.	-	-	-0.01	0.967	-7.18
X032B08	1	MICROVASCULAR endothelial differentiation protein 2. Rattus norvegicus (Rat).MDG2.	At3g44440	0.71	-0.27	0.292	-6.54
X032C12	1	expressed protein	At1g76200	0.6	-0.13	0.549	-6.98
X032D06	1	expressed protein	At5g03710	0.018	1.54	0.00225	-0.36
X032D10	1	Hypothetical protein BH2833. Bacillus halodurans.BH2833.	-	-	-0.15	0.563	-7.17
X032D12	1	Hypothetical protein CPE1884. Clostridium perfringens.CPE1884.	At5g20450	0.027	0.03	0.882	-7.68
X032E04	1	expressed protein	At5g12960	2.7e-09	0.24	0.0832	-4.87
X032E08	1	calmodulin-stimulated calcium-ATPase, putative	At3g22910	1.3e-20	0	0.984	-7.43
X032F05	1	Hypothetical protein (Fragment). Homo sapiens (Human).	At2g19370	0.001	0.22	0.0927	-5.13
X032F09	1	expressed protein	-	-	-0.21	0.17	-5.88
X032F12	1	glycosylasparaginase	At4g00590	3.3e-48	0.75	0.0149	-2.81
X032G05	1	M protein (Fragment). Streptococcus pyogenes.EMM.	At4g13540	0.0018	0.7	0.00972	-2.14
X032G10	1	glucan synthase	At3g07160	4.3e-06	0.07	0.703	-7.22
X033A03	1	cyclic nucleotide and calmodulin-regulated ion channel protein	At2g23980	0.036	0.32	0.126	-5.61
X033A11	1	expressed protein	-	-	0.16	0.348	-6.47
X033B03	1	hydroxynitrile lyase like protein	At4g37150	4.3e-14	1.06	4.7e-05	4.82
X033B07	1	expressed protein	At2g46320	0.0006	0.2	0.362	-6.68
X033B12	1	disease resistance response protein	At2g28670	3.6e-77	1.98	3.19e-06	8.97
X033C01	1	Merozoite surface protein 2 (Fragment). Plasmodium falciparum.	At1g72390	0.92	-0.29	0.18	-5.96
X033D09	1	expressed protein	At4g38040	1.6e-48	-0.26	0.274	-6.47
X033E04	1	ORFC. Leptospira interrogans.ORFC.	-	-	0.02	0.921	-7.41
X033F03	1	Hypothetical 38.5 kDa protein. Caenorhabditis elegans.W10G11.10. POSSIBLY trithorax-related protein 7 (ATXR7)	At5g42400	0.93	-0.06	0.806	-7.62
X033F10	1	expressed protein	At3g05220	7.1e-30	-0.42	0.0936	-5.02
X033G04	1	expressed protein	At3g03380	3.8e-16	-0.04	0.866	-7.67
X033G08	1	expressed protein	At5g12400	3e-11	0.07	0.665	-7.46
X033G11	1	splicing factor, putative	At1g44910	7.9e-17	-0.56	0.0155	-2.36
X033H04	1	expressed protein	At1g75140	6e-72	-0.07	0.608	-7.38
X033H05	1	BMP-2 inducible kinase. Mus musculus (Mouse).BIKE. POSSIBLY glycine-rich RNA-binding protein, putative	At1g22335	0.0003	-0.39	0.00855	-2.09
X033H09	1	serine/threonine protein kinase	At3g20860	7.6e-20	0.23	0.197	-6.07
X034B02	1	hypothetical protein; similar to ESTs gb|R64892.1, gb|T04316.1	At1g49000	1.5e-29	1.08	0.000695	1.18
X034B05	1	Predicted protein. Methanosarcina acetivorans.MA0082.	At5g53880	0.69	-0.33	0.402	-6.63
X034B08	1	Predicted protein. Methanosarcina acetivorans.MA3318.	-	-	-0.11	0.686	-7.49
X034B10	1	expressed protein	At1g55460	1.9e-52	0.22	0.223	-6.1
X034C01	1	Serine/arginine-rich protein	At1g55310	6.1e-31	0.01	0.966	-7.42
X034C04	1	expressed protein	At5g10380	1.2e-34	-0.27	0.101	-4.94
X034C08	1	Beta-tubulin (Fragment). Neotyphodium melicicola.TUB2.	At1g02120	9.1e-14	-0.26	0.173	-5.78
X034E10	1	Hypothetical 7.9 kDa protein. Caenorhabditis elegans.F16H11.2.	At2g19370	0.028	-0.53	0.0433	-4.17
X034F07	1	NADH-ubiquinone oxidoreductase chain 2 (EC 1.6.5.3). Paramecium tetraurelia.ND2 OR NDH2.	-	-	-0.02	0.955	-7.42
X034G04	1	Hypothetical protein SSO0816. Sulfolobus solfataricus.SSO0816 OR ORF-C39_026.	At4g27654	0.1	-0.13	0.58	-6.79
X035B09	1	Hypothetical protein FLJ20378. Homo sapiens (Human). POSSIBLY outer membrane lipoprotein - like	At5g58070	0.89	0.19	0.451	-7.05
X035B10	1	hypersensitivity-related protein	At1g27620	6.4e-11	1.38	1.45e-05	6.59
X035C03	1	tetracycline transporter protein	At2g16990	2.3e-08	-0.01	0.971	-7.59
X035D03	1	photolyase/blue-light receptor (PHR2)	At2g47590	0.15	0.35	0.0518	-4.4
X035D04	1	expressed protein	At3g19310	3.9e-21	-1.58	0.000365	1.96
X035E01	1	Hypothetical 8.3 kDa protein. Oryza sativa (Rice).H0711G06.30.	At3g09735	0.39	-0.08	0.728	-7.54
X035E07	1	ubiquinone biosynthesis protein	At2g03690	1.7e-81	-0.51	0.0106	-2.37
X036A03	1	Serine/threonine protein phosphatase 2A, 56 kDa regulatory subunit, delta isoform	At1g78815	0.4	-0.04	0.906	-7.69
X036A05	1	Ymf71. Tetrahymena thermophila.YMF71. POSSIBLY calmodulin-like protein	At3g50770	0.9996	-0.05	0.742	-7.56
X036A07	1	ATPase subunit 8. Florometra serratissima.	-	-	-0.41	0.265	-5.4
X036B02	1	expressed protein	At1g28135	0.82	0.16	0.383	-6.86
X036C07	1	U5 small nuclear ribonucleoprotein, an RNA helicase	At2g33730	6.5e-45	0.73	0.000186	2.96
X036C09	1	I-box binding factor-like protein	At5g04760	6.1e-11	0.12	0.644	-6.9
X036C12	1	unknown protein (At1g64990)	At1g64990	0.88	1.82	1.06e-06	10.78
X036D09	1	Hexose transporter. Lycopersicon esculentum (Tomato).HT2. POSSIBLY hexose transporter - like protein	At5g26340	1.9e-61	0.93	0.00015	3.26
X036E04	1	expressed protein	-	-	-0.21	0.342	-6.61
X036E05	1	Hypothetical 6.8 kDa protein. Thermoproteus tenax virus 1 (strain KRA1) (TTV1).	-	-	-0.03	0.938	-7.58
X036F02	1	Cysteine endopeptidase precursor. Ricinus communis (Castor bean).CYSEP. POSSIBLY cysteine endopeptidase	At5g50260	9.3e-06	1.51	0.00022	2.64
X036G02	1	protein kinase -like protein	At5g14720	7.4e-23	0.52	0.0082	-2.14
X036G08	1	expressed protein	At3g20930	1.3e-51	0	0.992	-7.72
X036H05	1	expressed protein	-	-	-0.16	0.523	-7.22
X037A04	1	seed imbibition protein, putative	At1g55740	0.0094	-0.13	0.532	-7.24
X037A07	1	Matrix protein M1. Influenza A virus (A/Quail/Hong Kong/AF157/92(H9N2)).M1.	At4g26820	0.9	0.73	0.00517	-1.54
X037A12	1	expressed protein	At1g51580	0.999	0.09	0.798	-7.49
X037C06	1	expressed protein	At3g12955	2.2e-26	-1.88	1.56e-06	10.14
X037D07	1	YAL064W-BP. Saccharomyces cerevisiae (Baker's yeast).YAL064W-B.	At4g08310	0.64	-0.3	0.215	-6.17
X037D09	1	DNA-directed RNA polymerase subunit, putative	At3g23780	2.1e-83	1.25	0.00078	0.93
X037E07	1	protein kinase	At4g18700	0.026	0.11	0.613	-7.38
X037F01	1	Gcap1 protein (Fragment). Mus musculus (Mouse).GCAP8 OR GCAP1.	-	-	0.61	0.00374	-1.12
X037F08	1	expressed protein	-	-	0.02	0.94	-7.71
X037G02	1	B1142C05.34 protein (B1131B07.2 protein). Oryza sativa (japonica cultivar-group).B1142C05.34 OR B1131B07.2.	At5g20610	0.0015	0.38	0.0327	-3.82
X037H07	1	Glucoamylase S1/S2 precursor (EC 3.2.1.3) (Glucan 1,4-alpha-glucosidase) (1,4-alpha-D-glucan glucohydrolase).Saccharomyces cerevisiae (Baker's yeast).STA1 OR STA2 OR MAL5 OR YIR019C.	At1g62970	9.4e-05	-0.2	0.361	-6.67
X038A10	1	F-box protein	At1g32375	0.9999	-0.37	0.223	-5.93
X038B08	1	protein kinase ATN1-like protein	At5g50180	1.6e-54	-0.44	0.038	-3.72
X038B09	1	expressed protein	At1g49890	5.9e-08	-0.12	0.383	-6.86
X038D04	1	expressed protein	At3g17440	3.1e-09	-0.45	0.0325	-3.53
X038D06	1	ethylene response factor 1	At3g23240	8.3e-43	0.24	0.441	-6.49
X038E04	1	expressed protein	At5g22450	9.5e-05	-0.22	0.398	-6.91
X038E09	1	P-glycoprotein, putative, 3partial	At3g28345	2e-56	-0.12	0.661	-6.92
X038F02	1	protein kinase	At2g28250	4.1e-39	-0.83	0.00146	0.2
X038F09	1	protein kinase	At2g16750	1.7e-51	0.43	0.13	-5.56
X038G12	1	expressed protein	At4g37510	1.7e-51	-0.03	0.915	-7.57
X038H10	1	expressed protein	-	-	0.04	0.894	-7.69
X039A10	1	expressed protein	At3g12040	2.3e-40	-0.09	0.787	-7.48
X039B04	1	ATP synthetase subunit 8. Hydra attenuata (Hydra) (Hydra vulgaris).ATPASE8.	-	-	-0.12	0.665	-6.93
X039C09	1	expressed protein	At2g18210	0.94	-0.1	0.641	-7.3
X039D01	1	expressed protein	At5g49680	6.8e-08	-0.39	0.0194	-3.03
X039D02	1	Ser/Thr protein kinase	At4g25160	3.4e-37	0.19	0.387	-6.34
X039D05	1	Serine carboxypeptidase isolog	At1g11080	1.8e-61	3.51	1.05e-06	10.82
X039D06	1	Hypothetical 101.8 kDa protein orf859 from chromosome 1. Guillardia theta (Cryptomonas phi).ORF859.	-	-	-0.25	0.274	-6.18
X039D11	1	CG11458 protein. Drosophila melanogaster (Fruit fly).CG11458.	At4g33660	0.41	-0.07	0.803	-7.62
X039E01	1	expressed protein	At3g47910	1.1e-33	-0.03	0.913	-7.16
X039E04	1	flavin-containing amine oxidase	At1g62830	4.1e-20	0.04	0.927	-7.17
X039E08	1	Glycine receptor beta-subunit (Fragment). Mus musculus (Mouse).GLRB.	-	-	-0.43	0.106	-5.17
X039G08	1	expressed protein	At3g47390	3.9e-11	-0.25	0.409	-6.41
X039H01	1	homeobox protein	At5g06710	2.4e-59	-0.16	0.459	-7.07
X040A01	1	expressed protein	At5g10700	3.1e-20	0.37	0.147	-5.18
X040A10	1	Olfactory receptor (Fragment). Rattus norvegicus (Rat).	-	-	-0.05	0.789	-7.48
X040B05	1	P0695H10.7 protein. Oryza sativa (japonica cultivar-group).P0695H10.7. POSSIBLY hypothetical protein	At1g48095	0.6	0.19	0.287	-6.62
X040B10	1	expressed protein	-	-	0.14	0.576	-7.03
X040B12	1	PHO1 protein (PHO1)	At3g23430	1.5e-16	1.34	7.8e-05	4.27
X040C07	1	expressed protein	At1g75340	3.2e-18	-0.25	0.217	-5.66
X040C11	1	Alpha-N-acetylglucosaminidase. Nicotiana tabacum (Common tobacco). POSSIBLY alpha-N-acetylglucosaminidase	At5g13690	2.5e-51	-0.39	0.0276	-3.7
X040D06	1	expressed protein	-	-	0.4	0.133	-5.05
X040D12	1	AMV012. Amsacta moorei entomopoxvirus (AmEPV).AMV012. POSSIBLY kinesin like protein	At3g16060	0.56	-0.31	0.157	-5.78
X040E03	1	expressed protein	At3g17540	0.95	0.37	0.0558	-4.37
X040E12	1	expressed protein	At2g30610	7.8e-47	0.65	0.0148	-2.9
X040F03	1	expressed protein	-	-	-0.06	0.764	-7.46
X040F07	1	ABC transporter	At4g04770	0.995	-1.1	0.000765	1.49
X040F12	1	ORF74. Oryza sativa (Rice).	-	-	0	0.989	-7.18
X040H05	1	Hypothetical protein ST2314. Sulfolobus tokodaii.ST2314. POSSIBLY putative farnesylated protein	At2g36950	0.37	-0.24	0.147	-5.7
X041A03	1	Hypothetical protein SP0840. Streptococcus pneumoniae.SP0840. POSSIBLY anaphase promoting complex subunit 11	At3g05870	0.9991	0.2	0.361	-6.26
X041A04	1	expressed protein	-	-	-0.43	0.0942	-4.62
X041B01	1	(Fragment). Moraea huttonii.RBCL.	-	-	0.71	0.00037	2.03
X041B02	1	Valyl-tRNA synthetase (Fragment). Carsonella ruddii.VALS.	-	-	0.19	0.557	-7
X041B10	1	CR4 protein. Trypanosoma brucei.CR4.	At2g45860	0.36	0.35	0.233	-5.74
X041D01	1	expressed protein	At2g28780	1e-42	1	0.0025	-0.03
X041E06	1	Unknown protein (At2g31070; T16B12.12)	At2g31070	0.9997	0	0.99	-7.72
X041F05	1	Cation efflux system protein. Agrobacterium tumefaciens (strain C58 / ATCC 33970).ATU0891 OR AGR_C_1625. POSSIBLY putative RING zinc finger protein	At3g10810	0.64	0	0.991	-7.18
X041F10	1	Hypothetical 26.9 kDa protein orf223 from chromosome 3. Guillardia theta (Cryptomonas phi).ORF223.	-	-	-0.15	0.6	-6.83
X041G04	1	Cdc2 protein (Fragment). Sus scrofa (Pig).CDC2.	-	-	-0.04	0.821	-7.51
X041H06	1	expressed protein	At3g53940	5.2e-09	0.25	0.182	-5.84
X042A01	1	expressed protein	-	-	-0.26	0.289	-6
X042B07	1	A030006P16Rik protein. Mus musculus (Mouse).A030006P16RIK.	At1g53620	9.8e-05	0.97	7.64e-05	4.13
X042B12	1	expressed protein	At4g24610	6.5e-06	-0.27	0.151	-5.61
X042D01	1	WD40-repeat protein	At5g16750	2.2e-32	0.27	0.131	-5.28
X042D04	1	expressed protein	At3g14280	6.1e-15	-0.2	0.357	-6.78
X042D10	1	Hypothetical protein MM2475. Methanosarcina mazei (Methanosarcina frisia).MM2475.	At5g57000	0.99993	-0.2	0.493	-6.87
X042F06	1	Hypothetical protein. Homo sapiens (Human).	At1g67670	0.991	-0.14	0.546	-6.73
X042F12	1	expressed protein	-	-	-0.18	0.33	-6.4
X042G01	1	guanine nucleotide-exchange protein -like	At4g38200	5e-25	-0.17	0.574	-7.19
X042G09	1	expressed protein	At1g70920	0.992	-0.06	0.887	-7.56
X042H08	1	expressed protein	-	-	0.21	0.417	-6.43
X043A06	1	ATP-dependent RNA helicase	At1g20960	3.7e-53	0.08	0.696	-7.38
X043C09	1	ATPase, putative	At1g68710	4e-30	0.75	0.000701	1.08
X043D05	1	Androgen receptor (Fragment). Homo sapiens (Human).	-	-	-0.26	0.142	-5.66
X043D07	1	expressed protein	At5g63040	8.2e-43	-0.24	0.412	-6.66
X043E08	1	SECY-independent transporter protein. Phytophthora infestans (Potato late blight fungus).YMF16.	-	-	0.06	0.748	-7.28
X043F07	1	expressed protein	At3g14970	0.98	-0.11	0.491	-7.03
X043F09	1	expressed protein	At4g01300	2e-30	0.73	0.00105	0.54
X043G10	1	Transcription factor OSH3 (Fragment). Oryza sativa (Rice).OSH3.	At4g21620	0.39	0.52	0.0894	-5.18
X043H07	1	cullin 3-like protein	At1g26830	3.3e-114	0.41	0.111	-5.45
X044B07	1	CDK-activating kinase. Medicago varia.CAK.	At1g18040	0.00033	0.27	0.0798	-4.82
X044C01	1	Conotoxin scaffold VI/VII. Conus tessulatus. POSSIBLY floral homeotic protein AGL8, putative	At3g30260	0.23	-0.57	0.00605	-1.53
X044C07	1	Patatin. Solanum tuberosum (Potato).	At1g51915	0.99	-0.11	0.481	-7.23
X044C09	1	Histidine-rich, metal binding polypeptide. Helicobacter pylori (Campylobacter pylori), andHPN OR HP1427 OR JHP1320.	At4g33660	0.53	-0.36	0.092	-5
X044E03	1	expressed protein	At5g08240	0.84	-0.26	0.0969	-4.9
X044E09	1	expressed protein	At3g11930	7.4e-21	1.72	7.65e-06	7.49
X044F03	1	expressed protein	At1g67310	9.8e-55	1.02	3.6e-05	5.19
X044F05	1	expressed protein	At3g61730	2.3e-24	0.51	0.075	-4.34
X044F12	1	rev interacting protein mis3 - like	At5g08420	0.27	-0.09	0.607	-7.09
X044H06	1	expressed protein	At5g23710	8.5e-25	0.42	0.0143	-2.77
X044H10	1	cell division related protein-like	At5g06110	0.99	-0.2	0.436	-6.48
X045A01	1	prohibitin 2	At1g03860	0.0044	0.2	0.194	-5.92
X045A06	1	Waxy (Fragment). Aegilops longissima.WX-TLB.	At5g35470	0.76	0.52	0.00377	-1.04
X045B09	1	Growth hormone (Fragment). Poecilia reticulata (Guppy).GH.	At1g52090	0.91	0.91	4.73e-05	4.81
X045C06	1	expressed protein	At3g24510	0.2	-0.17	0.381	-6.57
X045D09	1	expressed protein	At1g62690	0.91	0.28	0.0438	-4.18
X045E01	1	expressed protein	At3g52250	6.9e-08	1.15	0.000317	2.34
X045E03	1	phosphatidylinositol-4-phosphate 5-kinase isolog	At1g10900	2e-11	-0.03	0.904	-7.4
X045E05	1	expressed protein	At3g07710	0.88	1.28	2.52e-05	5.86
X045E07	1	nitrate transporter NTL1, putative	At1g33440	2.9e-17	1.87	0.000101	3.72
X045E08	1	expressed protein	At1g15340	2e-23	0.08	0.666	-7.46
X045E09	1	expressed protein	-	-	-0.38	0.0488	-4.04
X045F02	1	expressed protein	At3g60940	0.95	0.95	0.000168	3.01
X045F06	1	Cobalt transport protein CbiM. Propionibacterium freudenreichii shermanii.CBIM. POSSIBLY trehalose-6-phosphate phosphatase -like protein	At5g10100	0.7	-0.15	0.394	-6.9
X045G01	1	Hypothetical 80.0 kDa protein. Lycopersicon esculentum (Tomato). POSSIBLY CLC-f chloride channel protein	At1g55620	1.5e-09	-0.27	0.0685	-4.75
X045G02	1	expressed protein	At5g62780	0.065	0.46	0.0574	-4.53
X045G11	1	Hypothetical 8.0 kDa protein. Borrelia burgdorferi (Lyme disease spirochete).BBU10.	-	-	0.12	0.693	-6.96
X045H04	1	expressed protein	At1g36380	0.076	-0.24	0.142	-5.66
X046A08	1	expressed protein	At5g40720	1.3e-21	1.96	1.91e-05	6.1
X046B05	1	nucleoporin 98-like protein	At1g59660	0.034	0.84	0.00535	-1.49
X046B11	1	MAP3K epsilon 1 protein kinase. Brassica napus (Rape).MAP3KE1. POSSIBLY MAP3K epsilon protein kinase	At3g13530	1.3e-12	-0.18	0.466	-7.09
X046C04	1	expressed protein	At1g78240	2.1e-74	-0.5	0.0733	-4.84
X046D06	1	expressed protein	-	-	-0.07	0.756	-7.04
X046E05	1	translation initiation factor EIF-2B alpha subunit	At1g72340	3.5e-05	0.56	0.00205	-0.24
X046E08	1	expressed protein	At5g23710	2.1e-12	0.31	0.139	-5.35
X046E12	1	NADH dehydrogenase subunit 5 (Fragment). Bodo saltans.ND5.	-	-	0.15	0.74	-6.51
X046F03	1	auxin-induced protein	At3g03830	0.021	-0.49	0.318	-5.62
X046F07	1	expressed protein	At5g16790	6e-67	0.32	0.104	-4.99
X046G04	1	expressed protein	At4g24330	3.3e-62	-0.83	0.000105	3.67
X046H07	1	receptor like kinase	At4g27290	2.8e-55	-0.39	0.0298	-3.42
X047A05	1	expressed protein	At5g24710	1e-83	0.1	0.698	-6.97
X047A12	1	expressed protein	At5g61080	0.11	-0.21	0.163	-5.71
X047B04	1	expressed protein	At3g18480	3.2e-43	0.04	0.883	-7.39
X047D02	1	expressed protein	At5g66070	0.83	-0.68	0.00204	-0.12
X047D08	1	ATP synthase A chain (EC 3.6.3.14) (Protein 6). Trypanosoma brucei brucei.ATP6 OR MURF4.	At4g20470	0.82	0.19	0.466	-6.56
X047E06	1	Orf4 3' of the thymidine kinase gene protein (Fragment). Bovine herpesvirus 4.	-	-	0.2	0.407	-6.4
X047F03	1	RNA helicase - like protein	At4g18465	0.999	-0.28	0.128	-5.53
X047F10	1	expressed protein	-	-	0.96	0.000182	3.21
X047H07	1	Membrane protein. Saccharum hybrid cultivar (sugarcane). POSSIBLY membrane protein, putative	At1g63120	6.5e-27	0.28	0.0844	-5.11
X047H10	1	expressed protein	At5g51140	1.7e-18	-0.21	0.307	-6.07
X048A04	1	PR-VBETA1. Rattus norvegicus (Rat).VCS-BETA1. POSSIBLY putative PHD-type zinc finger protein	At2g31640	0.01	0.71	0.000733	1.21
X048A08	1	proline-rich protein	At5g19800	0.012	0.94	0.0127	-2.48
X048B03	1	Potato DNA for copia-like transposable element. Solanum tuberosum (Potato). POSSIBLY putative retroelement pol polyprotein	At2g13940	0.00014	-0.11	0.833	-6.6
X048B05	1	serine/threonine kinase-like protein	At4g24400	2.2e-15	0.29	0.183	-5.69
X048C11	1	expressed protein	At1g64900	3.2e-12	0.86	0.000111	3.67
X048D03	1	kinesin heavy chain	At2g47500	0.9991	-0.25	0.358	-6.25
X048D10	1	Dentin sialophosphoprotein precursor [Contains: Dentin phosphoprotein(Dentin phosphophoryn) (DPP); Dentin sialoprotein (DSP)].Homo sapiens (Human).DSPP.	At3g28770	0.00011	-0.04	0.764	-7.68
X048E02	1	expressed protein	At2g04940	0.039	-1.26	4.93e-05	4.75
X048E03	1	expressed protein	At1g66790	0.999	0.31	0.38	-6.32
X048E10	1	expressed protein	At4g35140	3.2e-53	0.25	0.156	-5.87
X048E11	1	PTR2 family peptide transporter	At2g40460	1.6e-20	1.21	0.000291	2.27
X048F05	1	Permeases of the major facilitator superfamily. Thermoanaerobacter tengcongensis.PROP7 OR TTE1712.	-	-	-0.28	0.513	-6.16
X048G02	1	AMV154. Amsacta moorei entomopoxvirus (AmEPV).AMV154.	-	-	-0.06	0.775	-7.47
X048G03	1	Hypothetical protein yjfI. Salmonella typhi.YJFI OR STY4727.	At4g36170	0.91	-0.06	0.667	-7.47
X048G10	1	expressed protein	At4g38380	9.1e-21	-0.19	0.391	-6.36
X049A07	1	expressed protein	At5g54950	0.94	-0.09	0.768	-7.05
X049A10	1	actin	At2g42100	0.17	0.13	0.311	-6.62
X049B04	1	Hypothetical protein SCO1322. Streptomyces coelicolor.SCO1322 OR 2SCG61.04C.	At2g20835	0.16	-0.23	0.176	-6.02
X049B06	1	protein kinase	At3g04690	2.4e-74	0.18	0.377	-6.31
X049B11	1	expressed protein	At2g42900	1.4e-33	-0.97	4.42e-05	4.97
X049D06	1	Z4862 protein (Hypothetical lipoprotein). Escherichia coli O157:H7.Z4862 OR ECS4337.	-	-	0.13	0.27	-6.55
X049D11	1	similar to latex allergen from Hevea brasiliensis	At2g39220	6.8e-64	0	0.997	-7.43
X049E07	1	Hexose carrier (Fragment). Ricinus communis (Castor bean).HEX9. POSSIBLY hexose transporter - like protein	At5g26340	2.6e-08	1.07	0.0265	-3.65
X049G03	1	expressed protein	At3g19320	2.5e-05	2.85	1.34e-05	6.63
X049G07	1	GDP-mannosyl hydrolase Gmm. Salmonella enterica.GMM. POSSIBLY Unknown protein (At3g15780; MSJ11.18)	At3g15780	0.99	-1.07	0.0035	-0.68
X049G11	1	Hypothetical 83.4 kDa protein. Sorghum bicolor (Sorghum) (Sorghum vulgare).SB35P03.15.	At5g12080	1.7e-51	1.04	0.000348	2.02
X049H11	1	expressed protein	-	-	0.1	0.825	-6.6
X050B01	1	Myotonic dystrophy kinase-related CDC-42-binding kinase-alpha(Fragment).Mus musculus (Mouse). POSSIBLY putative ATP-dependent Clp protease proteolytic subunit	At1g11750	0.13	2.36	0.000189	2.84
X050B02	1	ATP synthase delta chain, mitochondrial precursor (sp|Q96252)	At5g47030	0.079	-0.22	0.215	-5.89
X050B11	1	MURF1 (Fragment). Blastocrithidia culicis.MURF1.	-	-	-0.15	0.543	-6.73
X050C07	1	expressed protein	At3g19830	0.0024	0.29	0.221	-5.92
X050D03	1	Extensin. Nicotiana tabacum (Common tobacco).	At4g33660	0.00022	-0.05	0.807	-7.5
X050D05	1	Hypothetical 41.2 kDa protein orf341 from chromosome 1. Guillardia theta (Cryptomonas phi).ORF341. POSSIBLY drought-induced protein - like	At5g26990	0.9997	0.13	0.688	-7.2
X050D06	1	expressed protein	At3g14800	0.74	-0.03	0.907	-7.16
X050D11	1	Tat protein (Transactivating regulatory protein) (Fragment). Human immunodeficiency virus 1.TAT. POSSIBLY ABA-inducible protein-like	At5g53820	0.999	-0.06	0.813	-7.09
X050E01	1	expressed protein	At5g07750	5.7e-22	-0.09	0.491	-7.25
X050E02	1	alpha-galactosidase - like protein	At5g08380	0.67	1.43	3.05e-05	5.43
X050E12	1	gamma-glutamyltranspeptidase. Schizosaccharomyces pombe (Fission yeast).SPAC664.09.	At1g57850	0.97	0.19	0.423	-6.45
X050F01	1	expressed protein	At5g62640	0.026	0.12	0.799	-6.57
X050F03	1	3-hydroxybutyryl-CoA dehydrogenase	At3g15290	3.9e-07	0.09	0.716	-6.99
X050G02	1	expressed protein	-	-	-0.02	0.953	-6.66
X050G08	1	Cu2+-transporting ATPase-like protein	At4g37270	2.8e-10	-0.03	0.923	-7.41
X050H01	1	Glycine-rich protein (Fragment). Daucus carota (Carrot).	At5g24040	0.17	-0.34	0.02	-3.28
X050H03	1	Core protein (Fragment). Hepatitis C virus.C. POSSIBLY AP2 domain transcription factor (ABI4:abscisic acid-insensitive 4 )	At2g40220	0.46	-0.59	0.00694	-1.83
X050H08	1	Hypothetical protein. Oryza sativa (Rice).	At1g71520	0.95	0.08	0.854	-6.62
X051A02	1	expressed protein	At5g54855	0.73	0.09	0.732	-7.01
X051B03	1	Hydroxyproline-rich glycoprotein DZ-HRGP precursor. Volvox carteri f. nagariensis.HRGP GENE.	At2g36120	2.3e-38	0.17	0.295	-6.56
X051C01	1	expressed protein	At1g09810	0.999	-0.42	0.00301	-0.83
X051C02	1	PR-VBETA1. Rattus norvegicus (Rat).VCS-BETA1.	At2g22510	0.00039	-0.24	0.248	-5.82
X051D04	1	Probable Sin3 associated polypeptide p18. Caenorhabditis elegans.C16C10.4. POSSIBLY geranylgeranyl transferase alpha subunit-like protein	At5g41820	0.52	0.38	0.1	-4.7
X051F04	1	(Strain T-) partial (Fragment). Helianthus annuus x Helianthus argophyllus.	At2g32230	7.8e-05	-0.18	0.601	-7.08
X051H01	1	expressed protein	At2g30340	0.0012	0.52	0.00192	-0.24
X051H07	1	dioxygenase, putative	At1g47990	0.72	0.09	0.758	-7.04
X052A02	1	Hypothetical 13.6 kDa protein in VHT1-ROM1 intergenic region. Saccharomyces cerevisiae (Baker's yeast).YGR069W. POSSIBLY thaumatin-like protein	At5g02140	0.58	-0.26	0.44	-7.02
X052A07	1	Beta-galactosidase (EC 3.2.1.23) (Lactase). Fragaria ananassa (Strawberry).BETA-GAL2. POSSIBLY beta-galactosidase like protein	At2g28470	2.2e-07	0.92	0.00139	0.73
X052A09	1	Salivary proline-rich protein. Rattus norvegicus (Rat).RP15.	At5g07750	2.5e-06	1.65	7.9e-06	7.44
X052B05	1	copia-like retroelement pol polyprotein	At2g19680	0.58	0.06	0.89	-6.64
X052B08	1	Estrogen receptor (ER) (Estradiol receptor) (ER-alpha). Oreochromis aureus (Israeli tilapia).ESR1 OR NR3A1 OR ESR.	At4g20330	0.058	-0.33	0.105	-5
X052B10	1	Orf146EGC120. uncultured bacterium. POSSIBLY putative calcium-dependent protein kinase	At4g04700	0.022	-0.18	0.444	-6.75
X052D08	1	SNF2 subfamily transcription regulator	At2g28290	0.0022	0.03	0.924	-7.41
X052D11	1	expressed protein	At5g50010	6e-17	1.47	2.9e-05	5.49
X052E01	1	expressed protein	At5g58000	2.7e-07	0.53	0.133	-5.06
X052E10	1	Resistance complex protein I2C-3 (Fragment). Lycopersicon esculentum (Tomato).I2C-3. POSSIBLY disease resistance RPP5 like protein (fragment)	At4g16880	0.12	0.48	0.00509	-1.31
X052E11	1	Dense granule protein 4 precursor (Protein GRA 4) (Antigen H11). Toxoplasma gondii.GRA4 OR H11.	At5g25820	0.25	-0.15	0.739	-6.51
X052F10	1	expressed protein	At4g28990	0.86	0.36	0.0188	-3.1
X052F12	1	very-long-chain fatty acid condensing enzyme (CUT1)	At1g68530	0.76	-0.08	0.891	-6.64
X052G06	1	Hypothetical 24.3 kDa protein. Legionella pneumophila.	At1g77210	0.89	-0.12	0.635	-6.88
X052G11	1	expressed protein	-	-	-0.04	0.912	-7.16
X052G12	1	CYP82C1p. Glycine max (Soybean).CYP82C1. POSSIBLY cytochrome P450-like protein	At4g31950	7.3e-28	-0.57	0.158	-4.78
X053A02	1	MutR. Streptococcus mutans.MUTR. POSSIBLY separation anxiety protein - like	At5g11340	0.49	0.13	0.614	-6.85
X053A09	1	Hydroxyproline-rich glycoprotein DZ-HRGP precursor. Volvox carteri f. nagariensis.HRGP GENE.	At3g22800	6.7e-29	-0.07	0.766	-7.05
X053B01	1	Hypothetical 15.7 kDa protein. Coxiella burnetii.ORF 142B. POSSIBLY putative receptor-like protein kinase	At2g24230	0.61	-0.22	0.62	-6.35
X053B09	1	Voltage dependent calcium channel beta 4 subunit (Fragment). Homo sapiens (Human).CACNB4.	At5g26790	0.35	1.01	0.0128	-2.61
X053B12	1	polyprotein. Oryza sativa (Rice).OSJNAA0087H07.5 OR OSJNBA0087H07.18.	At1g73150	0.1	-0.21	0.232	-5.98
X053D03	1	P0436D06.11 protein. Oryza sativa (Rice).P0436D06.11. POSSIBLY SCARECROW gene regulator-like protein	At5g41920	2.7e-20	-0.38	0.116	-5.13
X053D09	1	expressed protein	-	-	0.29	0.251	-5.83
X053E08	1	expressed protein	At1g66760	0.75	0.06	0.818	-7.1
X053E09	1	Hypothetical 106.7 kDa protein. Oryza sativa (Rice).P0001B06.24 OR P0498B01.10. POSSIBLY putative protein kinase	At2g20300	1.4e-33	0.78	0.000323	2.31
X053F08	1	protein kinase like protein	At4g33950	3.4e-37	4.38	1.51e-06	10.21
X054A02	1	beta-glucosidase	At2g44460	0.00019	-0.02	0.931	-7.41
X054B04	1	expressed protein	At2g34920	0.74	0.93	0.00197	-0.07
X054D07	1	expressed protein	At1g32750	1.7e-70	0.25	0.216	-6.06
X054D10	1	mitochondrial carrier protein	At5g15640	1.1e-54	0.08	0.863	-6.62
X054E05	1	polyprotein. Oryza sativa (Rice).OSJNBB0091O09.8. POSSIBLY putative retroelement pol polyprotein	At2g10780	6.9e-10	-0.04	0.925	-6.66
X054E06	1	expressed protein	At2g46620	1.9e-68	0.39	0.151	-5.21
X054E07	1	PRO3033. Homo sapiens (Human).	-	-	-0.37	0.28	-5.47
X054E08	1	phosphatidyl-inositol-transfer protein	At1g30690	7.3e-90	-0.32	0.237	-5.76
X054E12	1	expressed protein	At5g11890	0.22	-0.33	0.0734	-4.55
X054F04	1	Hypothetical 4.7 kDa protein. Borrelia burgdorferi (Lyme disease spirochete).BBQ83.	-	-	-0.17	0.716	-6.49
X054F08	1	expressed protein	-	-	0.06	0.905	-6.65
X054G11	1	Ymf71. Tetrahymena thermophila.YMF71.	At4g34120	0.998	0.62	0.000606	1.37
X054H02	1	expressed protein	At3g52790	4.6e-26	-1.26	1.7e-05	6.27
X054H04	1	transcriptional regulator	At4g10710	6.7e-24	0	0.991	-7.43
X055A01	1	scarecrow-like 8 (SCL8)	At5g52510	3.8e-27	0.01	0.961	-7.71
X055A04	1	expressed protein	At1g34140	0.064	-0.34	0.0117	-2.59
X055A08	1	AT2G26590/T9J22.26. 6/101. Dictyostelium discoideum (Slime mold). POSSIBLY putative myb-related protein	At4g26930	0.99995	-1.23	2.05e-05	6.01
X055A09	1	expressed protein	At3g20320	1.1e-22	0.21	0.264	-6.3
X055B08	1	expressed protein	-	-	-0.09	0.881	-6.63
X055C01	1	Probable transmembrane protein. Ralstonia solanacearum (Pseudomonas solanacearum).RSP0198 OR RS04715.	-	-	-0.13	0.405	-7.03
X055C05	1	expressed protein	At1g07300	6.3e-13	-0.83	0.00673	-1.67
X055D02	1	Cytochrome b (Fragment). Praomys natalensis (African soft-furred rat) (Mastomys natal	At5g26790	0.69	0.33	0.0592	-4.29
X055D04	1	expressed protein	At1g35610	0.056	1.42	3.25e-06	8.89
X055D07	1	proto-oncogene AF4 like protein	At1g78310	0.47	2.62	1.92e-06	9.78
X055E02	1	ubiquitin-specific protease (AtUBP3)	At4g39910	0.9995	0.3	0.21	-6.24
X055E03	1	expressed protein	At1g16290	4.1e-16	-0.78	0.0021	-0.02
X055E09	1	expressed protein	At2g37230	6.6e-66	-0.1	0.814	-6.59
X055F01	1	protein (possibly fragment)	At4g13120	0.021	-0.35	0.368	-6.69
X055F07	1	ORF MSV122 hypothetical protein. Melanoplus sanguinipes entomopoxvirus (MsEPV).MSV122.	At3g28120	0.99	-0.19	0.488	-6.61
X055F08	1	expressed protein	At2g30925	0.9999	-0.12	0.388	-6.98
X055F11	1	Unknown protein (K9P8.9)	At5g49950	0.99	0.93	0.0756	-4.87
X055G07	1	GDP-D-mannose 4,6-dehydratase; GMD1 (gb|AAF07199.1)	At5g66280	0.98	-0.53	0.0142	-2.48
X055G11	1	expressed protein	At1g55090	7e-30	-0.51	0.0208	-2.73
X055H04	1	expressed protein	At1g21050	7.2e-44	0.35	0.123	-4.95
X056A01	1	expressed protein	-	-	-0.28	0.41	-6.41
X056A03	1	expressed protein	At5g44860	1.2e-48	-0.59	0.00658	-1.85
X056H05	1	expressed protein	At1g18290	1.2e-22	-1.93	8.95e-05	3.9
X057B02	1	expressed protein	At3g20830	8.6e-30	-0.33	0.033	-3.71
X057B07	1	Linamarase. Manihot esculenta (Cassava) (Manioc).LINAMARASE. POSSIBLY hypothetical protein	At1g47600	0.047	0.33	0.243	-5.79
X057B08	1	expressed protein	At5g43310	0.22	-0.02	0.904	-7.57
X057B10	1	Relaxin. Balaenoptera edeni (Bryde's whale).	-	-	0.04	0.809	-7.34
X057C05	1	expressed protein	-	-	-0.4	0.0835	-4.48
X057C06	1	expressed protein	At2g43450	0.79	0.69	0.0146	-2.28
X057C10	1	MHC class IIB antigen (Fragment). Tiaris canora.	At4g23885	0.98	0.68	0.00321	-0.92
X057D08	1	expressed protein	At1g07710	0.00014	0.32	0.0762	-4.6
X057D11	1	expressed protein	At4g38640	5e-75	0.53	0.0153	-2.58
X057D12	1	Endonuclease]. Nicotiana tabacum (Common tobacco). POSSIBLY copia-like polyprotein	At3g45520	0.00015	-0.72	0.00667	-1.78
X057E06	1	Cytochrome b (Fragment). Bufo punctatus.CYTB.	-	-	3.43	3.96e-07	12.68
X057E07	1	Isoleucyl-tRNA synthetase (EC 6.1.1.5) (Isoleucine--tRNA ligase)(IleRS).Buchnera aphidicola (subsp. Acyrthosiphon pisum) (AcyrthosipILES OR BU149.	At4g27010	0.67	-0.62	0.0121	-2.04
X057F11	1	ORF47. Alcelaphine herpesvirus 1 (wildebeest herpesvirus). POSSIBLY NDX1 homeobox protein homolog	At4g03090	0.93	0.27	0.0309	-3.84
X057H02	1	Orf122 (Fragment). Chlorobium tepidum.	At1g48690	0.35	0.36	0.242	-6.42
X058A04	1	Hypothetical 50.8 kDa protein orf419 from chromosome 1. Guillardia theta (Cryptomonas phi).ORF419.	-	-	-0.27	0.122	-5.47
X058B06	1	expressed protein	At4g19670	1.7e-21	0.19	0.176	-5.92
X058B09	1	Hypothetical protein ML0946. Mycobacterium leprae.ML0946 OR MLCB33.18C.	-	-	-0.07	0.839	-7.11
X058C07	1	Unknown protein	At1g02816	2.2e-51	-0.45	0.0289	-3.53
X058D08	1	ATP dependent copper transporter, putative	At1g63440	1.2e-23	1.44	9.51e-05	3.89
X058E01	1	Granule-bound starch synthase (Fragment). Elymus glaucus.GBSSI.	At4g10920	2.8e-05	0.11	0.72	-7.25
X058E12	1	HesB-like protein (Fragment). Plasmodium falciparum (isolate NF54).	At1g32570	0.86	0.05	0.911	-6.65
X058F01	1	Succinate dehydrogenase hydrophobic subunit. Cyanidioschyzon merolae.SDHD.	-	-	-1.76	1.73e-05	6.25
X058F03	1	predicted GPI-anchored protein	At5g41290	0.98	0.23	0.278	-6.2
X058F08	1	Calcium dependent protein kinase. Phaseolus aureus (Mung bean) (Vigna radiata).CDPK. POSSIBLY calmodulin-domain protein kinase CDPK isoform 6 (CPK6)	At2g17290	6e-49	-0.61	0.112	-5.36
X058F10	1	expressed protein	-	-	-0.34	0.115	-4.87
X058G05	1	AMV012. Amsacta moorei entomopoxvirus (AmEPV).AMV012.	-	-	2.07	4.06e-06	8.52
X058G11	1	First ORF in transposon ISC1395. Sulfolobus solfataricus.SSO2957.	At2g30370	0.49	-0.32	0.242	-5.79
X059A02	1	NOI protein, nitrate-induced	At5g55850	2.2e-19	0.39	0.0475	-4.29
X059A04	1	expressed protein	At4g38020	1.2e-23	-0.32	0.255	-5.85
X059B01	1	expressed protein	At5g34940	4.1e-07	-2.53	1.7e-06	9.98
X059B04	1	Spliced leader mRNA (PSLc3) from procyclic stage (Fragment). Trypanosoma brucei.	-	-	-0.47	0.0442	-3.68
X059C09	1	alpha-adaptin	At5g22770	4.2e-69	-0.83	0.00343	-1.01
X059D08	1	expressed protein	At2g25680	5.3e-68	-1.12	0.00186	-0.11
X059D10	1	structural maintenance of chromosomes (SMC) - like protein	At3g54670	2.8e-28	0.85	0.00175	0.08
X059E02	1	expressed protein	At1g79520	0.85	0.91	0.000281	2.4
X059E05	1	S-RNase (Fragment). Prunus mume (Japanese flowering apricot).	-	-	-0.03	0.891	-7.56
X059E07	1	protease	At2g36670	1.1e-47	0.52	0.0212	-2.99
X059E09	1	phloem-specific lectin	At2g02360	1.3e-37	0.59	0.0578	-4.26
X059E10	1	NADH dehydrogenase subunit 2 (Fragment). Boophilus microplus (Cattle tick).ND2.	-	-	0.05	0.844	-7.37
X060A02	1	expressed protein	-	-	-1.02	0.00156	0.58
X060A06	1	4933415A04Rik protein. Mus musculus (Mouse).4933415A04RIK.	At2g25510	0.97	1.7	0.0006	1.38
X060B08	1	kinesin-like protein	At1g12430	2.1e-32	0.69	0.000984	0.72
X060C03	1	3-hydroxybutyryl-CoA dehydrogenase	At3g15290	4.4e-21	0.98	8.8e-05	4.01
X060C07	1	expressed protein	At2g03890	3.2e-57	1.45	1.6e-05	6.36
X060D03	1	resistance protein. Oryza sativa (Rice). POSSIBLY disease resistance protein, putative	At3g14470	3.3e-16	-0.25	0.0763	-4.89
X060D04	1	retroelement pol polyprotein	At2g16670	0.28	-0.22	0.301	-6.29
X060D10	1	expressed protein	At5g17570	1.6e-62	0.17	0.265	-6.3
X060F09	1	Non-structural polyprotein. Walrus calicivirus.	-	-	0.09	0.648	-7.44
X060H02	1	expressed protein	At5g12400	2.4e-24	0.1	0.692	-6.96
X060H03	1	expressed protein	At1g35430	0.81	1.65	3.1e-06	8.98
X060H06	1	PAaA. Streptococcus criceti.PAAA. POSSIBLY putative protein	At5g26635	0.53	-0.09	0.54	-7.25
X060H09	1	expressed protein	At2g29880	0.7	-0.04	0.83	-7.52
X061D12	1	expressed protein	At2g44950	1.4e-14	-0.07	0.816	-7.51
X061H01	1	expressed protein	At4g16580	3.3e-39	-0.1	0.675	-6.94
X062A08	1	expressed protein	-	-	0.06	0.76	-7.58
X062C01	1	transcription factor MYB28	At5g61420	0.67	-0.13	0.491	-6.86
X062C09	1	expressed protein	At5g64550	6.7e-80	0.21	0.415	-6.67
X063A01	1	ATP synthase F0 subunit 8 (ATPase subunit 8). Ursus maritimus (Polar bear) (Thalarctos maritimus).ATP8 OR ATPASE 8.	-	-	-0.32	0.104	-4.98
X063A09	1	5-methyltetrahydropteroyltriglutamate--homocysteine S-methyltransferase	At5g17920	3.2e-10	-0.25	0.148	-5.81
X063B11	1	arabinogalactan-protein AGP13	At4g26320	0.0044	0.8	0.0706	-4.89
X065D12	1	Glycine-rich cell wall structural protein (Clone W10-1) (Fragment). Lycopersicon esculentum (Tomato). POSSIBLY expressed protein	At1g20220	0.19	0.04	0.862	-7.38
X065F12	1	SecA-type chloroplast protein transport factor	At4g01800	0.998	0.17	0.409	-6.94
X065H05	1	Hypothetical protein. Homo sapiens (Human).	-	-	-0.24	0.258	-5.86
X065H08	1	Hypothetical protein CPE2291. Clostridium perfringens.CPE2291.	-	-	0.17	0.462	-6.55
X066D01	1	Unknown protein (At5g55580; MDF20.2)	At5g55580	0.00095	-0.16	0.548	-6.74
X066D12	1	Nonstructural polyprotein (Fragment). Hepatitis E virus.	-	-	-0.33	0.139	-5.51
X066H03	1	nodulin-like protein	At1g43650	1.4e-22	2.14	8.93e-07	11.11
X067A11	1	rRNA biogenesis protein, putative, 3 partial	At3g11964	3.8e-06	-0.47	0.0248	-3.34
X067B12	1	Hypothetical 8.3 kDa protein. Macaca fascicularis (Crab eating macaque) (Cynomolgus monkey	-	-	-0.41	0.0622	-4.63
X067C03	1	Hypothetical protein BB0138. Borrelia burgdorferi (Lyme disease spirochete).BB0138.	-	-	2.19	6.09e-06	7.85
X067C05	1	expressed protein	At2g15900	2.4e-17	0.15	0.5	-7.17
X067C07	1	expressed protein	At1g02890	2.3e-18	0.08	0.8	-7.33
X067D09	1	expressed protein	At3g13770	6e-05	0.11	0.731	-7.01
X067D11	1	expressed protein	At1g44835	0.021	-0.45	0.0673	-4.21
X067E10	1	peptide methionine sulfoxide reductase	At2g18030	1.2e-91	-0.39	0.0132	-2.54
X067F06	1	Cytochrome b (Fragment). Batrachuperus tibetanus.	-	-	-0.15	0.647	-7.15
X067G01	1	expressed protein	At2g23280	0.35	-0.23	0.258	-6.11
X067G10	1	expressed protein	-	-	-0.16	0.478	-6.83
X067H07	1	protein kinase, putative	At1g63500	5.8e-26	-0.08	0.75	-7.44
X068A10	1	expressed protein	At5g04560	0.056	0.01	0.948	-7.42
X068B07	1	CjMDR1. Coptis japonica (Japanese goldthread).CJMDR1. POSSIBLY P-glycoprotein, putative	At1g02520	2.3e-05	1.17	5.23e-05	4.74
X068B10	1	similar to nuclear transport factor 2	At1g27310	0.085	-0.1	0.84	-6.61
X068C09	1	sulfate transporter ATST1	At3g51895	3.5e-14	-0.07	0.67	-7.35
X068E11	1	Hypothetical 9.4 kDa protein. Oryza sativa (Rice).OSJNBA0057L21.23. POSSIBLY unknown protein	At3g59990	0.42	0.71	0.000233	2.56
X068F10	1	plasma membrane proton ATPase. Oryza sativa (Rice).	At1g06190	4e-06	0.09	0.627	-7.12
X068F11	1	Cytochrome oxidase II (EC 1.9.3.1) (Cytochrome c oxidase polypeptideII) (Fragment).Agathis sp. DMA-1998.COII. POSSIBLY putative reverse transcriptase	At1g31210	0.97	-0.28	0.168	-5.59
X068G04	1	C1C-Nt1 protein. Nicotiana tabacum (Common tobacco).C1C-NT1. POSSIBLY chloride channel (emb|CAA70310.1)	At5g49890	1.7e-08	1.16	0.000229	2.67
X068G05	1	expressed protein	At5g64850	0.0035	-0.16	0.526	-6.69
X068G08	1	Resistance protein candidate RGC2B. Lactuca sativa (Garden lettuce).RGC2B.	At1g12280	0.031	-0.02	0.95	-7.59
X068G11	1	trehalose-6-phosphate phosphatase (AtTPPB)	At1g78090	0.23	-0.32	0.0353	-4.01
X068H09	1	En	At2g12420	0.52	-1.8	3.44e-05	5.33
X069F01	1	RNA polymerase sigma-70 factor	At2g36990	4.9e-35	1.17	0.0815	-3.98
X070C03	1	expressed protein	At3g24506	0.98	0.17	0.545	-7.26
X070E08	1	polyprotein, putative	At1g35647	1.8e-107	-0.23	0.0858	-5.13
X070G01	1	expressed protein	At1g15830	6.5e-10	-0.75	0.0781	-5.01
X070G02	1	P-glycoprotein-like proetin	At3g62150	8.6e-76	1.38	3.1e-05	5.48
X070G06	1	integral membrane protein. Campylobacter jejuni.CJ1276C.	At1g76185	0.064	-1.76	6.48e-05	4.35
X071B02	1	ESTs AU064041(E3523) (P0489G09.23 protein). Oryza sativa (Rice), andP0489G09.23.	At3g61700	2.4e-14	-0.19	0.543	-6.97
X071B10	1	PRO1866. Homo sapiens (Human).	-	-	-0.15	0.588	-7.05
X071C05	1	Hypothetical protein FN1338. Fusobacterium nucleatum (subsp. nucleatum).FN1338.	-	-	-0.02	0.971	-6.67
X071C12	1	chloroplast-targeted beta-amylase (EC 3.2.1.2) (1,4-alpha-D-glucan maltohydrolase).Brassica napus (Rape).BMY. POSSIBLY beta-amylase, putative	At3g23920	1.7e-16	0.25	0.224	-5.94
X071D01	1	membrane transporter like protein	At2g43330	1e-25	0.27	0.152	-5.74
X071D05	1	DNA-binding protein (Fragment). Homo sapiens (Human).ZNF. POSSIBLY 10-formyltetrahydrofolate synthetase	At2g12200	0.9998	-0.13	0.749	-6.52
X071D06	1	Hypothetical protein MYPU_7490. Mycoplasma pulmonis.MYPU_7490. POSSIBLY formin-like protein	At5g67470	0.018	-0.36	0.103	-5.26
X071D07	1	retrotransposon protein. Oryza sativa (Rice).OSJNBA0013O08.5.	-	-	0.07	0.753	-7.57
X071E07	1	expressed protein	-	-	0.1	0.725	-7.01
X071E10	1	expressed protein	At1g35220	7.2e-23	-0.38	0.142	-5.13
X071F01	1	expressed protein	At3g27530	9.7e-08	-0.26	0.117	-5.13
X071G02	1	expressed protein	At1g56660	0.004	0.34	0.178	-5.42
X072A11	1	Hypothetical protein. Homo sapiens (Human).	-	-	0.02	0.937	-7.71
X072B08	1	expressed protein	At2g18630	3.8e-29	-0.15	0.477	-6.59
X072C12	1	expressed protein	At5g08110	2.4e-06	0.17	0.513	-6.67
X072D04	1	RNA helicase	At5g39840	5.1e-73	0.52	0.00135	0.3
X072D09	1	expressed protein	At3g13130	4.1e-09	0.28	0.26	-5.87
X072D10	1	Hypothetical protein mll1791. Rhizobium loti (Mesorhizobium loti).MLL1791. POSSIBLY arabinogalactan-protein AGP12	At3g13520	0.13	-2.19	0.000625	1.24
X072F02	1	ribosomal protein, putative	At1g80800	0.98	-0.09	0.733	-7.01
X072F03	1	MtN21 protein. Medicago truncatula (Barrel medic).MTN21. POSSIBLY MtN21 nodulin protein-like	At5g07050	1e-15	3.18	4.93e-05	4.75
X072G01	1	MHC class II antigen DQ-alpha (Fragment). Papio papio (Guinea baboon).MHC-DQA.	At2g27160	0.65	2.57	4.4e-06	8.37
X072G02	1	expressed protein	-	-	0.13	0.745	-6.52
X072G04	1	membrane protein. Oryza sativa (Rice).	-	-	1.06	0.000949	0.76
X072G08	1	ORF MSV233 hypothetical protein. Melanoplus sanguinipes entomopoxvirus (MsEPV).MSV233.	-	-	0.54	0.0172	-2.99
X072H03	1	expressed protein	At1g61000	0.00031	1.42	6.39e-06	7.77
X072H12	1	expressed protein	At2g47350	5.5e-07	-0.1	0.549	-7.15
X073A01	1	Hypothetical protein SSO2294. Sulfolobus solfataricus.SSO2294. POSSIBLY eukaryotic translation elongation factor 2, putative	At3g22980	0.44	-1.75	8.64e-06	7.31
X073A04	1	polyprotein	At1g27285	1.2e-15	0.51	0.0842	-4.49
X073A06	1	Dynein heavy chain (Fragment). Paramecium tetraurelia.DHC01.	-	-	-0.1	0.573	-7.41
X073B02	1	expressed protein	At5g35730	0.91	-0.15	0.42	-6.97
X073D07	1	tRNA pseudouridine synthase	At1g20370	0.96	0.94	9.68e-05	3.78
X073E08	1	expressed protein	At3g02555	0.32	-0.44	0.111	-5.07
X073F09	1	unknown	At1g61280	0.0041	-0.03	0.933	-7.17
X073G08	1	N-acetylglucosaminyltransferase family (Core-2	At2g37585	9.2e-44	-0.99	5.62e-05	4.64
X073H04	1	Photosystem II reaction center I protein. Mesostigma viride.PSBI.	At1g51915	0.998	0	0.989	-7.18
X073H05	1	pir7b (Pseudomonas inducible protein). Oryza sativa (Rice), andP0492G09.6 OR P0423A12.25. POSSIBLY alpha-hydroxynitrile lyase-like protein	At5g10300	0.64	0.32	0.162	-5.3
X073H10	1	ORF2. Feline immunodeficiency virus.	-	-	0.05	0.862	-7.38
X074A05	1	expressed protein	At1g07200	5.1e-17	2.99	3.59e-07	13.05
X074B04	1	expressed protein	At1g34355	3.5e-10	1.05	0.00503	-0.93
X074B11	1	beta-glucosidase	At2g44470	0.998	1.49	1.11e-05	6.98
X074D07	1	expressed protein	At2g03830	0.21	0.15	0.494	-6.87
X074D12	1	expressed protein	At3g53210	0.998	0.39	0.0893	-4.8
X074E01	1	xylulose kinase	At2g21370	5.1e-30	0.18	0.227	-6.34
X074E07	1	ATP synthase protein 8 (EC 3.6.3.14) (ATPase subunit 8) (A6L). Bombyx mori (Silk moth).MTATP8 OR ATP8 OR ATPASE8.	-	-	-0.06	0.734	-7.43
X074E10	1	expressed protein	At3g01370	9e-60	0.31	0.278	-5.95
X074F12	1	expressed protein	At3g28770	8e-07	-0.2	0.455	-6.53
X074G04	1	Apoptotic chromatin condensation inducer in the nucleus (Acinus). Mus musculus (Mouse).ACINUS.	At1g20290	9.1e-06	0.39	0.027	-3.67
X074G10	1	serine carboxypeptidase II (At1g28110)	At1g28110	1.5e-07	0.88	7.88e-05	4.16
X074H03	1	expressed protein	At2g01960	0.9999	0.41	0.0198	-2.9
X075B05	1	expressed protein	-	-	-0.31	0.226	-6.33
X075B08	1	Beta C1 protein. Cotton leaf curl virus-associated DNA beta.BETA C1.	-	-	0.57	0.0235	-2.88
X075C03	1	thaumatin-like predicted GPI-anchored protein	At4g36010	1.7e-90	0.03	0.908	-7.16
X075C09	1	expressed protein	At5g58100	5.4e-58	0.14	0.593	-6.82
X075D02	1	co-repressor protein. Oryza sativa (Rice).P0482C06.28.	At1g70060	2e-15	-0.3	0.164	-5.72
X075E05	1	Cytochrome b (Fragment). Acanthalburnus microlepis (blackbrow bleak).	-	-	-0.3	0.454	-6.02
X075E06	1	Hypothetical 11.9 kDa protein. Macaca fascicularis (Crab eating macaque) (Cynomolgus monkey	-	-	0.04	0.897	-7.4
X075F08	1	expressed protein	At1g02910	0.999	0.09	0.659	-7.17
X075H02	1	expressed protein	At1g49890	1.3e-17	-0.38	0.134	-5.07
X075H10	1	Possible rrp5 protein homolog. Trypanosoma brucei.CHR1.116.	-	-	-0.23	0.221	-6.08
X075H12	1	expressed protein	At3g32400	0.89	-0.39	0.047	-3.99
X076D02	1	expressed protein	At4g19250	0.54	-0.11	0.655	-7.45
X076D04	1	expressed protein	At2g45330	1.6e-32	0.01	0.967	-7.59
X076E04	1	expressed protein	At3g10150	5.3e-18	0.49	0.0977	-4.67
X076F05	1	Hypothetical 179.2 kDa protein. Plasmodium falciparum (isolate 3D7).PFC0220W, MAL3P2.13.	-	-	-0.05	0.821	-7.1
X076G01	1	C56E6.5 protein. Caenorhabditis elegans.C56E6.5.	At3g06520	0.9	-0.14	0.547	-6.73
X076G02	1	Anther-specific protein SF18 precursor (Fragment). Helianthus annuus (Common sunflower). POSSIBLY putative kinesin heavy chain	At2g21380	0.14	-0.02	0.953	-7.71
X076G10	1	Predicted protein. Methanosarcina acetivorans.MA2101.	At5g53880	0.2	0.19	0.499	-6.63
X076H07	1	malate oxidoreductase	At1g79750	0.36	1.13	3.87e-05	5.08
X076H09	1	expressed protein	At1g15910	1.3e-24	-0.26	0.186	-5.47
X077A06	1	expressed protein	At2g10110	0.55	0.67	0.0078	-1.7
X077A09	1	Envelope glycoprotein (Fragment). Human immunodeficiency virus 1.ENV. POSSIBLY copper chaperone COX17-1	At3g15352	0.5	-0.24	0.267	-5.91
X077B04	1	expressed protein	-	-	0.14	0.41	-6.82
X077C11	1	expressed protein	At3g57130	6.3e-36	0.82	0.000453	1.76
X077D02	1	expressed protein	At1g20160	8.7e-71	3.85	4.6e-07	12.36
X077D10	1	Y67A10A.5 protein. Caenorhabditis elegans.Y67A10A.5. POSSIBLY 40S ribosomal protein S26 homolog	At3g56340	0.18	-1.11	0.0322	-3.68
X077E04	1	cadmium-transporting ATPase-like protein	At4g30110	9.7e-22	0.17	0.338	-6.43
X077E06	1	expressed protein	At1g08990	1.6e-46	-0.18	0.463	-6.8
X077F01	1	B1012D10.27 protein. Oryza sativa (japonica cultivar-group).B1012D10.27.	At1g64750	0.45	-0.02	0.906	-7.4
X077F03	1	expressed protein	At4g17610	0.19	-0.05	0.846	-7.37
X077F05	1	NADH dehydrogenase subunit 4L. Boophilus microplus (Cattle tick).ND4L.	At3g09085	0.88	-0.31	0.0493	-4.34
X077F10	1	expressed protein	At1g04430	0.81	1.62	2.33e-06	9.43
X078A01	1	Hydroxyproline-rich glycoprotein DZ-HRGP precursor. Volvox carteri f. nagariensis.HRGP GENE. POSSIBLY extensin-like protein	At4g33970	1.7e-13	-0.08	0.71	-7.23
X078A05	1	RNA helicase	At1g20920	1.7e-35	0.01	0.97	-7.18
X078B06	1	expressed protein	At1g13340	5.8e-10	0.05	0.863	-7.67
X078B09	1	RNA-binding protein	At3g04610	2.4e-43	0.79	0.000742	1.2
X078D04	1	similar to putative inhibitor of apoptosis gi|3924605; similar to ESTs gb|AI994578.1, gb|T04171, gb|AA728525	At1g10650	1.4e-06	-1.13	4.92e-05	4.75
X078D06	1	expressed protein	At4g01510	0.996	-1.86	7.63e-07	11.39
X078D09	1	GDP-mannose pyrophosphorylase	At1g74910	1.7e-05	-0.26	0.262	-5.88
X078G01	1	Asparagine-rich protein (AG319) (ARP) (Fragment). Plasmodium falciparum. POSSIBLY putative transcription factor MYB64 (MYB64)	At5g11050	0.43	0.27	0.247	-6.05
X078H06	1	cyclin 3b	At5g11300	0.97	1.02	0.000558	1.39
X078H07	1	expressed protein	At4g32240	0.62	-0.06	0.789	-7.32
