# Supplementary material for: A genomic approach to investigate developmental cell death in woody tissues of Populus trees
Source: Genome Biol. 2005 Mar 22;6(4):R34. doi: 10.1186/gb-2005-6-4-r34 (PMC1088962; doi:10.1186/gb-2005-6-4-r34)
Supplement: Additional File 2 — The complete gene expression data in xylem fibers undergoing cell death using the 25k Populus cDNA array and the POPULUSDB. Transcripts and the corresponding library distribution in POPULUSDB are listed in descending order of expression ratio from the microarray analysis. The log2 expression ratio (M) is calculated between gene expression in sample B (fiber-cell death) and sample A (early fiber development). A statistically significant difference in gene expression is predicted for transcripts having P<0.001 (t-test) and B>0 (Bayesian statistics [55]). The annotations and the E values were derived from BLASTX analysis against the Arabidopsis proteome or the Swiss-Prot database according to an annotation pipeline described in [50]. The PU numbers define the unigene clone numbers on the array. [file gb-2005-6-4-r34-S2.xls]

## Sheet: supl2_compl_v4
PU number	Transcript	Most similar Arabidopsis gene	E	M	P	B	cluster/singleton in the POPULUSDB	Library distribution of ESTs in the PopulusDB
								Total number of ESTs in PopulusDB	AB, cambial zone	C, young leaves	F, floral buds	G, tension wood	I, senescing leaves	K, apical shoot	UA, dormant cambium	UB, active cambium	L, cold-stressed leaves	R, roots	N, bark	T, shoot meristem	V, male catkins	Q, dormant buds	M, female catkins	P, petioles	X, fibre cell death	S, imbibed seeds	Y, virus/fungal infected leaves
PU28038	peptide/amino acid transporter	At2g37900	1.4e-08	6.11	6.1e-08	17.0072	X024D04	1	0	0	0	0	0	0	0	0	0	0	0	0	0	0	0	0	1	0	0
PU21649	Cytochrome b (Fragment). Euphlyctis hexadactylus.CYTB.	At1g68585	0.64	5.74	1.87e-06	9.82645	P031B09	1	0	0	0	0	0	0	0	0	0	0	0	0	0	0	0	1	0	0	0
PU27784	expressed protein	-	-	5.57	2.41e-07	13.7705	X010D05	1	0	0	0	0	0	0	0	0	0	0	0	0	0	0	0	0	1	0	0
PU28437	Glycine-rich protein LeGRP1. Lycopersicon esculentum (Tomato).	At3g22800	2.5e-07	5.42	7.88e-07	11.281	POPLAR.10080	3	0	0	0	0	0	0	0	0	0	0	0	0	0	0	0	1	2	0	0
PU27716	prolylcarboxypeptidase-like protein	At5g22860	5.9e-43	5.38	5.48e-08	17.5678	POPLAR.11632	2	0	0	0	0	0	0	0	0	0	0	0	0	0	0	0	0	2	0	0
PU00621	lipase	At1g27690	4.1e-47	5.1	0.0588	-4.28047	POPLAR.6175	1	1	0	0	0	0	0	0	0	0	0	0	0	0	0	0	0	0	0	0
PU27703	glycosyl hydrolase family 1 protein	At3g60130	4.2e-126	4.86	6.01e-07	11.8114	POPLAR.11628	9	0	0	0	0	0	0	0	0	0	0	0	0	0	0	0	0	9	0	0
PU22024	glycine-rich protein	At4g30460	2.6e-14	4.85	2.19e-07	13.9672	P062H06	1	0	0	0	0	0	0	0	0	0	0	0	0	0	0	0	1	0	0	0
PU27663	nodulin - like protein	At3g43660	1.5e-05	4.78	3.75e-07	12.9365	X002G05	1	0	0	0	0	0	0	0	0	0	0	0	0	0	0	0	0	1	0	0
PU23455	suspensor-specific protein. Phaseolus coccineus (Scarlet runner bean).G564.	At1g49310	8.3e-11	4.63	2.34e-07	13.8396	POPLAR.10013	13	0	0	0	0	0	0	0	0	0	1	0	3	0	0	0	2	3	3	1
PU28084	2310043L02Rik protein. Mus musculus (Mouse).2310043L02RIK. POSSIBLY proline-rich protein	At3g50580	0.15	4.63	7.63e-07	11.3581	X027A08	1	0	0	0	0	0	0	0	0	0	0	0	0	0	0	0	0	1	0	0
PU27894	vacuolar protein sorting protein. Oryza sativa (japonica cultivar-group).OSJNBB0063G05.7. POSSIBLY unknown protein (F14G9.10)	At1g56290	0.996	4.46	3.37e-07	13.1759	POPLAR.11144	2	0	0	0	0	0	0	0	0	0	0	0	1	0	0	0	0	1	0	0
PU28603	protein kinase like protein	At4g33950	3.4e-37	4.38	1.51e-06	10.2076	X053F08	1	0	0	0	0	0	0	0	0	0	0	0	0	0	0	0	0	1	0	0
PU27858	peroxidase like protein	At1g49570	1.9e-66	4.35	4.16e-07	12.5415	POPLAR.11659	2	0	0	0	0	0	0	0	0	0	0	0	0	0	0	0	0	2	0	0
PU01878	aminotransferase	At3g08860	1.5e-137	4.26	3.68e-07	13.0168	POPLAR.872	9	3	0	0	0	1	0	1	0	0	0	0	0	0	1	0	0	3	0	0
PU03010	aminotransferase	At3g08860	1.5e-137	4.21	1.81e-07	14.5484	POPLAR.872	9	3	0	0	0	1	0	1	0	0	0	0	0	0	1	0	0	3	0	0
PU28047	expressed protein	At5g24640	0.76	4.18	3.59e-07	13.0731	X024F05	1	0	0	0	0	0	0	0	0	0	0	0	0	0	0	0	0	1	0	0
PU11450	nodulin-like protein	At2g37460	8.7e-35	4.17	2.41e-07	13.7392	POPLAR.4667	1	0	0	0	0	1	0	0	0	0	0	0	0	0	0	0	0	0	0	0
PU26999	expressed protein	At4g34600	4.4e-12	4.15	1.41e-07	15.5318	POPLAR.10536	23	0	0	0	0	0	0	0	0	0	18	0	0	1	0	0	0	4	0	0
PU27186	bHLH transcription factor (bHLH021)	At2g16910	0.0074	4.12	6.54e-07	11.6915	V031H02	1	0	0	0	0	0	0	0	0	0	0	0	0	1	0	0	0	0	0	0
PU00013	expressed protein	At4g32480	3.9e-45	4.07	5.21e-08	18.1049	POPLAR.44	4	1	0	0	0	0	0	0	1	0	0	0	0	0	0	0	1	0	1	0
PU22740	P-glycoprotein, putative, 3partial	At3g28345	1e-42	4.07	2.37e-07	13.802	R040B06	1	0	0	0	0	0	0	0	0	0	1	0	0	0	0	0	0	0	0	0
PU03473	pescadillo - like protein	At5g14520	0.996	4.05	8.72e-07	11.1256	POPLAR.7952	12	0	2	0	0	0	0	1	0	0	0	0	0	0	0	0	5	0	0	4
PU01013	expressed protein	At4g14930	3.7e-67	4.04	6.1e-08	16.9409	POPLAR.6205	3	1	0	0	0	0	0	0	0	0	0	0	0	1	0	1	0	0	0	0
PU27658	transporter	At1g73220	9.4e-19	4.04	4.16e-07	12.5331	POPLAR.10503	3	0	0	0	0	0	0	0	0	0	1	0	0	0	0	0	0	2	0	0
PU28457	prolylcarboxypeptidase-like protein	At5g22860	2e-71	4.01	0.000343	2.2401	POPLAR.10724	2	0	0	0	0	0	0	0	0	0	1	0	0	0	0	0	0	1	0	0
PU21940	glycine-rich protein	At4g30460	4.5e-35	4	5.48e-08	17.4675	P055F10	1	0	0	0	0	0	0	0	0	0	0	0	0	0	0	0	1	0	0	0
PU28078	expressed protein	At1g03910	1.5e-05	4	1.81e-07	14.5788	POPLAR.11667	2	0	0	0	0	0	0	0	0	0	0	0	0	0	0	0	0	2	0	0
PU01341	dormancy-associated protein	At1g28330	1.9e-43	3.99	3.37e-07	13.1572	POPLAR.756	153	1	4	3	0	1	5	7	5	2	20	21	0	1	32	9	17	21	3	1
PU31189	expressed protein	At3g08610	5.7e-19	3.98	3.81e-06	8.61723	POPLAR.2187	16	0	0	2	0	3	2	1	0	0	0	0	0	3	1	2	2	0	0	0
PU28371	No hit	-		3.95	1.71e-07	15.018	POPLAR.9882	14	0	0	0	0	0	0	1	0	0	0	0	0	0	0	0	4	9	0	0
PU25376	Photosystem II reaction center W protein, chloroplast precursor (PSII6.1 kDa protein).Spinacia oleracea (Spinach).PSBW. POSSIBLY photosystem II reaction center 6.1KD protein	At2g30570	2.5e-09	3.94	7.34e-07	11.4654	UK109TE04	1	0	0	0	0	0	1	0	0	0	0	0	0	0	0	0	0	0	0	0
PU30797	expressed protein	-	-	3.94	2.61e-06	9.30181	K006P85	1	0	0	0	0	0	1	0	0	0	0	0	0	0	0	0	0	0	0	0
PU05769	metallothionein-like protein. Quercus suber (Cork oak).MT. POSSIBLY metallothionein-like protein (AtMT-K)	At3g09390	3e-29	3.9	8.73e-08	16.3376	POPLAR.3866	272	0	3	0	0	21	2	2	29	8	50	6	2	4	92	19	21	8	2	3
PU26979	expressed protein	At4g31330	1.6e-55	3.9	6.1e-08	16.9751	POPLAR.10660	4	2	0	0	0	0	0	0	0	0	1	0	0	1	0	0	0	0	0	0
PU27629	Cysteine endopeptidase precursor. Ricinus communis (Castor bean).CYSEP. POSSIBLY cysteine endopeptidase	At5g50260	2.1e-149	3.9	5.21e-08	18.0256	POPLAR.11539	30	0	0	0	0	0	0	0	0	0	0	0	0	26	0	0	0	4	0	0
PU27899	gamma-adaptin, putative	At1g23900	2.4e-38	3.9	1.81e-07	14.6861	POPLAR.9773	2	0	0	0	0	0	0	0	0	0	0	1	0	0	0	0	0	1	0	0
PU22758	protein (At1g68740)	At1g68740	3.1e-15	3.85	1.9e-06	9.80787	R041G08	1	0	0	0	0	0	0	0	0	0	1	0	0	0	0	0	0	0	0	0
PU28882	expressed protein	At1g20160	8.7e-71	3.85	4.6e-07	12.3555	X077D02	1	0	0	0	0	0	0	0	0	0	0	0	0	0	0	0	0	1	0	0
PU02947	Unknown protein (MRO11.3)	At5g23750	1.8e-63	3.8	8.73e-08	16.1962	POPLAR.1262	18	3	1	0	1	2	0	0	0	0	2	0	0	0	1	0	0	8	0	0
PU29339	expressed protein	At1g44542	0.8	3.79	2.17e-07	14.0172	Q020E06	1	0	0	0	0	0	0	0	0	0	0	0	0	0	1	0	0	0	0	0
PU03240	expressed protein	At1g53210	2.6e-94	3.78	1.99e-07	14.2408	POPLAR.4926	7	0	2	0	0	0	0	3	0	0	0	0	0	0	0	1	0	0	0	1
PU22689	Cytochrome oxidase (EC 1.9.3.1) (Cytochrome c oxidase polypeptide III)(Fragment).Osmunda claytoniana (Fern).COX3.	At1g53970	0.29	3.73	3.85e-06	8.59996	R036F08	1	0	0	0	0	0	0	0	0	0	1	0	0	0	0	0	0	0	0	0
PU28433	peroxidase like protein	At1g49570	6.5e-27	3.7	5.78e-06	7.93698	POPLAR.11669	2	0	0	0	0	0	0	0	0	0	0	0	0	0	0	0	0	2	0	0
PU20241	receptor protein kinase-related contains Pfam profile: PF01657 Domain of unknown function that is usually associated with protein kinase domain Pfam:PF00069	At3g22060	9.7e-72	3.69	3.75e-07	12.9347	POPLAR.9347	7	0	0	0	0	0	0	0	0	0	1	0	0	0	1	1	0	4	0	0
PU23796	POSSIBLY putative peroxidase ATP2a	At2g37130	4.7e-98	3.69	4.03e-07	12.604	S070B09	1	0	0	0	0	0	0	0	0	0	0	0	0	0	0	0	0	0	1	0
PU28003	Glutamate decarboxylase (EC 4.1.1.15) (GAD) (ERT D1). Lycopersicon esculentum (Tomato). POSSIBLY glutamate decarboxylase like protein	At2g02000	5.7e-09	3.69	1.99e-07	14.2967	X022D02	1	0	0	0	0	0	0	0	0	0	0	0	0	0	0	0	0	1	0	0
PU23237	PEThy,ZPT2-5. Petunia hybrida (Petunia). POSSIBLY putative C2H2-type zinc finger protein	At2g28710	1.8e-31	3.65	7.7e-07	11.3381	POPLAR.10810	3	0	0	0	0	0	0	0	0	0	0	0	0	0	0	0	0	1	2	0
PU20216	expressed protein	At3g53980	3.8e-38	3.64	1.3e-06	10.4263	POPLAR.9335	39	0	0	0	0	0	0	0	0	0	2	0	0	0	4	2	1	29	0	1
PU03518	subtilisin-like serine protease similar to subtilisin-type protease precursor GI:14150446 from [Glycine max]	At1g20160	6.4e-68	3.61	1.81e-06	9.88939	POPLAR.4995	6	0	0	0	0	0	0	1	0	0	0	0	0	0	0	0	0	5	0	0
PU10205	P0025A05.3 protein. Oryza sativa (Rice).P0025A05.3.	At5g15240	3e-29	3.58	1.88e-06	9.80698	POPLAR.4002	5	0	0	0	0	2	0	0	0	0	0	0	0	1	0	0	0	2	0	0
PU05133	Protein phosphatase 2C homolog. Mesembryanthemum crystallinum (Common ice plant).PP2C. POSSIBLY putative protein phosphatase-2c	At4g38520	3.8e-61	3.57	1.71e-07	15.0304	POPLAR.5633	4	0	0	0	0	1	0	0	2	0	0	0	0	0	0	0	0	1	0	0
PU20920	expressed protein	At5g16210	0.47	3.54	9.51e-05	3.98896	N038H09	1	0	0	0	0	0	0	0	0	0	0	1	0	0	0	0	0	0	0	0
PU28390	AtRAD3 (dbj|BAA92828.1)	At5g40820	3.3e-46	3.53	1.07e-05	6.96796	POPLAR.9072	13	0	0	0	0	0	3	0	0	1	4	0	0	0	1	0	0	2	0	2
PU26479	expressed protein	At4g21620	5.4e-28	3.51	5.62e-07	12.0256	POPLAR.11488	3	0	0	0	0	0	0	0	0	0	0	0	0	2	0	1	0	0	0	0
PU28351	Serine carboxypeptidase isolog	At1g11080	1.8e-61	3.51	1.05e-06	10.8207	X039D05	1	0	0	0	0	0	0	0	0	0	0	0	0	0	0	0	0	1	0	0
PU27498	nodulin-like protein	At2g39510	1.7e-120	3.47	2.95e-07	13.4101	POPLAR.11530	3	0	0	0	0	0	0	0	0	0	0	0	0	3	0	0	0	0	0	0
PU28112	expressed protein	-	-	3.46	1.99e-07	14.2985	X027D10	1	0	0	0	0	0	0	0	0	0	0	0	0	0	0	0	0	1	0	0
PU00367	Homeobox protein knotted-1 like 2 (KNAP2). Malus domestica (Apple) (Malus sylvestris). POSSIBLY KNAT1 homeobox-like protein	At4g08150	2.3e-109	3.45	3.59e-07	13.0837	POPLAR.6068	3	2	0	0	0	0	0	0	0	0	0	0	0	0	0	0	0	1	0	0
PU09366	RH09582p (CG32711-PA). Drosophila melanogaster (Fruit fly).BCDNA:RH09582 OR CG32711.	At1g68500	0.99991	3.43	1.67e-07	15.1536	POPLAR.1775	25	0	1	0	0	0	2	0	0	2	9	2	0	0	0	0	0	9	0	0
PU28671	No hit	-		3.43	3.96e-07	12.68	X057E06	1	0	0	0	0	0	0	0	0	0	0	0	0	0	0	0	0	1	0	0
PU28089	MT1B_HORSE (P02801) Metallothionein-IB (MT-IB)	-	0.0062	3.41	3.14e-07	13.3214	X027A01	1	0	0	0	0	0	0	0	0	0	0	0	0	0	0	0	0	1	0	0
PU00288	oligopeptide transporter -like protein	At5g14940	1.4e-73	3.39	4.77e-06	8.28841	POPLAR.8498	7	1	1	0	0	0	0	0	1	0	1	0	0	0	0	0	0	2	1	0
PU00175	Conserved hypothetical protein. Neurospora crassa.B9I2.10.	At1g34650	0.96	3.36	1.81e-07	14.6085	A006P19	1	1	0	0	0	0	0	0	0	0	0	0	0	0	0	0	0	0	0	0
PU08410	expressed protein	At1g49750	4.3e-69	3.36	2.13e-07	14.0519	POPLAR.1463	2	0	1	0	0	0	0	0	0	0	0	0	0	0	0	0	0	0	0	1
PU22362	expressed protein	-	-	3.36	6.89e-07	11.5974	POPLAR.10510	4	0	0	0	0	0	0	0	0	0	4	0	0	0	0	0	0	0	0	0
PU10729	No hit	-		3.34	1.81e-07	14.7482	POPLAR.4319	2	0	0	0	0	1	0	0	0	0	0	0	0	0	0	0	0	1	0	0
PU27656	AMP-dependent synthetase and ligase family similar to AMP-binding protein GI:1903034 from [Brassica napus]; contains Pfam AMP-binding domain PF00501	At1g66120	2.8e-18	3.34	4.84e-07	12.2458	POPLAR.11621	2	0	0	0	0	0	0	0	0	0	0	0	0	0	0	0	0	2	0	0
PU27271	expressed protein	At5g48920	1.3e-05	3.32	1.49e-07	15.3171	V037H11	1	0	0	0	0	0	0	0	0	0	0	0	0	1	0	0	0	0	0	0
PU27922	FUSCA PROTEIN (FUS6)	At3g61140	3.5e-90	3.32	2.34e-07	13.8548	POPLAR.11663	2	0	0	0	0	0	0	0	0	0	0	0	0	0	0	0	0	2	0	0
PU29673	Phosphoenolpyruvate carboxylase kinase. Flaveria trinervia (Clustered yellowtops).PEPC-PK. POSSIBLY phosphoenolpyruvate carboxylase kinase 2	At3g04530	0.0013	3.31	4.68e-05	4.99053	POPLAR.10296	3	0	0	0	0	0	0	0	0	0	0	0	0	0	3	0	0	0	0	0
PU21560	BURP domain containing protein. Brassica napus (Rape).	At1g49320	6.8e-32	3.29	1.99e-07	14.3251	POPLAR.9973	2	0	0	0	0	0	0	0	0	0	1	0	0	0	0	0	1	0	0	0
PU27888	YFLI_BACSU (O34905) Hypothetical protein yflI	-	7.5	3.26	2.34e-07	13.8282	X016C01	1	0	0	0	0	0	0	0	0	0	0	0	0	0	0	0	0	1	0	0
PU05015	Metallothionein-like protein. Quercus suber (Cork oak).MT. POSSIBLY metallothionein-like protein (AtMT-K)	At3g09390	3e-29	3.23	6.69e-08	16.7579	POPLAR.3866	272	0	3	0	0	21	2	2	29	8	50	6	2	4	92	19	21	8	2	3
PU01171	peroxidase	At2g22420	1e-131	3.22	1.93e-07	14.4599	POPLAR.648	10	1	0	0	0	1	0	0	0	0	1	0	0	0	3	0	0	3	1	0
PU03407	predicted protein of unknown function	At4g01440	5.6e-37	3.22	9.24e-06	7.26247	UA13CPE10.3pR	1	0	0	0	0	0	0	1	0	0	0	0	0	0	0	0	0	0	0	0
PU29687	expressed protein	At4g15620	0.12	3.2	6.01e-07	11.8061	Q037F07	1	0	0	0	0	0	0	0	0	0	0	0	0	0	1	0	0	0	0	0
PU03914	expressed protein	At4g32480	3.9e-45	3.19	2.65e-06	9.2791	POPLAR.44	4	1	0	0	0	0	0	0	1	0	0	0	0	0	0	0	1	0	1	0
PU28812	MtN21 protein. Medicago truncatula (Barrel medic).MTN21. POSSIBLY MtN21 nodulin protein-like	At5g07050	1e-15	3.18	4.93e-05	4.74704	X072F03	1	0	0	0	0	0	0	0	0	0	0	0	0	0	0	0	0	1	0	0
PU05818	Hypothetical 21.4 kDa protein. Catharanthus roseus (Rosy periwinkle) (Madagascar periwinkle	At2g27830	1.3e-44	3.17	4.6e-07	12.3666	POPLAR.4522	9	0	1	0	0	1	0	0	1	0	1	2	0	0	0	0	0	0	3	0
PU28625	Metalloendoproteinase 1 precursor (EC 3.4.24.-) (SMEP1). Glycine max (Soybean). POSSIBLY putative metalloproteinase, predicted GPI-anchored protein	At1g24140	2.2e-22	3.16	3.96e-07	12.6195	POPLAR.9662	6	0	0	0	0	0	0	0	0	0	0	2	0	0	0	0	0	4	0	0
PU06601	Homeodomain leucine zipper protein HDZ2. Phaseolus vulgaris (Kidney bean) (French bean). POSSIBLY homeobox protein (HAT5)	At3g01470	2.5e-41	3.14	1.99e-07	14.3289	POPLAR.365	18	1	1	0	1	5	0	1	2	3	1	0	1	0	0	1	0	1	0	0
PU26750	hypothetical protein; similar to EST gb|AI998648.1	At1g11540	2.1e-60	3.14	3.69e-07	13.0017	UR108TG09	1	0	0	0	0	0	0	0	0	0	1	0	0	0	0	0	0	0	0	0
PU01657	LRR14. Triticum aestivum (Wheat).LRR14. POSSIBLY disease resistance gene (RPM1)	At3g07040	4.1e-30	3.12	0.111	-5.06726	POPLAR.902	3	1	0	0	0	0	0	0	0	0	0	0	1	0	0	0	0	1	0	0
PU21725	Phosphoenolpyruvate carboxykinase (EC 4.1.1.49). Flaveria trinervia (Clustered yellowtops).PCK3-19. POSSIBLY phosphoenolpyruvate carboxykinase (ATP) -like protein	At4g37870	1.8e-69	3.12	2.71e-07	13.5989	P037G12	1	0	0	0	0	0	0	0	0	0	0	0	0	0	0	0	1	0	0	0
PU22620	expressed protein	At1g68590	3.2e-09	3.12	1.99e-07	14.2048	R031A11	1	0	0	0	0	0	0	0	0	0	1	0	0	0	0	0	0	0	0	0
PU30391	cysteine proteinase	At2g21430	0.22	3.12	8.73e-08	16.2458	I005P84	1	0	0	0	0	1	0	0	0	0	0	0	0	0	0	0	0	0	0	0
PU03731	expressed protein	At3g47510	4.3e-05	3.11	1.56e-06	10.1421	POPLAR.5061	21	0	0	0	0	1	0	1	0	0	1	0	0	1	13	1	0	3	0	0
PU00992	expressed protein	At5g14500	4.5e-124	3.1	3.11e-07	13.3458	POPLAR.532	5	1	0	0	0	0	0	1	0	1	0	1	0	0	0	0	0	1	0	0
PU00342	Homeobox protein knotted-1 like 2 (KNAP2). Malus domestica (Apple) (Malus sylvestris). POSSIBLY KNAT1 homeobox-like protein	At4g08150	2.3e-109	3.08	1.78e-07	14.8729	POPLAR.6068	3	2	0	0	0	0	0	0	0	0	0	0	0	0	0	0	0	1	0	0
PU13497	beta-expansin/allergen protein	At4g28250	6.2e-109	3.08	8.98e-07	11.073	POPLAR.2694	7	0	0	1	0	0	0	0	0	0	1	1	0	0	0	0	3	1	0	0
PU26476	expressed protein	At5g15720	2.3e-59	3.07	1.99e-07	14.2001	POPLAR.11487	4	0	0	0	0	0	0	0	0	0	0	0	0	0	0	1	0	3	0	0
PU25163	Histone H3. Euplotes crassus.	At3g45370	0.37	3.02	1.05e-06	10.8201	UA33CPG04	1	0	0	0	0	0	0	1	0	0	0	0	0	0	0	0	0	0	0	0
PU22621	Weakly inward rectifying potassium channel. Oncorhynchus masou (Cherry salmon) (Masu salmon).SWIRK.	At1g12810	0.011	3.01	1.71e-07	14.9936	R031A12	1	0	0	0	0	0	0	0	0	0	1	0	0	0	0	0	0	0	0	0
PU28836	expressed protein	At1g07200	5.1e-17	2.99	3.59e-07	13.0513	X074A05	1	0	0	0	0	0	0	0	0	0	0	0	0	0	0	0	0	1	0	0
PU28860	Growth hormone (Fragment). Lampris sp.GH. POSSIBLY En/Spm-like transposon protein	At2g22080	0.61	2.98	9.16e-06	7.21147	POPLAR.11646	4	0	0	0	0	0	0	0	0	0	0	0	0	0	0	0	0	4	0	0
PU28188	Hypothetical 35.1 kDa protein. Hevea brasiliensis (Para rubber tree).	At4g18500	0.997	2.96	7.47e-06	7.52883	X029C05	1	0	0	0	0	0	0	0	0	0	0	0	0	0	0	0	0	1	0	0
PU27889	expressed protein	At1g64820	0.25	2.93	5.4e-06	8.04406	X016C07	1	0	0	0	0	0	0	0	0	0	0	0	0	0	0	0	0	1	0	0
PU07152	periaxin - like protein	At5g09530	0.19	2.92	4.97e-05	4.90056	G089P71.3pR	1	0	0	0	1	0	0	0	0	0	0	0	0	0	0	0	0	0	0	0
PU27184	Cellulase (EC 3.2.1.4) (Fragment). Sambucus nigra (European elder). POSSIBLY cellulase-like protein	At4g09740	2.3e-113	2.92	3.89e-07	12.8241	V031G10	1	0	0	0	0	0	0	0	0	0	0	0	0	1	0	0	0	0	0	0
PU09183	expressed protein	At3g22550	2.5e-43	2.9	1.02e-05	7.05638	POPLAR.1754	31	0	1	2	1	0	1	1	1	0	1	1	0	0	0	8	1	13	0	0
PU28095	No hit	-		2.9	9.67e-06	7.12988	X027B09	1	0	0	0	0	0	0	0	0	0	0	0	0	0	0	0	0	1	0	0
PU25207	Dormancy-associated protein. Pisum sativum (Garden pea).DRM1. POSSIBLY putative auxin-regulated protein	At2g33830	4.3e-14	2.89	2.41e-07	13.7479	UB16CPG09	1	0	0	0	0	0	0	0	1	0	0	0	0	0	0	0	0	0	0	0
PU02732	sulfite oxidase (SOX)	At3g01910	1.4e-134	2.88	2.96e-06	9.06314	POPLAR.9288	6	1	0	0	0	0	0	0	0	1	0	1	0	0	0	2	0	0	1	0
PU29499	Pre-c protein (Fragment). Hepatitis B virus.PRE-C.	-	0.998	2.88	1.14e-06	10.6664	Q023G10	1	0	0	0	0	0	0	0	0	0	0	0	0	0	1	0	0	0	0	0
PU09111	expressed protein	At4g00895	5.6e-21	2.87	4.36e-07	12.4555	POPLAR.1699	5	0	2	0	0	1	0	0	0	0	0	0	0	0	0	1	0	0	1	0
PU03109	predicted GPI-anchored protein	At2g48130	0.997	2.86	5.97e-07	11.9279	UA18CPD05.5pR	1	0	0	0	0	0	0	1	0	0	0	0	0	0	0	0	0	0	0	0
PU04854	No hit	-		2.86	3.44e-06	8.78594	POPLAR.5514	26	0	0	0	0	0	0	0	1	0	18	0	0	0	0	3	0	4	0	0
PU08304	Non-photosynthetic ferredoxin. Pharbitis nil (Violet) (Japanese morning glory). POSSIBLY putative ferredoxin	At2g27510	3.1e-43	2.86	1.41e-06	10.3459	POPLAR.3701	18	0	0	0	1	0	1	2	1	0	1	0	2	2	0	7	1	0	0	0
PU27905	P-glycoprotein, putative, 3partial	At3g28345	6.6e-105	2.86	3.91e-06	8.57554	X017B03	1	0	0	0	0	0	0	0	0	0	0	0	0	0	0	0	0	1	0	0
PU01152	Phloem specific protein. Vicia faba (Broad bean). POSSIBLY En	At2g12420	0.42	2.85	7.95e-06	7.48977	POPLAR.654	31	1	1	0	0	0	0	6	19	0	0	0	0	0	0	0	3	1	0	0
PU10220	expressed protein	At2g20760	2.4e-14	2.85	1.85e-06	9.84369	POPLAR.3993	1	0	0	0	0	1	0	0	0	0	0	0	0	0	0	0	0	0	0	0
PU28532	expressed protein	At3g19320	2.5e-05	2.85	1.34e-05	6.62872	X049G03	1	0	0	0	0	0	0	0	0	0	0	0	0	0	0	0	0	1	0	0
PU01006	expressed protein	At2g21180	3.5e-35	2.84	4.07e-06	8.50336	POPLAR.5098	38	1	0	0	0	1	0	15	1	2	1	0	0	0	16	0	0	0	0	1
PU26575	expressed protein	At1g77000	3.4e-64	2.84	9.88e-07	10.9445	UM87TF05	1	0	0	0	0	0	0	0	0	0	0	0	0	0	0	1	0	0	0	0
PU00334	Hypothetical 54.9 kDa protein (Fragment). Cicer arietinum (Chickpea) (Garbanzo). POSSIBLY cytosolic factor, putative	At1g72160	8.8e-126	2.82	1.75e-06	9.92811	POPLAR.3412	23	5	1	0	4	1	1	0	4	3	2	0	0	0	0	0	0	1	1	0
PU25297	X P.DELTOIDES hybrid wound responsive MRNAS. Populus deltoides (Poplar), and POSSIBLY putative ubiquitin-conjugating enzyme	At3g08700	0.033	2.82	1.67e-07	15.2464	UK100B03	1	0	0	0	0	0	1	0	0	0	0	0	0	0	0	0	0	0	0	0
PU27718	Plasma membrane proton ATPase. Kosteletzkya virginica (Virginia saltmarsh mallow).ATP1. POSSIBLY H+-transporting ATPase type 2, plasma membrane	At4g30190	3e-116	2.82	3.73e-07	12.9706	POPLAR.10043	3	0	0	0	0	0	0	0	0	0	1	0	0	0	0	0	1	1	0	0
PU01044	expressed protein	At3g05220	3.9e-22	2.81	3.37e-07	13.1656	POPLAR.545	1	1	0	0	0	0	0	0	0	0	0	0	0	0	0	0	0	0	0	0
PU27876	expressed protein	At5g19460	9.9e-18	2.81	3.35e-06	8.83691	X015F05	1	0	0	0	0	0	0	0	0	0	0	0	0	0	0	0	0	1	0	0
PU27985	expressed protein	At4g09890	1.9e-20	2.81	6.01e-07	11.8183	X021C10	1	0	0	0	0	0	0	0	0	0	0	0	0	0	0	0	0	1	0	0
PU01785	Hypothetical 54.9 kDa protein (Fragment). Cicer arietinum (Chickpea) (Garbanzo). POSSIBLY cytosolic factor, putative	At1g72160	8.8e-126	2.79	2.77e-06	9.16228	POPLAR.3412	23	5	1	0	4	1	1	0	4	3	2	0	0	0	0	0	0	1	1	0
PU03326	short-chain dehydrogenase	At1g01800	1.6e-60	2.79	3.89e-07	12.7299	POPLAR.4861	10	0	0	0	0	0	0	7	0	0	3	0	0	0	0	0	0	0	0	0
PU26165	expressed protein	At2g39130	8.5e-25	2.78	2.3e-05	5.99606	POPLAR.11443	5	0	0	0	0	0	0	0	0	0	0	0	0	1	0	1	0	3	0	0
PU29394	Histidine hexamer-multiple cloning site-histidine decamer. Escherichia coli.HIS6-MCS-HIS10.	-	0.99993	2.78	2.09e-07	14.1246	Q021F03	1	0	0	0	0	0	0	0	0	0	0	0	0	0	1	0	0	0	0	0
PU03556	expressed protein	At1g67360	6.1e-63	2.76	1.66e-06	10.0314	POPLAR.681	44	1	1	1	2	5	1	9	5	2	0	0	0	0	6	1	6	4	0	0
PU21383	FRO1 and FRO2-like protein	At5g50160	6e-19	2.76	1.62e-05	6.33731	P010A12	1	0	0	0	0	0	0	0	0	0	0	0	0	0	0	0	1	0	0	0
PU04525	peroxidase ATP17a like protein	At4g33420	5.7e-51	2.75	1.66e-06	10.0591	POPLAR.8088	1	0	0	0	0	0	0	0	1	0	0	0	0	0	0	0	0	0	0	0
PU27863	Suspensor-specific protein. Phaseolus coccineus (Scarlet runner bean).G564.	At1g49310	3.6e-10	2.75	3.83e-06	8.61162	POPLAR.9871	14	0	0	0	0	0	0	0	0	0	0	0	0	0	0	0	12	2	0	0
PU28128	GST1_LYCES (P27057) GAST1 protein precursor	-	0.55	2.75	3.19e-06	8.93394	X027F05	1	0	0	0	0	0	0	0	0	0	0	0	0	0	0	0	0	1	0	0
PU29102	expressed protein	At4g00330	0.48	2.75	1.68e-05	6.28559	Y019B10	1	0	0	0	0	0	0	0	0	0	0	0	0	0	0	0	0	0	0	1
PU22819	Orf 73. Ateline herpesvirus 3.	At3g27130	0.35	2.73	9.37e-06	7.17407	R045H07	1	0	0	0	0	0	0	0	0	0	1	0	0	0	0	0	0	0	0	0
PU11722	Cytochrome P450 like protein	At2g26170	1.9e-75	2.72	6.7e-06	7.74854	POPLAR.2468	17	0	0	14	0	1	0	0	0	0	0	0	0	0	0	1	1	0	0	0
PU25798	protein kinase ATN1 -like protein	At3g50720	0.998	2.72	7.7e-07	11.3351	UL68F02	1	0	0	0	0	0	0	0	0	1	0	0	0	0	0	0	0	0	0	0
PU28171	expressed protein	At4g32480	7.9e-54	2.72	1.88e-06	9.81889	X028D06	1	0	0	0	0	0	0	0	0	0	0	0	0	0	0	0	0	1	0	0
PU24813	ORF MSV253 leucine rich repeat gene family protein, similar to Amsactamoorei entomopoxvirus Q3 ORF SW:P28854.Melanoplus sanguinipes entomopoxvirus (MsEPV).MSV253.	At3g26500	0.998	2.71	6.69e-07	11.6403	T080H05	1	0	0	0	0	0	0	0	0	0	0	0	1	0	0	0	0	0	0	0
PU09053	30S ribosomal protein S12. Cyanidioschyzon merolae.RPS12.	At4g31960	0.98	2.7	3.95e-07	12.7138	C037P62.3pR	1	0	1	0	0	0	0	0	0	0	0	0	0	0	0	0	0	0	0	0
PU25384	Cytochrome P450-dependent fatty acid hydroxylase. Nicotiana tabacum (Common tobacco).CYP94A4. POSSIBLY cytochrome P450-like protein	At5g63450	0.0004	2.7	2.82e-06	9.13295	UK110TD07	1	0	0	0	0	0	1	0	0	0	0	0	0	0	0	0	0	0	0	0
PU27971	expressed protein	-	-	2.69	4.71e-07	12.3053	X020E07	1	0	0	0	0	0	0	0	0	0	0	0	0	0	0	0	0	1	0	0
PU27994	leucine-rich repeat receptor-like kinase At1g09970	At1g09970	2.1e-89	2.68	1.81e-07	14.5416	X021F12	1	0	0	0	0	0	0	0	0	0	0	0	0	0	0	0	0	1	0	0
PU28079	expressed protein	At1g58070	0.98	2.68	0.000408	2.00298	X027A03	1	0	0	0	0	0	0	0	0	0	0	0	0	0	0	0	0	1	0	0
PU28066	expressed protein	At2g20670	0.46	2.67	4.36e-07	12.4589	X025E07	1	0	0	0	0	0	0	0	0	0	0	0	0	0	0	0	0	1	0	0
PU05284	expressed protein	At3g22550	2.5e-43	2.66	4.55e-07	12.3992	POPLAR.1754	31	0	1	2	1	0	1	1	1	0	1	1	0	0	0	8	1	13	0	0
PU22623	expressed protein	At5g52420	0.27	2.66	4.6e-07	12.3531	R031C06	1	0	0	0	0	0	0	0	0	0	1	0	0	0	0	0	0	0	0	0
PU11174	NAM-like protein	At5g13180	1.5e-13	2.65	1.87e-05	6.13165	POPLAR.4360	5	0	0	0	0	2	0	0	0	0	1	0	1	0	0	0	0	1	0	0
PU20543	cryptochrome 2 apoprotein	At1g04400	8.7e-66	2.65	1.21e-06	10.5808	N010F04	1	0	0	0	0	0	0	0	0	0	0	1	0	0	0	0	0	0	0	0
PU22826	ZAP - like protein	At5g62760	0.00017	2.65	3.89e-07	12.8025	R046D12	1	0	0	0	0	0	0	0	0	0	1	0	0	0	0	0	0	0	0	0
PU02256	Hypothetical 54.9 kDa protein (Fragment). Cicer arietinum (Chickpea) (Garbanzo). POSSIBLY cytosolic factor, putative	At1g72160	8.8e-126	2.64	4.09e-05	5.00117	POPLAR.3412	23	5	1	0	4	1	1	0	4	3	2	0	0	0	0	0	0	1	1	0
PU08804	expressed protein	At1g11700	3.5e-35	2.64	5.8e-07	11.9745	POPLAR.1627	11	0	2	0	0	0	0	0	0	0	1	1	0	0	1	0	3	3	0	0
PU27664	Hypothetical protein SSO8475. Sulfolobus solfataricus.SSO8475.	At3g43890	0.63	2.64	5.78e-06	7.9374	X002G09	1	0	0	0	0	0	0	0	0	0	0	0	0	0	0	0	0	1	0	0
PU27531	expressed protein	At3g20750	0.999	2.63	2.21e-06	9.50971	V056E01	1	0	0	0	0	0	0	0	0	0	0	0	0	1	0	0	0	0	0	0
PU02607	glucan synthase	At1g05570	3.9e-171	2.62	4.75e-07	12.2971	POPLAR.1125	12	2	1	0	0	1	0	1	1	0	1	0	2	0	0	1	0	2	0	0
PU04466	expressed protein	At5g67620	8.4e-50	2.62	7.48e-05	4.33358	POPLAR.5363	2	0	0	0	0	0	0	0	1	0	0	0	1	0	0	0	0	0	0	0
PU28636	proto-oncogene AF4 like protein	At1g78310	0.47	2.62	1.92e-06	9.78465	X055D07	1	0	0	0	0	0	0	0	0	0	0	0	0	0	0	0	0	1	0	0
PU28805	expressed protein	At1g61740	4.2e-55	2.62	1.05e-06	10.7956	POPLAR.10512	3	0	0	0	0	0	0	0	0	0	2	0	0	0	0	0	0	1	0	0
PU01791	expressed protein	At4g18425	3.1e-27	2.61	1.55e-05	6.41409	POPLAR.6281	1	1	0	0	0	0	0	0	0	0	0	0	0	0	0	0	0	0	0	0
PU04207	nodulin-like protein	At1g21890	2.5e-82	2.61	5.94e-06	7.94238	POPLAR.5157	38	0	0	0	0	0	0	2	2	0	2	0	0	0	0	0	2	30	0	0
PU21651	Apocytochrome f precursor. Atropa belladonna (Belladonna) (Deadly nightshade).PETA. POSSIBLY chloroplast 50S ribosomal protein L22, putative	At1g52370	0.93	2.61	6.06e-05	4.53353	P031D05	1	0	0	0	0	0	0	0	0	0	0	0	0	0	0	0	1	0	0	0
PU28004	expressed protein	At1g49320	2.6e-32	2.61	6.08e-05	4.4488	POPLAR.11373	2	0	0	0	0	0	0	0	0	1	0	0	0	0	0	0	0	1	0	0
PU06064	cytochrome P450	At2g27690	2.8e-49	2.6	3.19e-06	9.03026	POPLAR.8536	2	0	0	0	0	0	0	0	2	0	0	0	0	0	0	0	0	0	0	0
PU06806	Glutamate decarboxylase isozyme 1. Nicotiana tabacum (Common tobacco).NTGAD1. POSSIBLY glutamate decarboxylase, putative	At3g17760	3.9e-210	2.59	3.48e-06	8.75693	POPLAR.2996	63	0	4	0	2	3	1	0	3	9	1	7	1	2	3	6	4	15	1	1
PU27898	MSZF89 (Fragment). Mus musculus (Mouse).MSZF89 OR MSZF31. POSSIBLY probable ribosomal protein	At4g16030	0.9	2.59	2.59e-05	5.66635	X016G08	1	0	0	0	0	0	0	0	0	0	0	0	0	0	0	0	0	1	0	0
PU02984	expressed protein	At5g20260	8e-61	2.58	2.13e-07	14.015	POPLAR.1283	2	2	0	0	0	0	0	0	0	0	0	0	0	0	0	0	0	0	0	0
PU10823	expressed protein	At4g27654	0.72	2.58	7.47e-06	7.53048	POPLAR.4315	2	0	0	0	0	1	0	0	0	0	0	0	0	0	1	0	0	0	0	0
PU27680	Fatty acid 9-hydroperoxide lyase. Cucumis melo (Muskmelon).HPL. POSSIBLY allene oxide synthase (emb|CAA73184.1)	At5g42650	2.2e-65	2.58	1.65e-05	6.31637	POPLAR.9600	3	0	0	0	0	0	0	0	0	0	0	2	0	0	0	0	0	1	0	0
PU01486	potassium-dependent sodium-calcium exchanger - like protein	At5g17860	1.7e-81	2.57	3.89e-07	12.8625	POPLAR.809	1	1	0	0	0	0	0	0	0	0	0	0	0	0	0	0	0	0	0	0
PU08800	Proline-rich cell wall protein. Gossypium barbadense (Sea-island cotton) (Egyptian cotton). POSSIBLY arabinogalactan-protein AGP9	At2g14890	1.2e-16	2.57	2.09e-06	9.62629	POPLAR.6590	6	0	1	0	0	0	0	0	0	0	0	0	0	0	0	0	2	0	0	3
PU25829	expressed protein	At1g27530	0.056	2.57	2.05e-06	9.6514	UL71PD01	1	0	0	0	0	0	0	0	0	1	0	0	0	0	0	0	0	0	0	0
PU28814	MHC class II antigen DQ-alpha (Fragment). Papio papio (Guinea baboon).MHC-DQA.	At2g27160	0.65	2.57	4.4e-06	8.3657	X072G01	1	0	0	0	0	0	0	0	0	0	0	0	0	0	0	0	0	1	0	0
PU07676	expressed protein	At5g12960	2.2e-188	2.56	4.6e-06	8.28522	POPLAR.3467	14	0	0	0	1	1	0	0	0	2	0	1	0	0	0	3	0	6	0	0
PU25732	receptor-like protein kinase - like	At5g25930	6.4e-50	2.56	1.11e-06	10.7056	UL62PC09	1	0	0	0	0	0	0	0	0	1	0	0	0	0	0	0	0	0	0	0
PU27662	Cytochrome P450 (Fragment). Helianthus annuus (Common sunflower).CYP87A1.	At1g12740	9.3e-35	2.56	1.12e-06	10.7002	X002G01	1	0	0	0	0	0	0	0	0	0	0	0	0	0	0	0	0	1	0	0
PU03088	RRM-containing protein KIAA0332 - Homo sapiens, EMBL:AB002330	At5g25060	7.6e-28	2.55	3.19e-06	8.96588	POPLAR.4915	1	0	0	0	0	0	0	1	0	0	0	0	0	0	0	0	0	0	0	0
PU05070	Glutamate decarboxylase isozyme 1. Nicotiana tabacum (Common tobacco).NTGAD1. POSSIBLY glutamate decarboxylase, putative	At3g17760	3.9e-210	2.55	1.6e-06	10.1062	POPLAR.2996	63	0	4	0	2	3	1	0	3	9	1	7	1	2	3	6	4	15	1	1
PU07846	Homeobox protein knotted-1 like 2 (KNAP2). Malus domestica (Apple) (Malus sylvestris). POSSIBLY KNAT1 homeobox-like protein	At4g08150	0.47	2.55	1.32e-06	10.4034	POPLAR.7528	4	0	0	0	1	0	0	1	1	0	0	0	1	0	0	0	0	0	0	0
PU21927	homeodomain transcription factor wuschel (wus)	At2g17950	0.9	2.55	1.81e-07	14.5911	P053H09	1	0	0	0	0	0	0	0	0	0	0	0	0	0	0	0	1	0	0	0
PU28025	nodulin-like protein	At5g64700	2.9e-40	2.55	1.05e-05	7.00511	X023G01	1	0	0	0	0	0	0	0	0	0	0	0	0	0	0	0	0	1	0	0
PU03037	Mei2-like protein	At5g07290	1.2e-27	2.54	1.99e-07	14.1889	POPLAR.1261	2	1	0	0	0	0	0	1	0	0	0	0	0	0	0	0	0	0	0	0
PU21561	Hypothetical protein FN1673. Fusobacterium nucleatum (subsp. nucleatum).FN1673.	-	0.16	2.54	4.17e-06	8.46582	P024C11	1	0	0	0	0	0	0	0	0	0	0	0	0	0	0	0	1	0	0	0
PU04017	Malate synthase, glyoxysomal (EC 4.1.3.2). Ricinus communis (Castor bean). POSSIBLY malate synthase -like protein	At5g03860	7.3e-257	2.53	8.13e-06	7.51805	POPLAR.5176	33	0	0	0	0	0	0	4	0	0	1	0	0	0	13	0	0	0	15	0
PU09349	gibberellin 20-oxidase - Arabidopsis thaliana	At4g25420	9.6e-136	2.53	2.02e-05	6.02354	POPLAR.1813	7	0	2	1	1	2	0	0	0	0	0	0	0	0	0	0	0	1	0	0
PU21751	expressed protein	At1g12740	3.2e-25	2.51	9.93e-07	10.9533	P040A11	1	0	0	0	0	0	0	0	0	0	0	0	0	0	0	0	1	0	0	0
PU01836	reticuline oxidase-like protein, 3 partial	At1g30760	2.7e-67	2.5	5.42e-06	8.03535	POPLAR.6263	13	3	0	0	5	0	0	1	3	0	0	0	0	0	0	0	0	1	0	0
PU13521	Granule-bound glycogen [starch] synthase, chloroplast precursor(EC 2.4.1.11).Manihot esculenta (Cassava) (Manioc).WAXY OR GBSS.	At1g32900	1.1e-134	2.5	5.23e-06	8.1475	POPLAR.2097	24	0	1	4	0	0	1	0	1	3	0	0	5	0	4	3	2	0	0	0
PU22153	expressed protein	At5g50880	0.9998	2.5	3.59e-07	13.0508	P073D08	1	0	0	0	0	0	0	0	0	0	0	0	0	0	0	0	1	0	0	0
PU27802	receptor protein kinase	At5g49660	8.3e-98	2.5	8.41e-07	11.1871	POPLAR.10115	2	0	0	0	0	0	0	0	0	0	0	0	0	0	0	0	1	1	0	0
PU00727	expressed protein	At2g02170	1.5e-38	2.49	5.97e-07	11.8688	POPLAR.6136	2	2	0	0	0	0	0	0	0	0	0	0	0	0	0	0	0	0	0	0
PU01630	AtNACK1 kinesin-like protein (AtNACK1)	At1g18370	1.8e-71	2.49	3.57e-05	5.27229	POPLAR.6336	2	2	0	0	0	0	0	0	0	0	0	0	0	0	0	0	0	0	0	0
PU02921	cytochrome P450, putative	At1g75130	1.8e-21	2.49	1.48e-06	10.2373	B048P70	1	1	0	0	0	0	0	0	0	0	0	0	0	0	0	0	0	0	0	0
PU06991	Grr1. Glycine max (Soybean).GRR1. POSSIBLY putative glucose regulated repressor protein	At2g25490	7.2e-131	2.49	3.2e-06	8.91252	POPLAR.3098	46	0	5	9	1	6	1	1	1	2	4	5	1	0	0	1	0	9	0	0
PU27747	expressed protein	At4g09890	1.6e-14	2.49	0.00013	3.55801	POPLAR.10522	5	0	0	0	0	0	0	0	0	0	2	0	0	0	0	0	0	3	0	0
PU00695	pseudo-response regulator 5 (APRR5)	At5g24470	5.3e-19	2.48	5.12e-05	4.76719	POPLAR.218	11	1	1	0	0	1	0	3	0	2	0	0	0	0	1	0	0	2	0	0
PU29454	Hypothetical protein SSO1593. Sulfolobus solfataricus.SSO1593.	At2g43720	0.96	2.48	7.83e-05	4.09204	Q022G08	1	0	0	0	0	0	0	0	0	0	0	0	0	0	1	0	0	0	0	0
PU27977	Peroxidase precursor (EC 1.11.1.7) (Fragment). Glycine max (Soybean).SEPA2. POSSIBLY putative peroxidase	At1g05260	5.3e-119	2.47	7.96e-06	7.42611	POPLAR.11665	3	0	0	0	0	0	0	0	0	0	0	0	0	0	0	0	0	3	0	0
PU04515	aquaporin (plasma membrane intrinsic protein)	At2g16850	1.5e-13	2.46	2.01e-06	9.67481	POPLAR.5311	3	0	0	0	0	0	0	0	1	0	0	0	0	0	0	0	0	0	2	0
PU03862	expressed protein	At5g62860	1.3e-28	2.45	3.35e-06	8.8328	POPLAR.5227	18	0	0	0	0	1	0	0	1	1	1	2	0	2	1	1	2	5	0	1
PU12331	LATERAL ORGAN BOUNDARIES, LOB DOMAIN 18 protein (LBD18)	At2g45420	2.6e-16	2.45	2.06e-05	6.06623	POPLAR.2272	3	0	0	2	0	0	1	0	0	0	0	0	0	0	0	0	0	0	0	0
PU25592	expressed protein	-	-	2.45	1.62e-05	6.40778	POPLAR.8862	2	0	0	0	0	1	0	0	0	1	0	0	0	0	0	0	0	0	0	0
PU05958	oligopeptide transporter -like protein	At5g14940	1.4e-73	2.44	0.000873	0.876255	POPLAR.8498	7	1	1	0	0	0	0	0	1	0	1	0	0	0	0	0	0	2	1	0
PU20445	P0682B08.13 protein. Oryza sativa (Rice).P0682B08.13.	At1g18610	2.3e-29	2.44	1.6e-05	6.36684	N004C07	1	0	0	0	0	0	0	0	0	0	0	1	0	0	0	0	0	0	0	0
PU20676	calcium binding protein	At2g27480	5.4e-06	2.44	4.75e-07	12.2701	N020D07	1	0	0	0	0	0	0	0	0	0	0	1	0	0	0	0	0	0	0	0
PU29929	expressed protein	At1g15690	1.3e-99	2.44	2.54e-06	9.30222	POPLAR.8762	3	0	0	0	0	1	0	1	0	0	0	0	0	0	1	0	0	0	0	0
PU11549	LRR protein. Lycopersicon esculentum (Tomato).LRP. POSSIBLY leucine-rich repeat protein	At5g21090	2.1e-69	2.43	4.72e-06	8.24842	POPLAR.3773	42	0	0	0	0	6	1	0	0	0	2	5	5	1	6	5	5	4	1	1
PU02393	protein kinase	At3g01840	4.6e-15	2.41	8.12e-07	11.2292	POPLAR.1190	2	1	0	0	1	0	0	0	0	0	0	0	0	0	0	0	0	0	0	0
PU10152	myb - like protein	At4g18770	0.21	2.41	2.13e-07	14.0804	POPLAR.3902	158	0	0	0	0	3	4	0	0	3	4	49	0	0	2	4	78	5	1	5
PU25435	expressed protein	At5g55140	5.2e-09	2.41	1.9e-06	9.77367	UK115TD05	1	0	0	0	0	0	1	0	0	0	0	0	0	0	0	0	0	0	0	0
PU01444	Phosphoenolpyruvate carboxykinase (EC 4.1.1.49). Flaveria trinervia (Clustered yellowtops).PCK4-9. POSSIBLY phosphoenolpyruvate carboxykinase (ATP) -like protein	At4g37870	4.2e-103	2.4	0.0042	-0.701549	POPLAR.663	4	1	0	0	0	0	0	0	1	1	0	1	0	0	0	0	0	0	0	0
PU25776	Taxane 13-alpha-hydroxylase (EC 1.14.13.77). Taxus cuspidata (Japanese yew). POSSIBLY putative cytochrome P450	At2g42850	1e-25	2.4	2.47e-06	9.35671	POPLAR.11361	3	0	0	0	0	0	0	0	0	3	0	0	0	0	0	0	0	0	0	0
PU08612	defender against cell death protein, putative	At1g32210	0.998	2.39	3.75e-07	12.9496	POPLAR.1489	2	0	2	0	0	0	0	0	0	0	0	0	0	0	0	0	0	0	0	0
PU28377	F-box protein family similar to SKP1 interacting partner 2 (SKIP2) TIGR_Ath1:At5g67250	At1g21410	1.3e-67	2.39	0.000106	3.65435	POPLAR.11624	2	0	0	0	0	0	0	0	0	0	0	0	0	0	0	0	0	2	0	0
PU01141	expressed protein	At4g24220	1.4e-157	2.38	8.22e-05	4.201	POPLAR.104	296	25	7	7	11	5	6	38	17	45	15	6	12	10	49	19	19	3	2	0
PU03631	Ubiquitin. Pisum sativum (Garden pea).PUB2 OR PUB1. POSSIBLY polyubiquitin 4 UBQ4	At5g20620	4.9e-196	2.38	2.7e-06	9.24742	POPLAR.58	823	20	34	51	26	89	45	22	25	49	83	61	46	27	32	39	90	46	28	10
PU05528	FlaB2. Methanococcus thermolithotrophicus.FLAB2. POSSIBLY mannosyl-oligosaccharide 1,2-alpha-mannosidase, putative	At1g51590	0.52	2.38	0.000226	2.92277	POPLAR.5829	1	0	0	0	0	0	0	0	1	0	0	0	0	0	0	0	0	0	0	0
PU09982	auxin-responsive protein	At2g46370	1.1e-35	2.38	1.83e-06	9.90299	POPLAR.7634	6	0	0	0	0	1	1	1	0	0	0	0	0	2	0	0	1	0	0	0
PU25397	prolylcarboxypeptidase-like protein	At5g22860	2.5e-50	2.38	4.3e-06	8.41351	UK111TD07	1	0	0	0	0	0	1	0	0	0	0	0	0	0	0	0	0	0	0	0
PU03592	Cysteine protease inhibitor. Manihot esculenta (Cassava) (Manioc).	At3g12490	1.6e-30	2.37	1.52e-06	10.2319	POPLAR.4998	6	0	0	0	0	0	0	2	1	0	0	0	1	0	1	1	0	0	0	0
PU07797	gibberellin 20-oxidase - Arabidopsis thaliana	At4g25420	9.6e-136	2.37	9.63e-06	7.20329	POPLAR.1813	7	0	2	1	1	2	0	0	0	0	0	0	0	0	0	0	0	1	0	0
PU25311	expressed protein	At2g20650	8e-61	2.37	1.83e-05	6.16436	UK101TB12	1	0	0	0	0	0	1	0	0	0	0	0	0	0	0	0	0	0	0	0
PU04081	nodulin-like protein	At1g21890	2.5e-82	2.36	3.38e-06	8.86249	POPLAR.5157	38	0	0	0	0	0	0	2	2	0	2	0	0	0	0	0	2	30	0	0
PU28537	Myotonic dystrophy kinase-related CDC-42-binding kinase-alpha(Fragment).Mus musculus (Mouse). POSSIBLY putative ATP-dependent Clp protease proteolytic subunit	At1g11750	0.13	2.36	0.000189	2.84375	X050B01	1	0	0	0	0	0	0	0	0	0	0	0	0	0	0	0	0	1	0	0
PU05763	Phloem specific protein. Vicia faba (Broad bean). POSSIBLY En	At2g12420	0.42	2.35	7.74e-06	7.53134	POPLAR.654	31	1	1	0	0	0	0	6	19	0	0	0	0	0	0	0	3	1	0	0
PU12796	expressed protein	At3g22550	2.5e-43	2.33	1.38e-05	6.65915	POPLAR.1754	31	0	1	2	1	0	1	1	1	0	1	1	0	0	0	8	1	13	0	0
PU03621	expressed protein	At5g44860	2.3e-12	2.32	5.97e-07	11.8978	POPLAR.5046	4	0	0	0	0	0	0	1	0	0	1	2	0	0	0	0	0	0	0	0
PU07656	expressed protein	At4g27740	2.8e-49	2.32	1.3e-06	10.4262	POPLAR.3541	4	0	0	0	1	1	0	0	0	0	0	0	0	1	0	0	0	1	0	0
PU11257	Hypothetical 21.4 kDa protein. Catharanthus roseus (Rosy periwinkle) (Madagascar periwinkle	At2g27830	1.3e-44	2.32	4.64e-05	4.83347	POPLAR.4522	9	0	1	0	0	1	0	0	1	0	1	2	0	0	0	0	0	0	3	0
PU12381	expressed protein	At5g22820	1e-106	2.32	3.33e-05	5.30235	POPLAR.2276	5	0	0	4	0	0	0	0	0	0	0	0	0	0	1	0	0	0	0	0
PU12656	glycyl-tRNA synthetase	At1g29880	9.3e-83	2.32	2.74e-06	9.25741	POPLAR.2037	98	0	1	50	1	0	1	0	0	1	0	0	1	0	35	0	1	2	4	1
PU31179	CHLY_HEVBR (P23472) Hevamine A precursor [Includes: Chitinase (EC 3.2.1.14);	-	2.9e-78	2.32	4.13e-06	8.53468	POPLAR.10669	3	0	0	0	0	0	0	0	0	0	1	0	2	0	0	0	0	0	0	0
PU01129	Glutathione S-transferase. Medicago sativa (Alfalfa). POSSIBLY glutathione S-transferase (GST6)	At2g47730	2e-64	2.31	1.09e-05	7.00664	POPLAR.516	38	1	0	3	0	0	5	3	0	0	0	5	5	0	4	11	1	0	0	0
PU04461	ESTs C97134(C52296) (EC 4.1.3.4) (Hydroxymethylglutaryl-CoA lyase)(HMG-CoA lyase) (HL) (3-hydroxy-3-methylglutarate-CoA lyase).Oryza sativa (Rice). POSSIBLY hydroxymethylglutaryl-CoA lyase like protein	At2g26800	1.4e-63	2.31	5.25e-07	12.1322	POPLAR.3229	22	0	0	6	2	1	3	0	3	1	0	1	0	1	0	1	3	0	0	0
PU28783	subtilisin-like serine protease, putative contains similarity to cucumisin-like serine protease GB:AAC18851 GI:3176874 from [Arabidopsis thaliana]	At1g01900	1.6e-119	2.31	2.81e-06	9.14008	POPLAR.10138	5	0	0	0	0	0	0	0	0	0	0	0	0	0	0	0	2	3	0	0
PU03118	expressed protein	At1g15690	1.1e-24	2.3	5.25e-07	12.1303	POPLAR.4835	3	0	0	0	0	0	0	1	0	0	0	1	0	0	1	0	0	0	0	0
PU06162	Growth factor. Lumpy skin disease virus (LSDV).	At1g59171	0.12	2.3	7.3e-07	11.478	POPLAR.7094	15	0	1	0	2	1	0	0	2	0	0	0	0	2	0	2	1	3	0	1
PU09612	Unknown protein (F17L21.8)	At1g27290	1.7e-28	2.3	0.000338	2.15491	POPLAR.8766	6	0	0	1	0	1	0	0	0	0	1	0	0	0	0	2	0	0	1	0
PU27503	chlorophyll a oxygenase	At1g44446	0.9999	2.3	8.4e-07	11.1851	V054E07	1	0	0	0	0	0	0	0	0	0	0	0	0	1	0	0	0	0	0	0
PU00901	Hypothetical 15.4 kDa protein. Oryza sativa (Rice).OJ1111_B11.6 OR OSJNBA0010E04.8.	At1g19530	7.5e-12	2.29	4.03e-06	8.52519	POPLAR.542	14	2	0	0	2	0	1	3	0	0	0	0	0	0	3	1	2	0	0	0
PU03552	Mei2-like protein	At5g07290	1.2e-27	2.29	2.98e-07	13.3879	POPLAR.1261	2	1	0	0	0	0	0	1	0	0	0	0	0	0	0	0	0	0	0	0
PU27980	Phosphate transporter. Lycopersicon esculentum (Tomato).LEPT1. POSSIBLY phosphate transporter (AtPT2)	At2g38940	1.8e-93	2.28	6.52e-05	4.34513	X021A06	1	0	0	0	0	0	0	0	0	0	0	0	0	0	0	0	0	1	0	0
PU27990	Heat shock factor protein HSF24 (Heat shock transcription factor 24)(HSTF 24) (Heat stress transcription factor).Lycopersicon peruvianum (Peruvian tomato).HSF24. POSSIBLY heat shock transcription factor HSF4	At4g36990	1.1e-18	2.28	5.92e-06	7.89855	X021E07	1	0	0	0	0	0	0	0	0	0	0	0	0	0	0	0	0	1	0	0
PU30643	expressed protein	At5g04550	0.1	2.28	1.2e-05	6.79478	I061P40	1	0	0	0	0	1	0	0	0	0	0	0	0	0	0	0	0	0	0	0
PU04538	expressed protein	At1g21680	1.7e-122	2.27	0.000106	3.73818	POPLAR.5444	1	0	0	0	0	0	0	0	1	0	0	0	0	0	0	0	0	0	0	0
PU05373	Hypothetical protein yncM. Bacillus subtilis.YNCM.	At5g35650	0.21	2.27	2.81e-06	9.14364	POPLAR.5785	2	0	1	0	0	0	0	0	1	0	0	0	0	0	0	0	0	0	0	0
PU11946	Cryptochrome 2. Lycopersicon esculentum (Tomato). POSSIBLY putative cryptochrome 2 apoprotein	At1g04400	1.6e-23	2.27	1.68e-05	6.29119	POPLAR.2016	3	0	0	1	0	0	1	0	0	0	0	0	0	0	0	0	0	1	0	0
PU24200	CG12418 protein. Drosophila melanogaster (Fruit fly).CG12418.	At4g12990	0.75	2.27	0.0008	0.986847	T029C11	1	0	0	0	0	0	0	0	0	0	0	0	1	0	0	0	0	0	0	0
PU28493	expressed protein	At3g45160	2.8e-10	2.27	6.18e-06	7.82752	POPLAR.11619	4	0	0	0	0	0	0	0	0	0	0	0	0	0	0	0	0	4	0	0
PU01336	phosphatidic acid phosphatase	At1g15080	1.7e-51	2.26	1.12e-06	10.6903	POPLAR.6261	1	1	0	0	0	0	0	0	0	0	0	0	0	0	0	0	0	0	0	0
PU02470	expressed protein	At5g54530	1.6e-39	2.26	7.63e-07	11.3828	POPLAR.1171	7	4	0	0	0	0	0	0	1	0	1	0	0	0	0	0	1	0	0	0
PU02687	expressed protein	At1g74660	3.5e-28	2.26	2.99e-05	5.45236	POPLAR.1213	6	1	0	0	0	0	0	0	3	0	0	0	0	0	0	2	0	0	0	0
PU04599	Hypothetical 7.2 kDa protein. Caenorhabditis elegans.F19B10.3. POSSIBLY Expressed protein	At1g60985	0.98	2.26	1.45e-05	6.58323	UB29DPC03	1	0	0	0	0	0	0	0	1	0	0	0	0	0	0	0	0	0	0	0
PU09976	Hypothetical protein yfjM. Escherichia coli.YFJM OR B2629.	At2g15930	0.93	2.26	1.58e-05	6.4608	POPLAR.7628	2	0	0	0	0	1	0	0	0	1	0	0	0	0	0	0	0	0	0	0
PU09977	expressed protein	At3g10980	5.5e-46	2.26	4.85e-05	4.84978	POPLAR.3752	6	0	0	0	0	2	0	0	0	0	0	2	0	0	0	0	0	1	1	0
PU27841	Blight-associated protein p12 precursor. Citrus jambhiri (rough lemon).	At2g18660	4.1e-09	2.26	1.44e-05	6.59048	X013H05	1	0	0	0	0	0	0	0	0	0	0	0	0	0	0	0	0	1	0	0
PU27855	Suppressor protein SRP40. Saccharomyces cerevisiae (Baker's yeast).SRP40 OR YKR092C OR YKR412A. POSSIBLY putative protein kinase	At1g67580	0.63	2.26	1.67e-05	6.59538	X014D01	1	0	0	0	0	0	0	0	0	0	0	0	0	0	0	0	0	1	0	0
PU28473	expressed protein	At1g13700	8.7e-103	2.26	1.25e-06	10.5123	POPLAR.9965	3	0	0	0	0	0	0	0	0	0	0	0	1	0	0	0	1	1	0	0
PU31168	NtPRp27. Nicotiana tabacum (Common tobacco).	At2g15220	1.1e-77	2.26	8.91e-06	7.31649	POPLAR.4683	47	0	0	0	0	6	0	0	0	0	1	0	0	26	9	2	0	3	0	0
PU00698	RING zinc finger protein	At3g10910	4.2e-23	2.25	5.55e-07	12.0446	A016P80.3pR	1	1	0	0	0	0	0	0	0	0	0	0	0	0	0	0	0	0	0	0
PU02807	expressed protein	At2g36410	3.5e-60	2.25	3.25e-06	8.89105	POPLAR.1307	20	2	0	0	1	0	0	4	2	0	2	0	0	0	0	1	0	4	3	1
PU04090	expressed protein	At1g60420	2e-119	2.25	1.59e-06	10.1121	POPLAR.5257	26	1	1	0	0	1	0	1	2	1	1	2	0	0	1	8	2	4	1	0
PU11335	VPS10 domain-containing receptor SorCS1 precursor (hSorCS). Homo sapiens (Human).SORCS OR SORCS1. POSSIBLY Tub family like protein	At2g47900	4.8e-150	2.25	6.96e-06	7.63004	POPLAR.508	28	2	0	0	4	2	3	0	1	3	1	3	1	0	0	0	3	5	0	0
PU11767	amine oxidase	At2g43020	1.7e-42	2.25	1.08e-06	10.735	POPLAR.2014	5	0	0	1	0	0	0	0	0	3	0	0	1	0	0	0	0	0	0	0
PU12857	glycyl-tRNA synthetase	At1g29880	9.3e-83	2.25	4.35e-05	4.92008	POPLAR.2037	98	0	1	50	1	0	1	0	0	1	0	0	1	0	35	0	1	2	4	1
PU22576	phosphatidylinositol 4-kinase (emb|CAB37928.1)	At5g64070	6.7e-64	2.25	4.95e-07	12.2181	R027F02	1	0	0	0	0	0	0	0	0	0	1	0	0	0	0	0	0	0	0	0
PU23478	NADP-dependent malate dehydrogenase	At5g58330	0.93	2.25	4.49e-06	8.37236	POPLAR.10404	2	0	0	0	0	0	0	0	0	0	0	0	0	0	1	0	0	0	1	0
PU26794	expressed protein	At4g27740	2.8e-49	2.25	6.32e-06	7.79495	POPLAR.3541	4	0	0	0	1	1	0	0	0	0	0	0	0	1	0	0	0	1	0	0
PU30554	cathepsin B-like cysteine proteinase like protein	At1g02305	7.1e-12	2.25	4.22e-06	8.4498	I041P72	1	0	0	0	0	1	0	0	0	0	0	0	0	0	0	0	0	0	0	0
PU26469	expressed protein	At1g31130	1.5e-27	2.24	7.63e-07	11.3564	POPLAR.10516	3	0	0	0	0	0	0	0	0	0	1	0	1	0	0	1	0	0	0	0
PU29467	expressed protein	-	-	2.24	2.88e-06	9.14429	Q023A09	1	0	0	0	0	0	0	0	0	0	0	0	0	0	1	0	0	0	0	0
PU02264	Peroxidase precursor (EC 1.11.1.7). Gossypium hirsutum (Upland cotton). POSSIBLY peroxidase prxr1	At4g21960	3e-148	2.23	1.14e-06	10.6372	POPLAR.1008	56	16	4	0	0	0	0	0	5	0	6	6	1	0	0	1	9	2	6	0
PU11809	coronatine-insensitive 1 (COI1), AtFBL2 E3 ubiquitin ligase SCF complex F-box subunit; identical to LRR-containing F-box protein GI:3158394 from [Arabidopsis thaliana]	At2g39940	1.9e-132	2.23	3.93e-06	8.56678	POPLAR.2056	11	0	0	1	1	1	0	0	0	1	0	2	0	0	0	1	0	3	0	1
PU20798	expressed protein	-	-	2.23	6.48e-05	4.35306	N029E03	1	0	0	0	0	0	0	0	0	0	0	1	0	0	0	0	0	0	0	0
PU05035	expressed protein	At1g62763	0.14	2.22	4.16e-07	12.5497	POPLAR.8306	2	0	0	0	0	0	0	0	2	0	0	0	0	0	0	0	0	0	0	0
PU09767	Auxin-induced protein (Fragment). Mesembryanthemum crystallinum (Common ice plant).	At5g53590	2.6e-16	2.22	3.96e-07	12.649	POPLAR.3706	4	0	0	0	0	1	0	0	0	1	0	0	0	0	0	0	1	1	0	0
PU29062	expressed protein	At2g11160	0.054	2.22	6.26e-06	7.80832	Y016D01	1	0	0	0	0	0	0	0	0	0	0	0	0	0	0	0	0	0	0	1
PU01225	seed imbibition protein. Persea americana (Avocado).SIP. POSSIBLY imbibition protein homolog	At3g57520	0	2.21	3.66e-06	8.67294	POPLAR.700	66	2	6	0	1	9	2	0	4	6	6	2	0	0	8	5	0	15	0	0
PU02374	expressed protein	At4g26690	6.1e-63	2.21	5.94e-06	7.8828	POPLAR.1170	9	1	2	0	3	1	0	0	0	0	0	0	0	0	0	0	0	2	0	0
PU11274	Carbonic anhydrase, chloroplast precursor (EC 4.2.1.1) (Carbonatedehydratase).Nicotiana tabacum (Common tobacco). POSSIBLY CARBONIC ANHYDRASE 2	At5g14740	5.1e-98	2.21	2.46e-06	9.36846	POPLAR.4373	8	0	0	0	0	1	0	0	0	0	0	0	0	0	0	0	6	1	0	0
PU25394	Chromosome IX cosmid 9150. Saccharomyces cerevisiae (Baker's yeast). POSSIBLY low temperature and salt responsive protein LTI6A, putative	At1g57550	0.37	2.21	5.16e-06	8.23154	UK111TB10	1	0	0	0	0	0	1	0	0	0	0	0	0	0	0	0	0	0	0	0
PU05699	Unknown protein (F6I1.12)	At1g16880	9e-91	2.2	6.23e-05	4.58425	POPLAR.5876	17	0	4	0	0	0	1	0	3	0	0	0	1	0	3	0	0	1	3	1
PU21888	expressed protein	At1g15290	1.4e-06	2.2	1.06e-05	7.06163	P050E06	1	0	0	0	0	0	0	0	0	0	0	0	0	0	0	0	1	0	0	0
PU26210	Beta-1,3 glucanase. Populus x canescens.BGLUC. POSSIBLY glucan endo-1,3-beta-D-glucosidase-like protein	At3g57270	7.8e-31	2.2	2.25e-06	9.51919	POPLAR.9191	30	0	0	0	0	0	2	0	0	0	0	0	0	0	19	2	0	0	0	7
PU28852	expressed protein	At1g49750	1.3e-69	2.2	4.51e-06	8.31197	POPLAR.9874	3	0	0	0	0	0	0	0	0	0	0	0	0	0	0	0	1	2	0	0
PU08738	OEP8 like protein	At4g15800	9.4e-06	2.19	4.75e-07	12.2832	POPLAR.561	99	1	24	4	0	0	7	0	0	1	2	23	3	1	0	13	11	4	4	1
PU10150	myb - like protein	At4g18770	0.21	2.19	7.26e-07	11.4973	POPLAR.3902	158	0	0	0	0	3	4	0	0	3	4	49	0	0	2	4	78	5	1	5
PU10803	Krueppel-like protein. Plasmodium falciparum (isolate 3D7).KRUEPPEL1. POSSIBLY putative protein kinase	At3g01300	0.98	2.19	0.000118	3.6839	POPLAR.7746	2	0	0	0	0	2	0	0	0	0	0	0	0	0	0	0	0	0	0	0
PU28745	CYOD_BUCBP (Q89AA6) Cytochrome o ubiquinol oxidase protein cyoD	-	0.098	2.19	6.09e-06	7.84763	X067C03	1	0	0	0	0	0	0	0	0	0	0	0	0	0	0	0	0	1	0	0
PU01324	seed imbibition protein. Persea americana (Avocado).SIP. POSSIBLY imbibition protein homolog	At3g57520	0	2.18	1.64e-06	10.0595	POPLAR.700	66	2	6	0	1	9	2	0	4	6	6	2	0	0	8	5	0	15	0	0
PU08405	expressed protein	At1g11700	3.5e-35	2.18	4.13e-06	8.48058	POPLAR.1627	11	0	2	0	0	0	0	0	0	0	1	1	0	0	1	0	3	3	0	0
PU10566	coronatine-insensitive 1 (COI1), AtFBL2 E3 ubiquitin ligase SCF complex F-box subunit; identical to LRR-containing F-box protein GI:3158394 from [Arabidopsis thaliana]	At2g39940	1.9e-132	2.18	6.32e-06	7.85385	POPLAR.2056	11	0	0	1	1	1	0	0	0	1	0	2	0	0	0	1	0	3	0	1
PU28058	Hypothetical protein CP1036. Chlamydia pneumoniae (Chlamydophila pneumoniae).CP1036.	At2g20595	0.98	2.18	2.52e-06	9.35872	X025B11	1	0	0	0	0	0	0	0	0	0	0	0	0	0	0	0	0	1	0	0
PU06502	No annotation avaliable			2.17	6.69e-07	11.6399	No Sequence passed filtering	0	0	0	0	0	0	0	0	0	0	0	0	0	0	0	0	0	0	0	0
PU01290	reticuline oxidase-like protein, 3 partial	At1g30760	2.7e-67	2.16	6.94e-06	7.6959	POPLAR.6263	13	3	0	0	5	0	0	1	3	0	0	0	0	0	0	0	0	1	0	0
PU22351	expressed protein	At5g50760	3.2e-18	2.16	1.46e-05	6.64485	POPLAR.10527	3	0	0	0	0	0	0	0	0	0	3	0	0	0	0	0	0	0	0	0
PU26638	Unknown protein	At2g38820	2.5e-34	2.16	3.17e-06	9.03452	POPLAR.10282	4	0	0	0	0	0	0	0	0	0	0	0	0	0	1	1	0	0	2	0
PU00706	L-asparaginase	At3g16150	3.8e-45	2.15	0.00246	-0.010395	POPLAR.6180	2	1	0	0	0	0	0	0	0	0	0	0	0	1	0	0	0	0	0	0
PU07711	Hypothetical 54.9 kDa protein (Fragment). Cicer arietinum (Chickpea) (Garbanzo). POSSIBLY cytosolic factor, putative	At1g72160	8.8e-126	2.15	9.99e-06	7.0831	POPLAR.3412	23	5	1	0	4	1	1	0	4	3	2	0	0	0	0	0	0	1	1	0
PU00038	expressed protein	At1g68490	1.1e-38	2.14	3.89e-07	12.7494	POPLAR.6109	15	3	0	0	0	0	0	0	3	0	4	0	1	0	0	2	1	1	0	0
PU03492	Hypothetical 15.4 kDa protein. Oryza sativa (Rice).OJ1111_B11.6 OR OSJNBA0010E04.8.	At1g19530	7.5e-12	2.14	3.57e-05	5.19989	POPLAR.542	14	2	0	0	2	0	1	3	0	0	0	0	0	0	3	1	2	0	0	0
PU06446	CTC_BACCL (P42832) General stress protein ctc (Fragment)	-	5.7	2.14	0.000636	1.30454	POPLAR.7090	1	0	0	0	1	0	0	0	0	0	0	0	0	0	0	0	0	0	0	0
PU21870	phosphate transporter (AtPT2)	At2g38940	3.6e-21	2.14	1.17e-05	6.82838	P048G06	1	0	0	0	0	0	0	0	0	0	0	0	0	0	0	0	1	0	0	0
PU25216	glutamate dehydrogenase 2 (GDH2)	At5g07440	6.1e-32	2.14	1.08e-06	10.7376	UB21CPG12	1	0	0	0	0	0	0	0	1	0	0	0	0	0	0	0	0	0	0	0
PU28741	nodulin-like protein	At1g43650	1.4e-22	2.14	8.93e-07	11.1071	X066H03	1	0	0	0	0	0	0	0	0	0	0	0	0	0	0	0	0	1	0	0
PU03871	4-coumarate-CoA ligase -like protein	At3g48990	1.8e-102	2.13	2.45e-05	5.81457	POPLAR.8031	4	0	0	0	0	0	0	1	0	3	0	0	0	0	0	0	0	0	0	0
PU12347	expressed protein	At2g33360	1.4e-10	2.13	6.56e-06	7.73394	F022P75.3pR	1	0	0	1	0	0	0	0	0	0	0	0	0	0	0	0	0	0	0	0
PU25139	Hypothetical protein sll1835. Synechocystis sp. (strain PCC 6803).SLL1835.	At4g33310	0.45	2.13	4.05e-07	12.5901	UA22CPA08	1	0	0	0	0	0	0	1	0	0	0	0	0	0	0	0	0	0	0	0
PU31158	expressed protein	At1g21680	2.6e-55	2.13	0.000117	3.51731	R025G07	1	0	0	0	0	0	0	0	0	0	1	0	0	0	0	0	0	0	0	0
PU01820	Ag13 protein precursor. Alnus glutinosa (Alder).AG13.	At1g62480	6.2e-12	2.12	1.07e-06	10.7582	POPLAR.39	150	71	0	0	42	0	1	0	8	0	0	0	0	0	0	16	1	11	0	0
PU08484	Homeodomain-leucine zipper protein 56. Glycine max (Soybean).HDL56. POSSIBLY homeodomain - like protein	At4g40060	4.7e-67	2.12	1.44e-05	6.5914	POPLAR.1413	43	0	8	0	0	1	2	0	1	3	4	1	2	2	0	2	9	8	0	0
PU13354	No annotation avaliable			2.12	1.93e-05	6.15267	No Sequence passed filtering	0	0	0	0	0	0	0	0	0	0	0	0	0	0	0	0	0	0	0	0
PU23055	FMBF_BACNO (P17832) Fimbrial assembly protein (Serogroup F1) (Fragment)	-	3.3	2.12	6.89e-07	11.5956	S001E08	1	0	0	0	0	0	0	0	0	0	0	0	0	0	0	0	0	0	1	0
PU27835	P0470A12.25 protein. Oryza sativa (japonica cultivar-group).P0470A12.25.	At2g16050	2.5e-06	2.12	0.000374	2.24991	POPLAR.11655	2	0	0	0	0	0	0	0	0	0	0	0	0	0	0	0	0	2	0	0
PU00630	expressed protein	At1g60420	2e-119	2.11	2.64e-07	13.6378	POPLAR.5257	26	1	1	0	0	1	0	1	2	1	1	2	0	0	1	8	2	4	1	0
PU01650	expressed protein	At1g26800	1.5e-52	2.11	6.57e-06	7.78839	POPLAR.891	12	1	0	0	0	1	0	0	0	1	0	0	1	0	4	1	1	1	1	0
PU20947	expressed protein	At5g12220	9.3e-22	2.11	2.41e-05	5.84234	POPLAR.1839	2	0	1	0	0	0	0	0	0	0	0	1	0	0	0	0	0	0	0	0
PU30453	GAR1 protein	At3g03920	0.9995	2.11	6.32e-06	7.85142	I016P52	1	0	0	0	0	1	0	0	0	0	0	0	0	0	0	0	0	0	0	0
PU02603	expressed protein	At2g42610	7.5e-65	2.1	2.25e-05	5.9444	POPLAR.6428	28	2	0	0	0	0	1	1	6	0	1	6	2	0	0	1	1	7	0	0
PU05585	alpha glucosidase like protein	At3g23640	1.7e-83	2.1	6.38e-06	7.84071	POPLAR.8392	1	0	0	0	0	0	0	0	1	0	0	0	0	0	0	0	0	0	0	0
PU11538	bZIP transcription factor 2. Hordeum vulgare (Barley).BLZ2.	At3g51580	0.9997	2.1	6.71e-06	7.80553	POPLAR.4656	1	0	0	0	0	1	0	0	0	0	0	0	0	0	0	0	0	0	0	0
PU21592	1-deoxy-D-xylulose-5-phosphate reductoisomerase. Lycopersicon esculentum (Tomato).DXR. POSSIBLY 1-deoxy-D-xylulose 5-phosphate reductoisomerase (DXR)	At5g62790	7.1e-09	2.1	1.81e-06	9.9176	P026H04	1	0	0	0	0	0	0	0	0	0	0	0	0	0	0	0	1	0	0	0
PU22700	polyubiquitin (ubq3)	At5g03240	0.062	2.1	7.83e-05	4.09237	R037B02	1	0	0	0	0	0	0	0	0	0	1	0	0	0	0	0	0	0	0	0
PU25188	Chitinase precursor. Janthinobacterium lividum.CHI 69.	At2g39750	0.095	2.1	4.08e-06	8.54938	POPLAR.9084	3	0	0	1	0	0	1	1	0	0	0	0	0	0	0	0	0	0	0	0
PU01104	Hydroxyproline-rich glycoprotein DZ-HRGP precursor. Volvox carteri f. nagariensis.HRGP GENE. POSSIBLY extensin-like protein	At4g13340	4.8e-16	2.09	3.27e-06	8.871	A022P47.3pR	1	1	0	0	0	0	0	0	0	0	0	0	0	0	0	0	0	0	0	0
PU09051	histidine kinase 1	At2g17820	9.5e-22	2.09	1.41e-06	10.3655	POPLAR.1680	1	0	1	0	0	0	0	0	0	0	0	0	0	0	0	0	0	0	0	0
PU03512	short-chain dehydrogenase	At1g01800	1.6e-60	2.08	1.41e-05	6.63018	POPLAR.4861	10	0	0	0	0	0	0	7	0	0	3	0	0	0	0	0	0	0	0	0
PU03624	Hydroxyproline-rich glycoprotein DZ-HRGP precursor. Volvox carteri f. nagariensis.HRGP GENE. POSSIBLY extensin-like protein	At4g33970	7.8e-27	2.08	2.31e-06	9.48499	POPLAR.5089	6	0	1	0	0	0	0	2	0	1	0	0	1	0	0	0	0	0	1	0
PU05813	expressed protein	At5g51190	1.4e-53	2.08	0.000139	3.46769	POPLAR.5941	21	0	0	0	0	0	0	0	3	0	3	3	4	0	5	0	0	0	2	1
PU10643	ATPase, putative	At1g68710	3.2e-17	2.08	0.000121	3.46594	POPLAR.1444	4	0	1	0	0	1	0	0	0	0	0	0	1	0	0	0	0	0	0	1
PU25661	expressed protein	At1g76980	8.7e-11	2.08	0.000573	1.69375	UL55PH12	1	0	0	0	0	0	0	0	0	1	0	0	0	0	0	0	0	0	0	0
PU27655	membrane transporter	At2g26510	0.0019	2.08	1.47e-06	10.2466	X002A04	1	0	0	0	0	0	0	0	0	0	0	0	0	0	0	0	0	1	0	0
PU27983	polyprotein. Oryza sativa (Rice).OSJNBA0028C16.19 OR OSJNAA0028C16.10.	At2g34150	0.053	2.08	8.95e-07	11.1003	X021C03	1	0	0	0	0	0	0	0	0	0	0	0	0	0	0	0	0	1	0	0
PU12749	expressed protein	At3g62270	1.9e-11	2.07	6.39e-06	7.83413	POPLAR.2436	4	0	0	2	0	1	0	0	0	0	1	0	0	0	0	0	0	0	0	0
PU28689	YCY6_ASTLO (P14759) Hypothetical 20.3 kDa protein in rpl12-rps7 intergenic	-	3.3	2.07	4.06e-06	8.51581	X058G05	1	0	0	0	0	0	0	0	0	0	0	0	0	0	0	0	0	1	0	0
PU09824	GAI-like protein 1. Vitis vinifera (Grape).GAI1. POSSIBLY signal response protein (GAI)	At1g14920	3.6e-65	2.06	1.09e-05	6.95054	POPLAR.8783	3	0	0	0	0	1	0	0	0	1	0	0	0	0	0	0	1	0	0	0
PU20359	X P.DELTOIDES hybrid wound responsive MRNAS. Populus deltoides (Poplar), and POSSIBLY Unknown protein (MGD8.2)	At3g17210	5.9e-17	2.06	1.71e-06	9.96509	POPLAR.8982	212	6	0	0	0	0	51	1	15	0	11	33	28	8	5	14	26	0	11	3
PU23039	Hypothetical protein. Oryza sativa (Rice).	At4g19160	0.44	2.06	4.78e-05	4.79333	R068B06	1	0	0	0	0	0	0	0	0	0	1	0	0	0	0	0	0	0	0	0
PU07717	Papain-like cysteine proteinase isoform I. Ipomoea batatas (Sweet potato) (Batate).IBPCPI. POSSIBLY drought-inducible cysteine proteinase RD19A precursor	At4g39090	1e-154	2.05	1.95e-05	6.07159	POPLAR.1250	211	3	10	2	3	51	10	4	4	11	21	12	13	4	5	10	15	23	8	2
PU12629	Nt-gh3 deduced protein. Nicotiana tabacum (Common tobacco). POSSIBLY putative auxin-regulated protein	At2g14960	1e-264	2.05	0.00175	-0.027671	POPLAR.2342	41	0	0	39	0	0	0	0	0	0	1	0	0	1	0	0	0	0	0	0
PU23408	expressed protein	At5g65660	3.7e-31	2.05	2.34e-05	5.81388	POPLAR.10898	2	0	0	0	0	0	0	0	0	0	0	0	1	0	0	0	0	0	1	0
PU01398	disease resistance protein (CC-NBS-LRR class), putative domain signature CC-NBS-LRR exists, suggestive of a disease resistance protein.	At4g33300	9e-100	2.04	3.96e-07	12.6681	POPLAR.4704	6	1	0	0	0	1	0	0	0	0	2	1	1	0	0	0	0	0	0	0
PU03234	expressed protein	At5g07630	1.8e-21	2.04	3.38e-06	8.81902	POPLAR.4928	2	0	0	0	0	0	0	1	0	0	0	0	0	0	1	0	0	0	0	0
PU03450	expressed protein	At5g27030	1e-82	2.04	2.1e-05	5.96854	POPLAR.4989	4	0	0	0	0	0	0	1	0	0	2	0	0	0	0	0	0	0	0	1
PU21743	Pherophorin-dz1 protein precursor. Volvox carteri f. nagariensis. POSSIBLY extensin-like protein	At4g13340	4.8e-43	2.04	4.27e-06	8.42802	P039D05	1	0	0	0	0	0	0	0	0	0	0	0	0	0	0	0	1	0	0	0
PU29236	No annotation avaliable			2.04	1e-05	7.14231	No Sequence passed filtering	0	0	0	0	0	0	0	0	0	0	0	0	0	0	0	0	0	0	0	0
PU30624	Cell division protein kinase 2 homolog CRK1 (EC 2.7.1.-). Leishmania mexicana.CRK1. POSSIBLY acid phosphatase type 5	At3g17790	0.92	2.04	1.04e-06	10.8447	I059P03	1	0	0	0	0	1	0	0	0	0	0	0	0	0	0	0	0	0	0	0
PU00164	Ag13 protein precursor. Alnus glutinosa (Alder).AG13.	At1g62480	6.2e-12	2.03	4.84e-07	12.2495	POPLAR.39	150	71	0	0	42	0	1	0	8	0	0	0	0	0	0	16	1	11	0	0
PU00603	expressed protein	At1g15410	3.8e-92	2.03	1.67e-05	6.29992	POPLAR.262	9	2	0	0	0	0	0	0	0	0	1	0	0	1	0	1	1	3	0	0
PU07043	expressed protein	At3g13460	5e-178	2.03	1.74e-06	9.9446	POPLAR.83	52	2	2	3	2	0	3	0	0	1	7	13	7	0	0	3	4	4	1	0
PU10087	NAM-like protein	At5g13180	1.5e-13	2.03	4.49e-06	8.37872	POPLAR.4360	5	0	0	0	0	2	0	0	0	0	1	0	1	0	0	0	0	1	0	0
PU10905	Cysteine synthase, O-acetyl-L-serine (Thiol)-lyase (EC 4.2.99.8)(Fragment).Cicer arietinum (Chickpea) (Garbanzo). POSSIBLY cysteine synthase (cpACS1)	At2g43750	5.1e-82	2.03	6.3e-05	4.4721	POPLAR.4290	5	0	0	0	0	3	0	0	0	0	0	1	0	0	0	0	0	1	0	0
PU25317	expressed protein	At3g56120	1.3e-44	2.03	2.46e-06	9.36853	UK101TF01	1	0	0	0	0	0	1	0	0	0	0	0	0	0	0	0	0	0	0	0
PU27943	expressed protein	At3g58560	1.4e-72	2.03	5.61e-06	7.98391	X019B07	1	0	0	0	0	0	0	0	0	0	0	0	0	0	0	0	0	1	0	0
PU00252	Peroxidase precursor (EC 1.11.1.7). Gossypium hirsutum (Upland cotton). POSSIBLY peroxidase prxr1	At4g21960	3e-148	2.02	3.96e-07	12.6385	POPLAR.1008	56	16	4	0	0	0	0	0	5	0	6	6	1	0	0	1	9	2	6	0
PU13259	bZIP transcriptional activator RSG. Nicotiana tabacum (Common tobacco).RSG. POSSIBLY VirE2-interacting protein VIP1 / bZip factor AtbZip51	At1g43700	1.8e-59	2.02	0.000371	2.12619	POPLAR.2767	6	0	0	1	0	0	2	0	0	1	0	0	0	0	1	0	0	0	1	0
PU22694	expressed protein	At5g24660	1.6e-16	2.02	1.74e-05	6.24197	POPLAR.10681	2	0	0	0	0	0	0	0	0	0	2	0	0	0	0	0	0	0	0	0
PU03671	expressed protein	At3g47510	0.00014	2.01	7.83e-07	11.2925	POPLAR.7956	6	0	0	0	0	0	0	1	0	0	2	0	0	0	0	0	0	3	0	0
PU04968	Metallothionein-like protein type 3. Carica papaya (Papaya).	At3g15353	3.9e-20	2.01	6.56e-05	4.33679	POPLAR.3742	647	0	21	0	0	284	8	2	22	129	6	1	5	6	48	75	6	3	12	19
PU13106	Cytochrome P450 like protein	At2g26170	1.9e-75	2.01	6.57e-06	7.78895	POPLAR.2468	17	0	0	14	0	1	0	0	0	0	0	0	0	0	0	1	1	0	0	0
PU21217	expressed protein	-	-	2.01	1.22e-06	10.544	N068G08	1	0	0	0	0	0	0	0	0	0	0	1	0	0	0	0	0	0	0	0
PU23062	GRN1_CYPCA (P81013) Granulin 1	-	5.3	2.01	1.01e-06	10.9074	S002A05	1	0	0	0	0	0	0	0	0	0	0	0	0	0	0	0	0	0	1	0
PU25527	flavonoid 3,5-hydroxylase -like protein	At4g12300	4.7e-47	2.01	6.46e-05	4.35883	UK125TG04	1	0	0	0	0	0	1	0	0	0	0	0	0	0	0	0	0	0	0	0
PU30694	4933426F18Rik protein. Mus musculus (Mouse).4933426F18RIK.	At2g18970	0.73	2.01	9.08e-06	7.22647	I070P30	1	0	0	0	0	1	0	0	0	0	0	0	0	0	0	0	0	0	0	0
PU03414	expressed protein	At1g56220	1e-37	2	6.79e-06	7.67052	POPLAR.3243	56	0	2	0	9	1	1	4	0	0	4	5	2	0	5	9	5	4	4	1
PU05545	glutamate dehydrogenase (EC 1.4.1.-) 1 (pir||S71217)	At5g18170	1.6e-85	2	1.43e-05	6.76004	POPLAR.5854	6	0	0	0	0	0	0	0	2	1	0	1	0	2	0	0	0	0	0	0
PU22274	Hypothetical protein RC0574. Rickettsia conorii.RC0574.	-	0.99994	1.99	6e-06	7.86601	P083C11	1	0	0	0	0	0	0	0	0	0	0	0	0	0	0	0	1	0	0	0
PU25659	(1-4)-beta-mannan endohydrolase	At3g10900	0.89	1.99	5.5e-06	8.06807	UL55PG12	1	0	0	0	0	0	0	0	0	1	0	0	0	0	0	0	0	0	0	0
PU25734	expressed protein	At2g31280	2e-45	1.99	1.42e-05	6.55033	POPLAR.11379	2	1	0	0	0	0	0	0	0	1	0	0	0	0	0	0	0	0	0	0
PU29895	auxin response factor 8 (ARF8)	At5g37020	3.4e-07	1.99	1.89e-06	9.79343	Q055E05	1	0	0	0	0	0	0	0	0	0	0	0	0	0	1	0	0	0	0	0
PU03580	IBBB_PEA (P56679) Seed trypsin/chymotrypsin inhibitor IVB (PSTI-IVB)	-	0.93	1.98	3.99e-06	8.59281	POPLAR.7963	4	0	0	0	0	3	0	1	0	0	0	0	0	0	0	0	0	0	0	0
PU05522	Chlorophyllase (EC 3.1.1.14). Citrus unshiu (Satsuma orange). POSSIBLY coronatine-induced protein 1	At1g19670	2.4e-61	1.98	0.000583	1.66877	POPLAR.1708	33	0	3	0	0	0	8	0	2	0	0	3	7	2	0	0	1	0	7	0
PU20103	myb - like protein	At4g18770	0.21	1.98	9.09e-06	7.22451	POPLAR.3902	158	0	0	0	0	3	4	0	0	3	4	49	0	0	2	4	78	5	1	5
PU22359	expressed protein	At4g39675	0.051	1.98	4.51e-06	8.36234	R006B11	1	0	0	0	0	0	0	0	0	0	1	0	0	0	0	0	0	0	0	0
PU22570	mitotic checkpoint protein, putative	At3g19590	5.8e-121	1.98	1.9e-06	9.77767	R027C02	1	0	0	0	0	0	0	0	0	0	1	0	0	0	0	0	0	0	0	0
PU24729	membrane protein Mlo9	At1g42560	0.991	1.98	0.00315	-0.801384	T073H05	1	0	0	0	0	0	0	0	0	0	0	0	1	0	0	0	0	0	0	0
PU28264	disease resistance response protein	At2g28670	3.6e-77	1.98	3.19e-06	8.97205	X033B12	1	0	0	0	0	0	0	0	0	0	0	0	0	0	0	0	0	1	0	0
PU30393	serine/threonine protein kinase - like	At4g34440	0.12	1.98	0.000656	1.26066	I006P46	1	0	0	0	0	1	0	0	0	0	0	0	0	0	0	0	0	0	0	0
PU02471	zinc-metallothionein. Oryza sativa (Rice).OSJNBB0015I11.8. POSSIBLY auxin transporter splice variant b, putative	At1g73590	6.8e-238	1.97	3.78e-06	8.68067	POPLAR.6404	5	3	0	0	1	0	0	0	0	0	0	0	0	0	0	0	1	0	0	0
PU02598	Protein tyrosine phosphatase. Lycopersicon esculentum (Tomato).PTPKIS1.	At3g52180	4e-34	1.97	3.09e-06	9.03776	POPLAR.1146	7	1	0	1	0	0	0	1	1	1	0	0	0	1	1	0	0	0	0	0
PU08494	expressed protein	At3g13040	2.3e-40	1.97	6.16e-05	4.42946	POPLAR.1585	3	0	2	0	0	0	0	0	0	0	0	0	0	0	0	0	1	0	0	0
PU10775	expressed protein	At5g01340	0.6	1.97	3.89e-07	12.7627	POPLAR.4314	1	0	0	0	0	1	0	0	0	0	0	0	0	0	0	0	0	0	0	0
PU21562	expressed protein	At5g63040	0.78	1.97	1.25e-06	10.4927	P024D07	1	0	0	0	0	0	0	0	0	0	0	0	0	0	0	0	1	0	0	0
PU25918	NADH dehydrogenase	At4g28220	2.4e-52	1.97	1.49e-06	10.2234	UL80TD01	1	0	0	0	0	0	0	0	0	1	0	0	0	0	0	0	0	0	0	0
PU21047	Integrase (Fragment). Human immunodeficiency virus 1.POL. POSSIBLY proline-rich protein	At5g19810	0.95	1.96	3.4e-06	8.80419	N054H12	1	0	0	0	0	0	0	0	0	0	0	1	0	0	0	0	0	0	0	0
PU28472	expressed protein	At5g40720	1.3e-21	1.96	1.91e-05	6.09953	X046A08	1	0	0	0	0	0	0	0	0	0	0	0	0	0	0	0	0	1	0	0
PU29824	expressed protein	At4g09330	0.98	1.96	1.29e-06	10.4743	Q049D12	1	0	0	0	0	0	0	0	0	0	0	0	0	0	1	0	0	0	0	0
PU03903	expressed protein	At2g35155	8.8e-95	1.95	2.14e-06	9.61994	POPLAR.8034	1	0	0	0	0	0	0	1	0	0	0	0	0	0	0	0	0	0	0	0
PU04942	Probable glutathione S-transferase (EC 2.5.1.18) (Heat shock protein26A) (G2-4).Glycine max (Soybean).HSP26-A. POSSIBLY putative glutathione S-transferase	At2g29420	3.2e-50	1.95	2.39e-05	5.78237	POPLAR.8302	4	0	0	0	0	0	0	0	1	0	0	0	0	0	0	0	0	0	3	0
PU07207	HD-Zip transcription factor similar to to HD-zip transcription factor (athb-8) (GI:7270235) [Arabidopsis thaliana]	At1g52150	3.3e-94	1.95	1.52e-06	10.2151	POPLAR.3185	9	0	2	1	4	1	0	0	0	0	0	0	0	0	0	0	0	1	0	0
PU10964	Hypothetical 22.2 kDa protein in TFS1-SAM1 intergenic region. Saccharomyces cerevisiae (Baker's yeast).YLR179C OR L9470.20.	At3g30190	0.021	1.95	6.11e-05	4.44286	POPLAR.4276	1	0	0	0	0	1	0	0	0	0	0	0	0	0	0	0	0	0	0	0
PU29638	Unknown protein	At2g24100	2.4e-14	1.95	2.6e-05	5.8114	Q033A02	1	0	0	0	0	0	0	0	0	0	0	0	0	0	1	0	0	0	0	0
PU29786	Nondormancy-associated clone AFN3 putative ORF1 (Fragment). Avena fatua. POSSIBLY phospholipid hydroperoxide glutathione peroxidase	At4g11600	0.011	1.95	1.73e-05	6.25146	Q046E02	1	0	0	0	0	0	0	0	0	0	0	0	0	0	1	0	0	0	0	0
PU30962	Aluminium induced protein. Avicennia marina. POSSIBLY aluminium-induced protein - like	At5g19140	0.011	1.95	4.32e-06	8.39955	K026P42	1	0	0	0	0	0	1	0	0	0	0	0	0	0	0	0	0	0	0	0
PU11070	No annotation avaliable			1.94	0.000801	0.985026	No Sequence passed filtering	0	0	0	0	0	0	0	0	0	0	0	0	0	0	0	0	0	0	0	0
PU23148	proline-rich protein APG isolog (Fragment). Cicer arietinum (Chickpea) (Garbanzo). POSSIBLY putative APG protein	At3g16370	1.7e-42	1.94	0.00463	-1.04318	S011G07	1	0	0	0	0	0	0	0	0	0	0	0	0	0	0	0	0	0	1	0
PU24117	Homeobox protein knotted-1 like 2 (KNAP2). Malus domestica (Apple) (Malus sylvestris). POSSIBLY KNAT1 homeobox-like protein	At4g08150	0.47	1.94	3.57e-05	5.27183	POPLAR.7528	4	0	0	0	1	0	0	1	1	0	0	0	1	0	0	0	0	0	0	0
PU27626	expressed protein	At5g07750	5.4e-10	1.94	2.57e-05	5.83615	V063A08	1	0	0	0	0	0	0	0	0	0	0	0	0	1	0	0	0	0	0	0
PU00052	expressed protein	At4g02680	4e-121	1.93	3.25e-06	8.89358	POPLAR.91	15	1	1	1	2	3	0	0	0	1	0	0	0	1	1	0	1	3	0	0
PU00754	sorbitol dehydrogenase-like protein	At5g51970	1.5e-50	1.93	6.59e-06	7.72333	POPLAR.6181	2	1	0	1	0	0	0	0	0	0	0	0	0	0	0	0	0	0	0	0
PU02654	expressed protein	At3g23600	4.5e-90	1.93	0.000138	3.29048	POPLAR.6454	7	2	0	0	0	0	2	0	0	0	1	0	1	0	0	0	0	0	1	0
PU11120	RUB1 conjugating enzyme Ubiquitin-conjugating enzyme E2 POSSIBLY putative ubiquitin-conjugating enzyme E2	At2g18600	1.4e-79	1.93	8.63e-07	11.1425	POPLAR.4340	15	0	0	0	0	2	0	1	0	0	1	0	0	0	3	2	1	1	4	0
PU30891	SMPD1 protein. Homo sapiens (Human).SMPD1.	At3g56585	0.12	1.93	2.47e-06	9.3543	K018P80	1	0	0	0	0	0	1	0	0	0	0	0	0	0	0	0	0	0	0	0
PU03249	Ubiquitin. Pisum sativum (Garden pea).PUB2 OR PUB1. POSSIBLY polyubiquitin 4 UBQ4	At5g20620	4.9e-196	1.92	3.28e-05	5.32191	POPLAR.58	823	20	34	51	26	89	45	22	25	49	83	61	46	27	32	39	90	46	28	10
PU10503	Hypothetical protein HP0304. Helicobacter pylori (Campylobacter pylori).HP0304. POSSIBLY receptor-like protein kinase	At5g58300	0.9	1.92	0.00137	0.546273	POPLAR.7689	1	0	0	0	0	1	0	0	0	0	0	0	0	0	0	0	0	0	0	0
PU11221	Vacuolar processing enzyme precursor (EC 3.4.22.-) (VPE). Citrus sinensis (Sweet orange). POSSIBLY gamma-VPE (vacuolar processing enzyme)	At4g32940	2.5e-211	1.92	5.97e-07	11.8762	POPLAR.3027	34	0	1	0	1	4	0	0	3	4	2	4	3	0	0	3	0	8	0	1
PU23466	Similar to putative serine/threonine kinase. Mus musculus (Mouse).PRKX.	At2g17710	0.65	1.92	1.31e-05	6.79943	S038D05	1	0	0	0	0	0	0	0	0	0	0	0	0	0	0	0	0	0	1	0
PU24576	expressed protein	At5g42530	0.72	1.92	2.49e-06	9.38142	T063A09	1	0	0	0	0	0	0	0	0	0	0	0	1	0	0	0	0	0	0	0
PU25310	expressed protein	At3g14240	2.1e-38	1.92	0.000203	2.74257	UK101TB06	1	0	0	0	0	0	1	0	0	0	0	0	0	0	0	0	0	0	0	0
PU27245	MAP kinase I. Petroselinum crispum (Parsley) (Petroselinum hortense). POSSIBLY mitogen-activated protein kinase 3	At3g45640	6.1e-47	1.92	8.81e-06	7.27558	POPLAR.10591	3	0	0	0	0	0	0	0	0	0	2	0	0	1	0	0	0	0	0	0
PU02618	Ag13 protein precursor. Alnus glutinosa (Alder).AG13.	At1g62480	6.2e-12	1.91	4.16e-07	12.5473	POPLAR.39	150	71	0	0	42	0	1	0	8	0	0	0	0	0	0	16	1	11	0	0
PU04531	kinesin like protein	At4g38950	0.0015	1.91	1.05e-06	10.8172	POPLAR.8089	1	0	0	0	0	0	0	0	1	0	0	0	0	0	0	0	0	0	0	0
PU10193	CCCH-type zinc finger protein	At2g40140	2.5e-145	1.91	5.59e-06	8.10344	POPLAR.3932	20	0	0	0	0	1	0	1	0	1	2	8	2	1	0	1	0	1	2	0
PU02963	RING zinc finger protein	At1g80400	1.2e-06	1.9	4.41e-06	8.35528	POPLAR.10314	4	2	0	0	0	0	0	0	0	0	0	0	0	0	1	0	0	0	0	1
PU04423	expressed protein	At3g06660	1.2e-50	1.9	1.19e-06	10.5736	POPLAR.5143	2	0	0	0	0	0	0	1	1	0	0	0	0	0	0	0	0	0	0	0
PU05358	Early nodulin. Lupinus luteus (Yellow lupine).ENOD40B.	At3g18430	7.7e-40	1.9	6.59e-06	7.781	POPLAR.2993	4	0	0	0	1	0	0	0	1	0	0	0	0	0	0	0	0	2	0	0
PU10185	BAC19.12. Lycopersicon esculentum (Tomato). POSSIBLY zinc finger protein	At5g66730	7e-25	1.9	5.55e-05	4.65762	POPLAR.2814	6	0	0	1	0	1	1	0	0	0	1	1	0	0	0	0	0	1	0	0
PU10953	expressed protein	At2g17972	2.4e-36	1.9	3.96e-07	12.644	POPLAR.4291	19	0	0	0	0	2	3	0	0	4	0	2	0	0	0	1	4	0	2	1
PU22743	AKIN beta1	At5g21170	2.5e-46	1.9	5.2e-06	8.16034	R040C12	1	0	0	0	0	0	0	0	0	0	1	0	0	0	0	0	0	0	0	0
PU27960	expressed protein	At5g04700	4e-13	1.9	2.67e-05	5.60962	POPLAR.11666	2	0	0	0	0	0	0	0	0	0	0	0	0	0	0	0	0	2	0	0
PU29410	expressed protein	At1g43320	0.998	1.9	0.00403	-1.2191	Q021G10	1	0	0	0	0	0	0	0	0	0	0	0	0	0	1	0	0	0	0	0
PU04777	Phosphoenolpyruvate carboxykinase (EC 4.1.1.49). Flaveria trinervia (Clustered yellowtops).PCK4-9. POSSIBLY phosphoenolpyruvate carboxykinase (ATP) -like protein	At4g37870	4.2e-103	1.89	0.00172	-0.004889	POPLAR.663	4	1	0	0	0	0	0	0	1	1	0	1	0	0	0	0	0	0	0	0
PU04961	homeodomain transcription factor wuschel (wus)	At2g17950	0.67	1.89	1.19e-05	6.87223	UB35DPG01.5pR	1	0	0	0	0	0	0	0	1	0	0	0	0	0	0	0	0	0	0	0
PU05093	proton pump. Oryza sativa (Rice).OSJNBA0029P16.14.	At4g39080	5.2e-30	1.89	2.5e-05	5.71381	POPLAR.2884	3	0	0	0	1	0	0	0	2	0	0	0	0	0	0	0	0	0	0	0
PU07266	senescence-associated rhodanese protein	At2g17850	1.6e-37	1.89	1.3e-05	6.66927	POPLAR.7430	8	0	1	0	1	0	0	0	0	0	0	1	0	3	0	0	0	2	0	0
PU10547	Tomato cell wall HRGP (Hydroxproline-rich glycoprotein)(Fragment).Lycopersicon esculentum (Tomato). POSSIBLY putative extensin	At2g43150	3.3e-05	1.89	7.63e-07	11.3639	POPLAR.4019	1	0	0	0	0	1	0	0	0	0	0	0	0	0	0	0	0	0	0	0
PU10604	expressed protein	At1g22120	0.72	1.89	2.49e-05	5.72039	POPLAR.4188	1	0	0	0	0	1	0	0	0	0	0	0	0	0	0	0	0	0	0	0
PU27761	receptor protein kinase like protein	At4g08850	1.5e-98	1.89	4.17e-06	8.56945	POPLAR.9482	3	0	0	0	0	0	0	0	0	0	0	1	0	0	0	0	1	1	0	0
PU27991	sugar transporter	At4g04750	0.029	1.89	7.65e-06	7.4931	X021F03	1	0	0	0	0	0	0	0	0	0	0	0	0	0	0	0	0	1	0	0
PU28209	expressed protein	At1g05080	0.12	1.89	7.34e-05	4.18696	POPLAR.10425	7	1	0	0	0	0	0	0	0	0	0	0	1	0	1	0	0	4	0	0
PU28460	expressed protein	At2g39705	1.1e-06	1.89	0.00249	-0.591232	POPLAR.10021	2	0	0	0	0	0	0	0	0	0	0	0	0	0	0	0	1	1	0	0
PU29508	zinc transporter	At2g46800	0.93	1.89	0.00019	2.83805	Q024A12	1	0	0	0	0	0	0	0	0	0	0	0	0	0	1	0	0	0	0	0
PU03939	sugar transporter. Oryza sativa (Rice).OSJNBB0064P21.3. POSSIBLY putative sugar transporter protein	At4g35300	4.3e-133	1.88	3.1e-06	8.97537	POPLAR.3429	9	0	0	0	1	0	0	2	0	1	0	0	2	0	0	0	0	3	0	0
PU04339	expressed protein	At5g55530	3e-94	1.88	6.54e-07	11.6885	POPLAR.15	14	1	1	1	0	0	0	0	2	1	1	1	2	0	2	1	1	0	0	0
PU05672	Histone H1C. Nicotiana tabacum (Common tobacco).H1C. POSSIBLY histone H1	At2g18050	6.4e-36	1.88	1.05e-06	10.8077	POPLAR.4798	48	10	4	0	0	0	2	13	6	0	1	2	0	0	0	8	1	1	0	0
PU12574	glycyl-tRNA synthetase	At1g29880	9.3e-83	1.88	0.000145	3.22177	POPLAR.2037	98	0	1	50	1	0	1	0	0	1	0	0	1	0	35	0	1	2	4	1
PU20790	Unknown protein	At5g21010	0.079	1.88	5.96e-06	7.934	N028H01	1	0	0	0	0	0	0	0	0	0	0	1	0	0	0	0	0	0	0	0
PU26162	similar to serine/threonine protein kinase emb|CAA69216	At1g11440	7.2e-13	1.88	1.07e-06	10.7556	UM42TA03	1	0	0	0	0	0	0	0	0	0	0	0	0	0	0	1	0	0	0	0
PU27782	Oxidoreductase, putative. Vibrio cholerae.VCA0151. POSSIBLY unknown protein (At1g63720)	At1g63720	0.9992	1.88	1.89e-06	9.78787	X010C11	1	0	0	0	0	0	0	0	0	0	0	0	0	0	0	0	0	1	0	0
PU28080	ER lumen retaining receptor (HDEL receptor), putative	At3g25040	0.041	1.88	2.54e-06	9.29588	X027A04	1	0	0	0	0	0	0	0	0	0	0	0	0	0	0	0	0	1	0	0
PU31176	Ubiquitin. Pisum sativum (Garden pea).PUB2 OR PUB1. POSSIBLY polyubiquitin 4 UBQ4	At5g20620	4.9e-196	1.88	5.43e-05	4.61007	POPLAR.58	823	20	34	51	26	89	45	22	25	49	83	61	46	27	32	39	90	46	28	10
PU01071	3-ketoacyl-CoA thiolase	At2g33150	3.2e-112	1.87	4.98e-05	4.72932	POPLAR.421	28	2	0	0	3	6	1	0	0	1	0	0	0	2	2	2	4	1	3	1
PU08715	OEP8 like protein	At4g15800	9.4e-06	1.87	8.96e-05	3.97658	POPLAR.561	99	1	24	4	0	0	7	0	0	1	2	23	3	1	0	13	11	4	4	1
PU09619	Myb DNA binding protein -like	At3g46130	4.6e-81	1.87	0.000132	3.8056	POPLAR.3744	42	0	1	0	0	2	0	0	1	0	26	0	0	0	0	0	1	9	2	0
PU10765	No hit	-		1.87	2.02e-05	6.09862	POPLAR.4297	1	0	0	0	0	1	0	0	0	0	0	0	0	0	0	0	0	0	0	0
PU25771	bHLH transcription factor (bHLH059)	At4g02590	0.0026	1.87	6.69e-07	11.6346	UL65C02	1	0	0	0	0	0	0	0	0	1	0	0	0	0	0	0	0	0	0	0
PU28463	nitrate transporter NTL1, putative	At1g33440	2.9e-17	1.87	0.000101	3.72214	X045E07	1	0	0	0	0	0	0	0	0	0	0	0	0	0	0	0	0	1	0	0
PU30003	Haymaker protein (Fragment). Homo sapiens (Human). POSSIBLY putative ubiquitin-conjugating enzyme	At2g16920	2.6e-32	1.87	0.00906	-1.67193	Q070G02	1	0	0	0	0	0	0	0	0	0	0	0	0	0	1	0	0	0	0	0
PU03376	SRG1-like protein	At4g25310	2.9e-09	1.86	5.48e-07	12.0636	POPLAR.4937	1	0	0	0	0	0	0	1	0	0	0	0	0	0	0	0	0	0	0	0
PU21611	transfactor, putative	At1g69580	0.00078	1.86	2.59e-05	5.7424	POPLAR.9991	2	0	0	0	0	0	0	0	0	0	0	0	1	0	0	0	1	0	0	0
PU22025	peptide/amino acid transporter	At2g37900	6.4e-75	1.86	2.11e-06	9.64983	P062H08	1	0	0	0	0	0	0	0	0	0	0	0	0	0	0	0	1	0	0	0
PU24935	Calmodulin-binding protein. Nicotiana tabacum (Common tobacco).TCB60. POSSIBLY calmodulin-binding protein	At5g57580	6.5e-130	1.86	1.04e-05	7.02521	POPLAR.11036	2	0	0	0	0	0	0	0	0	0	0	0	2	0	0	0	0	0	0	0
PU29547	(IGPS); N-(5'-phosphoribosyl)anthranilate isomerase (EC 5.3.1.24)(PRAI)].Emericella nidulans (Aspergillus nidulans).TRPC. POSSIBLY F12A21.1	At1g67855	0.081	1.86	1.42e-05	6.61465	Q024G12	1	0	0	0	0	0	0	0	0	0	0	0	0	0	1	0	0	0	0	0
PU30733	expressed protein	At5g26731	0.997	1.86	1.69e-05	6.27711	I082P06	1	0	0	0	0	1	0	0	0	0	0	0	0	0	0	0	0	0	0	0
PU03683	callose synthase, putative	At4g04970	3.5e-08	1.85	1.64e-06	10.0576	POPLAR.5056	1	0	0	0	0	0	0	1	0	0	0	0	0	0	0	0	0	0	0	0
PU04164	expressed protein	At5g40720	6.2e-18	1.85	1.29e-06	10.4557	POPLAR.5269	1	0	0	0	0	0	0	0	1	0	0	0	0	0	0	0	0	0	0	0
PU05271	seed imbibition protein. Persea americana (Avocado).SIP. POSSIBLY imbibition protein homolog	At3g57520	0	1.85	4.51e-06	8.31092	POPLAR.700	66	2	6	0	1	9	2	0	4	6	6	2	0	0	8	5	0	15	0	0
PU07213	Arabinogalactan protein Pop14A9. Populus x canescens. POSSIBLY fasciclin-like arabinogalactan protein FLA12	At5g60490	1.3e-53	1.85	4.75e-07	12.2926	POPLAR.999	78	6	0	0	45	0	0	0	0	0	0	0	0	0	0	0	0	27	0	0
PU08801	expressed protein	At3g19340	0.27	1.85	2.22e-05	5.96325	C033P38.3pR	1	0	1	0	0	0	0	0	0	0	0	0	0	0	0	0	0	0	0	0
PU09653	Hypothetical 10.7 kDa protein. Oryza sativa (japonica cultivar-group).24K23.5.	At5g43150	7.8e-09	1.85	9.84e-07	10.9558	POPLAR.6739	6	0	2	0	0	0	0	0	0	0	0	0	0	0	0	0	0	4	0	0
PU10287	expressed protein	At1g14870	7e-46	1.85	0.00062	1.77412	POPLAR.3885	15	0	1	0	0	5	0	0	0	0	2	6	0	1	0	0	0	0	0	0
PU10699	expressed protein	At2g22125	0.92	1.85	0.00111	0.564072	POPLAR.7744	1	0	0	0	0	1	0	0	0	0	0	0	0	0	0	0	0	0	0	0
PU10719	40S ribosomal protein S19 (S16). Emericella nidulans (Aspergillus nidulans).RPS19 OR RPS16. POSSIBLY 40S RIBOSOMAL PROTEIN S19 - like	At5g15520	9.3e-16	1.85	0.00147	0.105329	I053P69	1	0	0	0	0	1	0	0	0	0	0	0	0	0	0	0	0	0	0	0
PU25150	Cytochrome c oxidase I (EC 1.9.3.1) (Cytochrome c oxidase polypeptideI) (Fragment).Neilonella subovata.	At1g36640	0.13	1.85	3.46e-05	5.25178	UA27CPF08	1	0	0	0	0	0	0	1	0	0	0	0	0	0	0	0	0	0	0	0
PU28088	Hypothetical protein BMEII0764. Brucella melitensis.BMEII0764.	At1g48620	0.9	1.85	0.00227	-0.471626	X027A12	1	0	0	0	0	0	0	0	0	0	0	0	0	0	0	0	0	1	0	0
PU29461	expressed protein	-	-	1.85	4.27e-06	8.42856	Q022H08	1	0	0	0	0	0	0	0	0	0	0	0	0	0	1	0	0	0	0	0
PU02347	homeodomain protein	At5g02030	0.012	1.84	6.82e-06	7.72211	A085P29.5pR	1	1	0	0	0	0	0	0	0	0	0	0	0	0	0	0	0	0	0	0
PU03538	RNA-binding protein	At2g22100	0.46	1.84	2.21e-06	9.51002	POPLAR.5084	10	0	0	0	0	0	0	2	1	0	3	1	0	0	0	0	1	2	0	0
PU03688	tetracycline transporter protein	At2g16970	8.8e-20	1.84	3.1e-05	5.47494	POPLAR.5013	2	0	0	0	0	0	0	1	0	0	0	0	0	0	0	1	0	0	0	0
PU05840	Toxin 7 (Pi7). Pandinus imperator (Emperor scorpion).	At1g01500	0.81	1.84	1.52e-06	10.218	POPLAR.6049	2	0	0	0	0	0	0	0	2	0	0	0	0	0	0	0	0	0	0	0
PU07354	ethylene response sensor (ERS)	At2g40940	7.8e-150	1.84	1.1e-05	6.92977	POPLAR.3378	2	1	0	0	1	0	0	0	0	0	0	0	0	0	0	0	0	0	0	0
PU10164	receptor-like protein kinase - like	At5g25930	3.5e-07	1.84	1.84e-06	9.88544	POPLAR.7623	1	0	0	0	0	1	0	0	0	0	0	0	0	0	0	0	0	0	0	0
PU12410	cinnamyl-alcohol dehydrogenase CAD1	At4g39330	7.6e-159	1.84	8.2e-06	7.37826	POPLAR.1088	30	1	0	4	1	0	3	0	0	0	0	0	4	10	0	1	0	5	1	0
PU12878	MutT domain protein-like	At5g47650	2.7e-85	1.84	5.17e-06	8.11897	POPLAR.2487	11	0	1	2	0	4	0	0	0	1	0	0	0	0	2	0	0	1	0	0
PU28050	expressed protein	At2g28780	1.6e-16	1.84	8.13e-06	7.57954	X024H03	1	0	0	0	0	0	0	0	0	0	0	0	0	0	0	0	0	1	0	0
PU00914	inorganic pyrophosphatase -like protein	At3g53620	4.5e-90	1.83	7.09e-06	7.60124	POPLAR.387	10	1	1	0	1	1	0	0	0	0	0	1	2	3	0	0	0	0	0	0
PU01385	patatin-like protein	At5g43590	1.6e-61	1.83	1.11e-05	6.91141	POPLAR.747	10	1	0	0	0	0	0	0	0	0	1	6	0	0	0	1	0	1	0	0
PU08053	expressed protein	At1g09610	3.2e-112	1.83	4.57e-06	8.29481	POPLAR.1354	3	2	0	0	1	0	0	0	0	0	0	0	0	0	0	0	0	0	0	0
PU10786	expressed protein	At1g43850	9.3e-99	1.83	0.000403	1.82513	POPLAR.3423	6	0	0	0	1	1	1	0	1	0	0	0	1	0	0	0	0	1	0	0
PU10856	expressed protein	At3g47620	0.0016	1.83	0.000297	2.23945	POPLAR.4264	7	0	2	0	0	1	1	0	0	0	1	0	0	0	0	0	0	2	0	0
PU21322	RING zinc finger protein-like	At5g05280	1.8e-08	1.83	0.00157	0.113143	P004G03	1	0	0	0	0	0	0	0	0	0	0	0	0	0	0	0	1	0	0	0
PU30862	C-8,7 sterol isomerase	At1g20050	0.32	1.83	1.46e-05	6.55968	K016P04	1	0	0	0	0	0	1	0	0	0	0	0	0	0	0	0	0	0	0	0
PU03769	Ribulose bisphosphate carboxylase small chain 3, chloroplast precursor(EC 4.1.1.39) (RuBisCO small subunit 3).Mesembryanthemum crystallinum (Common ice plant).RBCS-3.	At1g67090	2.3e-47	1.82	1.74e-05	6.2418	POPLAR.5066	52	0	0	1	0	0	3	2	1	0	3	15	9	3	5	0	4	3	3	0
PU03887	Metallothionein-like protein. Quercus suber (Cork oak).MT. POSSIBLY metallothionein-like protein (AtMT-K)	At3g09390	2.4e-29	1.82	1.65e-06	10.049	POPLAR.4451	400	0	3	0	0	33	11	39	2	26	8	0	2	5	152	62	14	0	40	3
PU25097	expressed protein	At1g30110	4.1e-06	1.82	1.66e-06	10.0835	T106H10	1	0	0	0	0	0	0	0	0	0	0	0	1	0	0	0	0	0	0	0
PU25170	Type 2 metallothionein-like protein. Typha latifolia (Common cattail). POSSIBLY metallothionein-like protein (AtMT-K)	At3g09390	4e-11	1.82	3.5e-06	8.74052	UA39BPE07	1	0	0	0	0	0	0	1	0	0	0	0	0	0	0	0	0	0	0	0
PU26308	expressed protein	At5g63970	4.6e-19	1.82	1.04e-05	7.02557	POPLAR.8527	3	0	0	0	0	0	0	0	2	0	0	0	0	0	0	1	0	0	0	0
PU28308	unknown protein (At1g64990)	At1g64990	0.88	1.82	1.06e-06	10.7752	X036C12	1	0	0	0	0	0	0	0	0	0	0	0	0	0	0	0	0	1	0	0
PU28420	expressed protein	At5g01710	1.7e-130	1.82	3.34e-06	8.84385	POPLAR.11681	2	0	0	0	0	0	0	0	0	0	0	0	0	0	0	0	0	2	0	0
PU30615	expressed protein	At2g15220	0.00028	1.82	5.43e-05	4.68918	I057P47	1	0	0	0	0	1	0	0	0	0	0	0	0	0	0	0	0	0	0	0
PU31137	Metallothionein-like protein type 2 B. Lycopersicon esculentum (Tomato).MTB. POSSIBLY metallothionein 2b	At5g02380	0.026	1.82	7.3e-07	11.4861	K067P57	1	0	0	0	0	0	1	0	0	0	0	0	0	0	0	0	0	0	0	0
PU03610	Hypothetical protein. Oryza sativa (Rice). POSSIBLY SOUL-like protein	At1g17100	7.9e-38	1.81	2.68e-06	9.21857	POPLAR.5005	4	0	0	0	0	0	0	3	0	0	0	0	0	0	1	0	0	0	0	0
PU08957	coded for by A. thaliana cDNA T04215	At4g02340	1.5e-132	1.81	0.00124	0.420203	POPLAR.3988	18	0	2	0	0	1	0	0	0	2	6	1	3	0	0	0	2	0	1	0
PU08962	expressed protein	At3g27010	2.5e-05	1.81	2.11e-05	5.95446	POPLAR.3422	4	0	1	0	1	0	0	0	0	0	0	0	0	1	0	0	0	1	0	0
PU30538	expressed protein	At1g26350	0.37	1.81	4.76e-06	8.23686	I036P93	1	0	0	0	0	1	0	0	0	0	0	0	0	0	0	0	0	0	0	0
PU00339	bHLH transcription factor (bHLH105)	At5g54680	1.5e-66	1.8	8.57e-05	4.0441	POPLAR.12	9	1	0	0	0	0	0	0	0	0	0	1	2	1	1	0	3	0	0	0
PU01391	drought-induced protein - like	At5g26990	2.3e-70	1.8	2.07e-05	5.99085	POPLAR.7954	49	5	0	3	2	3	4	2	0	2	8	4	1	0	0	7	2	0	5	1
PU01434	RING zinc finger ankyrin protein -related	At2g28840	1.6e-110	1.8	7.27e-05	4.19834	POPLAR.797	10	2	0	0	1	0	0	1	1	1	1	1	0	0	0	0	1	1	0	0
PU01879	zinc finger transcription factor. Oryza sativa (Rice).P0671B11.10. POSSIBLY putative CCCH-type zinc finger protein	At2g19810	9.7e-98	1.8	4.09e-06	8.49409	POPLAR.827	17	2	0	0	0	0	1	7	0	0	1	0	2	0	3	0	1	0	0	0
PU02489	14-3-3 protein. Populus x canescens.14-3-3P20-1. POSSIBLY putative tyrosine activation protein	At1g78300	1.6e-119	1.8	6.39e-06	7.77539	POPLAR.974	104	22	0	2	7	4	3	2	11	3	4	4	5	6	3	16	1	6	4	1
PU07998	HSP associated protein like	At4g22670	7.9e-141	1.8	7.52e-05	4.32326	POPLAR.1550	406	1	12	16	1	4	37	0	0	2	2	4	4	2	9	244	18	0	2	48
PU10874	Positive levansucrase regulator LsrS. Rahnella aquatilis.LSRS. POSSIBLY F11A17.11	At1g48330	0.98	1.8	0.000187	2.86072	POPLAR.7769	1	0	0	0	0	1	0	0	0	0	0	0	0	0	0	0	0	0	0	0
PU21871	trehalose-6-phosphate synthase	At1g68020	8.3e-82	1.8	1.55e-05	6.48712	P048G08	1	0	0	0	0	0	0	0	0	0	0	0	0	0	0	0	1	0	0	0
PU00956	OEP8 like protein	At4g15800	9.4e-06	1.79	0.0002	2.76269	POPLAR.561	99	1	24	4	0	0	7	0	0	1	2	23	3	1	0	13	11	4	4	1
PU02094	expressed protein	At3g03150	1.7e-26	1.79	9.71e-07	10.9782	POPLAR.1061	9	1	0	0	0	0	0	0	0	0	3	3	0	0	0	0	2	0	0	0
PU06786	Unknown protein (MRO11.3)	At5g23750	1.8e-63	1.79	0.000183	2.89186	POPLAR.1262	18	3	1	0	1	2	0	0	0	0	2	0	0	0	1	0	0	8	0	0
PU10827	Zeste protein (Fragment). Drosophila virilis (Fruit fly).Z.	At5g13760	0.57	1.79	0.000658	1.16774	POPLAR.4326	1	0	0	0	0	1	0	0	0	0	0	0	0	0	0	0	0	0	0	0
PU10875	HERPES SIMPLEX virus type 2 (Strain HG52), complete genome. Herpes simplex virus (type 2).RS1.	At4g39840	0.57	1.79	0.00111	0.470025	POPLAR.4327	1	0	0	0	0	1	0	0	0	0	0	0	0	0	0	0	0	0	0	0
PU10937	similar to glucoronosyl transferase-like protein; similar to ESTs gb|AI996767.1, emb|Z46520.1, gb|T44500.1, and gb|AI099822.1	At1g78270	6.3e-29	1.79	0.000595	1.30472	POPLAR.4229	1	0	0	0	0	1	0	0	0	0	0	0	0	0	0	0	0	0	0	0
PU24110	expressed protein	At1g05450	0.9997	1.79	7.32e-06	7.55538	T021C07	1	0	0	0	0	0	0	0	0	0	0	0	1	0	0	0	0	0	0	0
PU26111	nodulin -like protein	At3g43630	3.5e-58	1.79	3e-06	9.08414	POPLAR.10759	2	0	0	0	0	0	0	0	0	0	1	0	0	0	0	1	0	0	0	0
PU27709	expressed protein	At3g47510	2e-09	1.79	1.13e-05	6.9505	POPLAR.10232	2	0	0	0	0	0	0	0	0	0	0	0	0	0	0	0	1	1	0	0
PU28495	expressed protein	At2g18970	0.3	1.79	0.00185	-0.198784	POPLAR.11167	3	0	0	0	0	0	0	0	0	0	0	0	2	0	0	0	0	1	0	0
PU30439	Cytochrome b (Fragment). Euphlyctis hexadactylus.CYTB. POSSIBLY sigma factor SigC	At3g53920	0.49	1.79	9.05e-05	3.96167	I014P75	1	0	0	0	0	1	0	0	0	0	0	0	0	0	0	0	0	0	0	0
PU30908	Ubiquitin A-52 residue ribosomal protein fusion product 1(Fragment).Homo sapiens (Human).UBA52. POSSIBLY putative ubiquitin/ribosomal protein CEP52	At2g36170	2e-54	1.79	8.49e-05	3.97781	K020P31	1	0	0	0	0	0	1	0	0	0	0	0	0	0	0	0	0	0	0	0
PU00287	polyprotein	At4g04380	0.99	1.78	4.07e-05	5.00744	A007P59.3pR	1	1	0	0	0	0	0	0	0	0	0	0	0	0	0	0	0	0	0	0
PU02971	Ascorbate peroxidase 2. Glycine max (Soybean).APX2. POSSIBLY putative ascorbate peroxidase	At3g09640	2.4e-116	1.78	1.17e-06	10.6006	POPLAR.1216	52	3	0	4	4	1	2	2	2	4	1	5	6	0	6	3	6	3	0	0
PU05200	Phloem specific protein. Vicia faba (Broad bean). POSSIBLY En	At2g12420	0.42	1.78	0.000109	3.61852	POPLAR.654	31	1	1	0	0	0	0	6	19	0	0	0	0	0	0	0	3	1	0	0
PU12845	homeodomain transcription factor	At2g35940	9.2e-16	1.78	2.05e-05	6.07135	POPLAR.2437	13	0	0	12	0	0	0	0	0	1	0	0	0	0	0	0	0	0	0	0
PU26028	Nitrate transporter NRT1-5 (Fragment). Glycine max (Soybean).NRT1-5. POSSIBLY putative peptide transporter	At3g47960	3.2e-11	1.78	0.00191	-0.14823	UL91TF10	1	0	0	0	0	0	0	0	0	1	0	0	0	0	0	0	0	0	0	0
PU27144	expressed protein	At3g05270	1.8e-23	1.78	5.34e-06	8.11427	V028F04	1	0	0	0	0	0	0	0	0	0	0	0	0	1	0	0	0	0	0	0
PU28186	transfactor, putative	At1g69580	3.2e-50	1.78	4.35e-06	8.44462	POPLAR.11150	2	0	0	0	0	0	0	0	0	0	0	0	1	0	0	0	0	1	0	0
PU02917	ABC transporter	At2g28070	1.7e-10	1.77	1.89e-06	9.82638	B046P29	1	1	0	0	0	0	0	0	0	0	0	0	0	0	0	0	0	0	0	0
PU10692	expressed protein	At1g55760	4.2e-55	1.77	0.00322	-0.929113	POPLAR.4174	6	0	0	0	0	2	0	0	0	0	0	0	1	0	0	2	0	1	0	0
PU25003	non-phototropic hypocotyl 3-like protein	At3g44820	0.997	1.77	1.03e-06	10.8798	T097C09	1	0	0	0	0	0	0	0	0	0	0	0	1	0	0	0	0	0	0	0
PU28024	Niemann-Pick C disease protein-like protein	At1g42470	3e-76	1.77	1.12e-06	10.6749	POPLAR.11672	2	0	0	1	0	0	0	0	0	0	0	0	0	0	0	0	0	1	0	0
PU29657	expressed protein	At5g41960	0.00073	1.77	0.0955	-4.88118	Q034E02	1	0	0	0	0	0	0	0	0	0	0	0	0	0	1	0	0	0	0	0
PU29931	expressed protein	-	-	1.77	1.18e-05	6.88843	POPLAR.10454	2	0	0	0	0	0	0	0	0	0	0	0	1	0	1	0	0	0	0	0
PU00211	aldehyde dehydrogenase, putative (ALDH) similar to turgor-responsive protein 26G (aldehyde dehydrogenase family 7 member A1) [Pisum sativum] SWISS-PROT:P25795	At1g54100	3.9e-100	1.76	1.06e-05	7.05153	POPLAR.69	20	2	1	0	0	6	0	0	3	1	0	0	0	0	0	3	1	3	0	0
PU02538	spermine synthase (ACL5)	At5g19530	9.4e-42	1.76	5.33e-06	8.06318	POPLAR.6496	2	2	0	0	0	0	0	0	0	0	0	0	0	0	0	0	0	0	0	0
PU04548	knotted-like homeobox protein, putative	At1g23380	3.5e-12	1.76	8.33e-05	4.00402	POPLAR.8170	2	0	0	0	0	0	0	0	1	0	0	0	1	0	0	0	0	0	0	0
PU06015	Papain-like cysteine proteinase isoform I. Ipomoea batatas (Sweet potato) (Batate).IBPCPI. POSSIBLY drought-inducible cysteine proteinase RD19A precursor	At4g39090	1e-154	1.76	5.1e-05	4.69649	POPLAR.1250	211	3	10	2	3	51	10	4	4	11	21	12	13	4	5	10	15	23	8	2
PU10238	Symbiosis-related protein. Laccaria bicolor. POSSIBLY putative microtubule-associated protein	At2g05630	2.6e-48	1.76	0.355	-5.74148	POPLAR.4071	1	0	0	0	0	1	0	0	0	0	0	0	0	0	0	0	0	0	0	0
PU10691	Light harvesting chlorophyll A/B binding protein. Prunus persica (Peach).LHCB-PP2. POSSIBLY putative chlorophyll a/b binding protein	At2g05070	4.3e-133	1.76	0.000208	2.71514	POPLAR.867	203	3	113	0	2	5	19	0	0	4	0	13	14	2	6	4	11	0	2	5
PU21923	Hypothetical protein (Fragment). Homo sapiens (Human).	At2g07710	0.024	1.76	0.000327	2.19458	P053G08	1	0	0	0	0	0	0	0	0	0	0	0	0	0	0	0	1	0	0	0
PU23996	Gastrulation brain homeobox 2 (Fragment). Oryzias latipes (Medaka fish) (Japanese ricefish).GBX2.	At2g18440	0.996	1.76	8.81e-06	7.40219	T010E03	1	0	0	0	0	0	0	0	0	0	0	0	1	0	0	0	0	0	0	0
PU25542	NADH dehydrogenase like protein	At4g21490	4.8e-17	1.76	8.75e-06	7.35001	UK127TE10	1	0	0	0	0	0	1	0	0	0	0	0	0	0	0	0	0	0	0	0
PU25800	expressed protein	At5g23850	6.5e-66	1.76	4.4e-06	8.41537	UL68G08	1	0	0	0	0	0	0	0	0	1	0	0	0	0	0	0	0	0	0	0
PU28903	SCARECROW gene regulator-like	At5g48150	4e-114	1.76	6.44e-05	4.36236	POPLAR.10769	2	0	0	0	0	0	0	0	0	0	1	0	0	0	0	0	0	1	0	0
PU01080	expressed protein	At1g64140	2e-33	1.75	1.96e-06	9.71527	POPLAR.567	3	1	0	0	0	1	0	0	0	0	0	0	0	0	0	0	0	1	0	0
PU01945	Histone H2B. Gossypium hirsutum (Upland cotton).HIS2B. POSSIBLY histone H2B - like protein	At5g59910	1.6e-64	1.75	7.26e-07	11.4994	POPLAR.101	207	10	0	19	5	10	27	1	3	2	5	4	80	2	14	2	8	7	6	2
PU06070	expressed protein	At1g05220	0.18	1.75	2.31e-05	5.90904	POPLAR.8537	2	0	0	0	0	0	0	0	2	0	0	0	0	0	0	0	0	0	0	0
PU11679	Hypothetical protein MA2661. Methanosarcina acetivorans.MA2661.	At1g64710	0.997	1.75	1.47e-06	10.2834	POPLAR.4695	4	0	0	0	0	2	0	0	0	0	0	0	0	0	0	1	0	0	0	1
PU24333	Homeobox-leucine zipper protein. Glycine max (Soybean). POSSIBLY homeobox-leucine zipper protein-like	At5g47370	3.3e-11	1.75	1.93e-06	9.77178	T039D07	1	0	0	0	0	0	0	0	0	0	0	0	1	0	0	0	0	0	0	0
PU00345	expressed protein	At5g20700	4.7e-40	1.74	4.39e-06	8.47499	POPLAR.35	14	1	0	5	0	1	0	0	2	1	0	0	0	0	2	1	0	1	0	0
PU01975	60S ribosomal protein L27. Pisum sativum (Garden pea).RPL27. POSSIBLY ribosomal protein	At4g15000	1.2e-59	1.74	8.2e-06	7.37816	POPLAR.718	18	4	0	0	0	0	2	0	2	0	1	0	3	1	2	2	0	0	1	0
PU03861	expressed protein	At3g01750	3.3e-55	1.74	5.79e-06	7.99047	POPLAR.8028	1	0	0	0	0	0	0	1	0	0	0	0	0	0	0	0	0	0	0	0
PU05400	expressed protein	At3g25400	2.2e-26	1.74	0.00016	3.55227	POPLAR.5887	3	0	0	0	0	0	0	0	1	0	0	0	0	2	0	0	0	0	0	0
PU08741	OEP8 like protein	At4g15800	9.4e-06	1.74	0.000707	1.26375	POPLAR.561	99	1	24	4	0	0	7	0	0	1	2	23	3	1	0	13	11	4	4	1
PU21044	coded for by A. thaliana cDNA T43845	At4g00880	1.3e-26	1.74	2.54e-06	9.33109	N054G01	1	0	0	0	0	0	0	0	0	0	0	1	0	0	0	0	0	0	0	0
PU27019	expressed protein	At4g38890	9e-09	1.74	4.37e-06	8.38383	V018D12	1	0	0	0	0	0	0	0	0	0	0	0	0	1	0	0	0	0	0	0
PU29335	Granulins precursor (Acrogranin) [Contains: Granulin 1; Granulin 2;Granulin 3; Granulin 4; Granulin 5; Granulin 6; Granulin 7].Mus musculus (Mouse).GRN.	-	0.88	1.74	1.3e-06	10.4311	Q020D05	1	0	0	0	0	0	0	0	0	0	0	0	0	0	1	0	0	0	0	0
PU00668	Homeodomain leucine zipper protein HDZ2. Phaseolus vulgaris (Kidney bean) (French bean). POSSIBLY homeobox protein (HAT5)	At3g01470	2.5e-41	1.73	1.84e-06	9.85246	POPLAR.365	18	1	1	0	1	5	0	1	2	3	1	0	1	0	0	1	0	1	0	0
PU07647	coronatine-insensitive 1 (COI1), AtFBL2 E3 ubiquitin ligase SCF complex F-box subunit; identical to LRR-containing F-box protein GI:3158394 from [Arabidopsis thaliana]	At2g39940	1.9e-132	1.73	2.73e-06	9.18366	POPLAR.2056	11	0	0	1	1	1	0	0	0	1	0	2	0	0	0	1	0	3	0	1
PU10714	Ribulose bisphosphate carboxylase small chain, chloroplast precursor(EC 4.1.1.39) (RuBisCO small subunit).Pyrus pyrifolia (Japanese pear) (Pyrus serotina).RBCS.	At1g67090	2.4e-75	1.73	0.00262	-0.563016	POPLAR.1478	1195	0	684	6	2	26	51	0	0	166	5	12	8	14	10	53	23	0	77	58
PU21553	DnaJ-like protein. Nicotiana tabacum (Common tobacco). POSSIBLY putative heat shock protein	At2g20560	1.1e-63	1.73	5.5e-05	4.59245	POPLAR.9966	2	0	0	0	0	0	1	0	0	0	0	0	0	0	0	0	1	0	0	0
PU23261	expressed protein	At4g35750	1.7e-74	1.73	4.37e-05	4.91333	POPLAR.9787	7	0	0	0	0	0	0	0	1	0	1	1	0	0	0	0	0	3	1	0
PU29412	RE26825p. Drosophila melanogaster (Fruit fly).BCDNA:RE26825.	-	0.9993	1.73	0.000106	3.65529	Q021H07	1	0	0	0	0	0	0	0	0	0	0	0	0	0	1	0	0	0	0	0
PU31007	protein kinase, putative	At3g24790	1.1e-09	1.73	1.86e-05	6.13821	POPLAR.9126	2	0	0	0	0	0	2	0	0	0	0	0	0	0	0	0	0	0	0	0
PU00103	Orf protein. Pisum sativum (Garden pea).ORF. POSSIBLY putative expansin	At2g28950	1.4e-118	1.72	3.75e-06	8.64059	POPLAR.23	62	36	0	0	12	0	0	0	6	0	0	1	1	0	0	4	1	1	0	0
PU00192	NADH-ubiquinone oxidoreductase chain 1 (EC 1.6.5.3). Albinaria coerulea (Land snail).ND1. POSSIBLY proline-rich protein	At3g50580	0.56	1.72	2.7e-06	9.20816	A010P45.5pR	1	1	0	0	0	0	0	0	0	0	0	0	0	0	0	0	0	0	0	0
PU01560	NADH dehydrogenase I chain C, D. Escherichia coli O157:H7.NUOC OR Z3545 OR ECS3170.	At4g21720	0.027	1.72	2.46e-06	9.3637	POPLAR.11158	2	1	0	0	0	0	0	0	0	0	0	0	1	0	0	0	0	0	0	0
PU03463	expressed protein	At4g24220	1.4e-157	1.72	6.57e-07	11.6739	POPLAR.104	296	25	7	7	11	5	6	38	17	45	15	6	12	10	49	19	19	3	2	0
PU04477	expressed protein	At3g45600	3e-100	1.72	3.6e-06	8.70705	POPLAR.1108	22	4	1	0	0	1	1	2	1	2	0	3	0	0	4	2	1	0	0	0
PU05635	expressed protein	At4g24220	1.4e-157	1.72	1.44e-06	10.3181	POPLAR.104	296	25	7	7	11	5	6	38	17	45	15	6	12	10	49	19	19	3	2	0
PU05669	ankyrin-repeat protein	At5g20350	5.2e-78	1.72	6.46e-06	7.75113	POPLAR.8397	1	0	0	0	0	0	0	0	1	0	0	0	0	0	0	0	0	0	0	0
PU06564	Early nodulin. Lupinus luteus (Yellow lupine).ENOD40B.	At3g18430	7.7e-40	1.72	0.00205	0.017048	POPLAR.2993	4	0	0	0	1	0	0	0	1	0	0	0	0	0	0	0	0	2	0	0
PU09398	expressed protein	At1g68795	0.15	1.72	1.45e-05	6.57986	POPLAR.1833	2	0	2	0	0	0	0	0	0	0	0	0	0	0	0	0	0	0	0	0
PU11723	NtPRp27. Nicotiana tabacum (Common tobacco).	At2g15220	1.1e-77	1.72	9e-06	7.3029	POPLAR.4683	47	0	0	0	0	6	0	0	0	0	1	0	0	26	9	2	0	3	0	0
PU25171	Vacuolar processing enzyme precursor (EC 3.4.22.-) (VPE). Ricinus communis (Castor bean). POSSIBLY beta-VPE	At1g62710	4.9e-12	1.72	0.00018	2.91862	UA39BPG02	1	0	0	0	0	0	0	1	0	0	0	0	0	0	0	0	0	0	0	0
PU28444	expressed protein	At3g11930	7.4e-21	1.72	7.65e-06	7.49187	X044E09	1	0	0	0	0	0	0	0	0	0	0	0	0	0	0	0	0	1	0	0
PU29153	expressed protein	At4g30780	6.4e-86	1.72	1.05e-05	7.07555	Q002E12	1	0	0	0	0	0	0	0	0	0	0	0	0	0	1	0	0	0	0	0
PU00230	membrane protein common family Similar to GI:11994416; GI:4966357; GI:4835763; GI:9757735 from [Arabidopsis thaliana]	At1g54320	3.1e-27	1.71	1.29e-05	6.69609	POPLAR.6111	3	1	0	0	0	0	0	0	1	0	0	0	0	0	0	0	1	0	0	0
PU00301	Ferritin. Glycine max (Soybean).SFERH-3. POSSIBLY putative ferritin subunit precursor	At3g11050	1.8e-93	1.71	1.82e-06	9.87399	POPLAR.50	9	2	0	1	1	0	2	0	0	0	0	0	0	0	1	2	0	0	0	0
PU00457	expressed protein	At1g78650	0.9	1.71	5.92e-06	7.95343	POPLAR.257	2	1	0	0	0	0	0	0	0	1	0	0	0	0	0	0	0	0	0	0
PU09203	Vacuolar processing enzyme precursor (EC 3.4.22.-) (VPE). Citrus sinensis (Sweet orange). POSSIBLY gamma-VPE (vacuolar processing enzyme)	At4g32940	2.5e-211	1.71	7.55e-07	11.4243	POPLAR.3027	34	0	1	0	1	4	0	0	3	4	2	4	3	0	0	3	0	8	0	1
PU20243	expressed protein	At5g55790	0.67	1.71	1.5e-05	6.53094	M122B05	1	0	0	0	0	0	0	0	0	0	0	0	0	0	0	1	0	0	0	0
PU23101	Lemir. Lycopersicon esculentum (Tomato). POSSIBLY Unknown protein (F2H15.9)	At1g17860	3.3e-32	1.71	4.31e-06	8.45701	POPLAR.10531	4	0	0	0	0	0	0	2	0	0	1	0	0	0	0	0	0	0	1	0
PU07361	HD-Zip transcription factor similar to to HD-zip transcription factor (athb-8) (GI:7270235) [Arabidopsis thaliana]	At1g52150	3.3e-94	1.7	5.26e-06	8.08438	POPLAR.3185	9	0	2	1	4	1	0	0	0	0	0	0	0	0	0	0	0	1	0	0
PU07411	expressed protein	At3g13460	5e-178	1.7	0.000123	3.44417	POPLAR.83	52	2	2	3	2	0	3	0	0	1	7	13	7	0	0	3	4	4	1	0
PU27874	expressed protein	At5g07980	8.6e-45	1.7	1.52e-06	10.1941	POPLAR.9106	4	0	0	0	0	0	1	0	0	0	0	0	0	0	0	0	0	2	0	1
PU28709	4933415A04Rik protein. Mus musculus (Mouse).4933415A04RIK.	At2g25510	0.97	1.7	0.0006	1.38305	X060A06	1	0	0	0	0	0	0	0	0	0	0	0	0	0	0	0	0	1	0	0
PU30238	Hypothetical protein mll5741. Rhizobium loti (Mesorhizobium loti).MLL5741.	At2g22700	0.9998	1.7	6.17e-06	7.83085	G089P56	1	0	0	0	1	0	0	0	0	0	0	0	0	0	0	0	0	0	0	0
PU01863	expressed protein	At3g56680	1.5e-98	1.69	1.3e-06	10.4289	POPLAR.513	14	3	1	0	0	1	1	0	0	0	2	2	1	1	2	0	0	0	0	0
PU03336	expressed protein	-	-	1.69	9.84e-06	7.23761	UA25DPE02.3pR	1	0	0	0	0	0	0	1	0	0	0	0	0	0	0	0	0	0	0	0
PU03400	Cryptochrome 1 apoprotein (Blue light photoreceptor). Adiantum capillus-veneris (Fern).CRY1. POSSIBLY putative cryptochrome 2 apoprotein	At1g04400	8.9e-46	1.69	0.00137	0.288447	POPLAR.7908	2	0	0	1	0	0	0	1	0	0	0	0	0	0	0	0	0	0	0	0
PU03640	RGA1, giberellin repsonse modulation protein	At2g01570	1.3e-46	1.69	1.18e-05	6.81938	UA35CPA11	1	0	0	0	0	0	0	1	0	0	0	0	0	0	0	0	0	0	0	0
PU05096	expressed protein	At4g19160	1.4e-72	1.69	1.91e-06	9.82539	POPLAR.617	204	7	16	2	8	15	7	13	7	13	34	21	12	5	16	2	13	8	2	3
PU05185	MADS-box protein. Cucumis sativus (Cucumber).ERAF17. POSSIBLY putative MADS Box / AGL protein	At4g22950	2.1e-37	1.69	4.5e-06	8.31689	POPLAR.5637	9	0	0	0	0	2	0	0	1	0	0	1	0	0	1	0	1	3	0	0
PU05887	CIG2. Nicotiana tabacum (Common tobacco).CIG2. POSSIBLY putative translation initiation factor eIF-2B alpha subunit	At2g05830	7.6e-72	1.69	3.45e-06	8.7788	POPLAR.6439	5	1	0	0	0	0	1	0	1	0	0	0	1	0	0	1	0	0	0	0
PU07669	copper binding protein - like, predicted GPI-anchored protein	At5g26330	1.2e-48	1.69	2.19e-06	9.54377	POPLAR.3099	24	3	0	0	10	0	0	0	0	0	2	1	0	0	0	1	1	5	1	0
PU25357	aminotransferase like protein	At3g22200	2.7e-30	1.69	4.7e-06	8.25483	UK107TD06	1	0	0	0	0	0	1	0	0	0	0	0	0	0	0	0	0	0	0	0
PU25774	predicted GPI-anchored protein	At1g73890	0.94	1.69	9.09e-05	4.1692	UL65G05	1	0	0	0	0	0	0	0	0	1	0	0	0	0	0	0	0	0	0	0
PU06421	protein disulfide-isomerase-like protein	At3g54960	2.4e-27	1.68	0.000148	3.37788	POPLAR.7002	3	0	0	0	1	0	0	1	0	0	0	0	0	0	0	1	0	0	0	0
PU10465	expressed protein	At3g29780	6.1e-12	1.68	0.000103	3.70387	POPLAR.4048	44	0	1	0	0	1	2	0	0	0	0	11	4	2	1	16	2	2	1	1
PU10929	similar to disease resistance protein	At1g61300	0.03	1.68	0.00126	0.309145	POPLAR.4212	2	0	0	0	0	1	0	0	0	0	0	0	0	0	0	1	0	0	0	0
PU12241	phytochrome-associated protein 1 (PAP1)	At3g16500	1.7e-44	1.68	1.45e-06	10.282	POPLAR.1802	9	0	1	5	0	0	0	0	0	0	0	1	2	0	0	0	0	0	0	0
PU20343	NADH-quinone oxidoreductase chain N (EC 1.6.99.5) (NADH dehydrogenaseI, chain N) (NDH-1, chain N).Rickettsia prowazekii.NUON OR RP537. POSSIBLY similar to glycyl tRNA synthetase	At3g44740	0.73	1.68	9.97e-06	7.08562	M127H03	1	0	0	0	0	0	0	0	0	0	0	0	0	0	0	1	0	0	0	0
PU27902	Similar to Zea mays PRP gene.(X60432). Oryza sativa (Rice). POSSIBLY Expressed protein	At5g52975	0.00072	1.68	2.25e-06	9.47842	X016H07	1	0	0	0	0	0	0	0	0	0	0	0	0	0	0	0	0	1	0	0
PU29074	SPHA_HUMAN (Q15513) Protein SPHAR (S-phase response protein)	-	0.12	1.68	3.63e-05	5.25061	Y017B09	1	0	0	0	0	0	0	0	0	0	0	0	0	0	0	0	0	0	0	1
PU29472	15A-1=VITELLINE membrane protein homolog. Aedes aegypti (Yellowfever mosquito).15A-1.	At5g09580	0.994	1.68	0.000149	3.2699	Q023C01	1	0	0	0	0	0	0	0	0	0	0	0	0	0	1	0	0	0	0	0
PU29553	expressed protein	-	-	1.68	3.48e-06	8.75223	Q024H07	1	0	0	0	0	0	0	0	0	0	0	0	0	0	1	0	0	0	0	0
PU29922	expressed protein	-	-	1.68	0.000182	2.90108	Q059H12	1	0	0	0	0	0	0	0	0	0	0	0	0	0	1	0	0	0	0	0
PU00645	Peroxiredoxin. Populus tremula x Populus tremuloides. POSSIBLY ubiquitin-protein ligase UBC9	At4g27960	7.7e-79	1.67	1.47e-06	10.2486	POPLAR.213	209	27	6	11	8	10	13	0	15	12	7	7	20	8	8	23	13	2	18	1
PU00822	membrane transporter	At2g26510	7.1e-53	1.67	4.38e-06	8.3807	POPLAR.447	4	1	0	0	0	0	0	0	0	0	0	1	0	0	0	0	1	1	0	0
PU01483	expressed protein	At4g24220	1.4e-157	1.67	3.38e-06	8.81424	POPLAR.104	296	25	7	7	11	5	6	38	17	45	15	6	12	10	49	19	19	3	2	0
PU04549	beta-amylase-like proten	At5g18670	9.9e-79	1.67	1.07e-05	7.03136	POPLAR.8139	2	0	0	0	0	0	0	0	1	0	0	0	0	0	0	1	0	0	0	0
PU11925	expressed protein	At4g11410	1.3e-122	1.67	4.07e-05	5.00528	POPLAR.4254	7	0	0	0	0	3	0	0	0	0	0	2	0	0	0	1	0	1	0	0
PU12523	homeodomain transcription factor	At2g35940	9.2e-16	1.67	2.98e-05	5.53038	POPLAR.2437	13	0	0	12	0	0	0	0	0	1	0	0	0	0	0	0	0	0	0	0
PU21896	senescence-associated protein -like	At4g28050	0.16	1.67	0.000152	3.34167	P051D07	1	0	0	0	0	0	0	0	0	0	0	0	0	0	0	0	1	0	0	0
PU00200	expressed protein	At3g07310	2.3e-70	1.66	1.64e-06	10.0945	POPLAR.6070	12	1	0	0	0	0	0	1	1	0	3	0	0	0	2	1	1	0	2	0
PU02089	expressed protein	At2g25740	5.3e-05	1.66	1.88e-06	9.85269	POPLAR.6384	1	1	0	0	0	0	0	0	0	0	0	0	0	0	0	0	0	0	0	0
PU02776	(1-4)-beta-mannan endohydrolase-like protein	At5g01930	2.4e-68	1.66	0.00012	3.66305	POPLAR.9948	3	1	0	0	0	0	0	0	0	0	0	0	0	0	0	0	2	0	0	0
PU03212	short chain alcohol dehydrogenase, putative	At1g52340	1.4e-88	1.66	2.62e-05	5.79486	POPLAR.4847	1	0	0	0	0	0	0	1	0	0	0	0	0	0	0	0	0	0	0	0
PU20769	4933415A04Rik protein. Mus musculus (Mouse).4933415A04RIK.	-	0.0013	1.66	0.000447	1.77598	N027B06	1	0	0	0	0	0	0	0	0	0	0	1	0	0	0	0	0	0	0	0
PU21240	protein kinase, putative	At1g35710	4.2e-46	1.66	0.00222	-0.232879	N070A10	1	0	0	0	0	0	0	0	0	0	0	1	0	0	0	0	0	0	0	0
PU26640	aldehyde dehydrogenase, putative (ALDH) similar to turgor-responsive protein 26G (aldehyde dehydrogenase family 7 member A1) [Pisum sativum] SWISS-PROT:P25795	At1g54100	2.2e-58	1.66	6.06e-05	4.45525	POPLAR.9075	2	0	0	0	0	0	1	0	0	0	0	0	0	0	0	1	0	0	0	0
PU00747	expressed protein	At2g45450	3.4e-12	1.65	3.27e-06	8.92696	POPLAR.3068	7	2	0	0	2	0	0	0	0	0	0	0	0	0	0	0	0	3	0	0
PU03690	Histone H1C. Nicotiana tabacum (Common tobacco).H1C. POSSIBLY histone H1	At2g18050	6.4e-36	1.65	1.29e-06	10.4475	POPLAR.4798	48	10	4	0	0	0	2	13	6	0	1	2	0	0	0	8	1	1	0	0
PU04964	glutathione-s-transferase, putative	At1g65820	1.1e-58	1.65	0.000394	2.0495	POPLAR.5664	7	0	0	0	0	0	1	1	2	0	0	1	0	0	0	0	0	0	2	0
PU09787	Hypothetical 19.1 kDa protein. Guillardia theta (Cryptomonas phi). POSSIBLY receptor protein kinase like protein	At4g08850	1.3e-10	1.65	0.00378	-1.04172	C077P49	1	0	1	0	0	0	0	0	0	0	0	0	0	0	0	0	0	0	0	0
PU11286	Metallothionein-like protein. Quercus suber (Cork oak).MT. POSSIBLY metallothionein-like protein (AtMT-K)	At3g09390	2.4e-29	1.65	4.02e-06	8.58445	POPLAR.4451	400	0	3	0	0	33	11	39	2	26	8	0	2	5	152	62	14	0	40	3
PU21861	Avr9/Cf-9 rapidly elicited protein 65. Nicotiana tabacum (Common tobacco).ACRE65.	At1g32920	2.5e-09	1.65	5.22e-05	5.05929	POPLAR.9521	9	0	1	0	0	0	0	0	0	0	0	4	0	0	3	0	1	0	0	0
PU24530	ABC transporter	At2g36380	5e-84	1.65	0.000136	3.39459	T059C04	1	0	0	0	0	0	0	0	0	0	0	0	1	0	0	0	0	0	0	0
PU26132	expressed protein	At2g36940	0.999	1.65	2.7e-06	9.20936	UM39TC09	1	0	0	0	0	0	0	0	0	0	0	0	0	0	0	1	0	0	0	0
PU28133	Keratin associated protein 9.3. Homo sapiens (Human).KRTAP9.3. POSSIBLY RING zinc finger like protein	At5g48655	0.996	1.65	1.33e-05	6.64152	X027F10	1	0	0	0	0	0	0	0	0	0	0	0	0	0	0	0	0	1	0	0
PU28572	Salivary proline-rich protein. Rattus norvegicus (Rat).RP15.	At5g07750	2.5e-06	1.65	7.9e-06	7.43986	X052A09	1	0	0	0	0	0	0	0	0	0	0	0	0	0	0	0	0	1	0	0
PU28723	expressed protein	At1g35430	0.81	1.65	3.1e-06	8.98047	X060H03	1	0	0	0	0	0	0	0	0	0	0	0	0	0	0	0	0	1	0	0
PU29191	expressed protein	At1g26240	7.2e-15	1.65	2.63e-06	9.24737	Q006F01	1	0	0	0	0	0	0	0	0	0	0	0	0	0	1	0	0	0	0	0
PU30157	Protein-export membrane protein secF. Thermoplasma volcanium.TV0993 OR TVG1016708.	At1g57680	0.42	1.65	1.53e-06	10.179	G057P09	1	0	0	0	1	0	0	0	0	0	0	0	0	0	0	0	0	0	0	0
PU04185	expressed protein	At3g48880	0.074	1.64	0.00473	-1.33733	UB12CPB05.3pR	1	0	0	0	0	0	0	0	1	0	0	0	0	0	0	0	0	0	0	0
PU04416	Inositol 1,3,4-Trisphosphate 5/6 kinase	At5g16760	5.5e-85	1.64	1.39e-05	6.57978	POPLAR.5356	3	0	0	0	0	0	0	0	1	0	0	0	0	0	0	1	0	1	0	0
PU08374	EIN3-like protein. Cucumis melo (Muskmelon).CMEIL2. POSSIBLY ethylene-insensitive3-like1 (EIL1)	At2g27050	1.1e-15	1.64	3.86e-06	8.59101	POPLAR.1492	6	0	1	0	1	1	0	0	0	0	0	0	0	0	0	1	1	1	0	0
PU09706	ATP dependent copper transporter, putative	At1g63440	5e-25	1.64	6e-06	7.92269	POPLAR.6717	1	0	1	0	0	0	0	0	0	0	0	0	0	0	0	0	0	0	0	0
PU00382	expressed protein	At3g48530	3.4e-76	1.63	0.000191	2.91641	POPLAR.6124	8	1	0	0	0	0	0	0	1	0	1	1	0	0	0	3	0	1	0	0
PU00681	Nt-iaa28 deduced protein. Nicotiana tabacum (Common tobacco). POSSIBLY auxin-induced protein	At3g04730	3e-84	1.63	0.000166	3.11653	POPLAR.185	14	3	0	0	1	0	0	0	0	0	1	3	0	0	0	1	4	1	0	0
PU01425	expressed protein	At2g22620	1.1e-35	1.63	0.000165	3.12976	POPLAR.726	3	1	0	0	2	0	0	0	0	0	0	0	0	0	0	0	0	0	0	0
PU07551	expressed protein	At4g24220	1.4e-157	1.63	1.6e-05	6.42831	POPLAR.104	296	25	7	7	11	5	6	38	17	45	15	6	12	10	49	19	19	3	2	0
PU08791	Thioredoxin h. Hevea brasiliensis (Para rubber tree).	At1g11530	3.9e-36	1.63	2.53e-05	5.6976	POPLAR.6604	14	0	3	0	0	0	0	0	0	0	1	0	0	0	1	7	0	2	0	0
PU09597	expressed protein	At2g39950	3.3e-17	1.63	4.07e-06	8.50494	POPLAR.1883	8	0	5	0	0	0	0	0	0	1	0	0	0	0	0	0	0	2	0	0
PU12783	Hypothetical 9.1 kDa protein. Sporobolus stapfianus (Ressurection grass).	At2g41420	6.3e-29	1.63	5.79e-06	7.9302	POPLAR.2366	11	0	0	2	0	0	1	0	0	0	0	0	2	1	1	0	2	2	0	0
PU26042	ribonucleoprotein -like	At5g40490	6e-07	1.63	0.000221	2.63501	UL93TE05	1	0	0	0	0	0	0	0	0	1	0	0	0	0	0	0	0	0	0	0
PU26434	phosphoribosylanthranilate transferase	At4g11610	4e-08	1.63	6.62e-06	7.7746	UM73TG04	1	0	0	0	0	0	0	0	0	0	0	0	0	0	0	1	0	0	0	0
PU27773	expressed protein	At1g02630	3.2e-40	1.63	5.65e-05	4.83117	POPLAR.11641	2	1	0	0	0	0	0	0	0	0	0	0	0	0	0	0	0	1	0	0
PU30469	transfactor-like protein	At2g01060	0.83	1.63	1.45e-06	10.2763	I019P75	1	0	0	0	0	1	0	0	0	0	0	0	0	0	0	0	0	0	0	0
PU00891	expressed protein	At3g56680	1.5e-98	1.62	8.93e-07	11.0929	POPLAR.513	14	3	1	0	0	1	1	0	0	0	2	2	1	1	2	0	0	0	0	0
PU03431	calcium sensor protein, calcineurin-like	At5g47100	2.1e-44	1.62	6.21e-06	7.87824	POPLAR.4910	6	0	0	0	0	0	1	1	0	0	0	0	0	1	1	0	1	0	0	1
PU03896	Malate synthase, glyoxysomal (EC 4.1.3.2). Ricinus communis (Castor bean). POSSIBLY malate synthase -like protein	At5g03860	7.3e-257	1.62	0.000143	3.32504	POPLAR.5176	33	0	0	0	0	0	0	4	0	0	1	0	0	0	13	0	0	0	15	0
PU22095	expressed protein	At5g43570	0.96	1.62	0.00268	-0.593869	P069C08	1	0	0	0	0	0	0	0	0	0	0	0	0	0	0	0	1	0	0	0
PU25293	expressed protein	At2g30760	0.999	1.62	0.00249	-0.497846	UB68DPC07	1	0	0	0	0	0	0	0	1	0	0	0	0	0	0	0	0	0	0	0
PU25817	expressed protein	At4g13250	6.8e-52	1.62	2.46e-06	9.41209	POPLAR.3864	9	0	0	0	0	7	0	0	0	2	0	0	0	0	0	0	0	0	0	0
PU26137	nucleoid DNA-binding protein cnd41 - like protein	At5g10770	7.4e-41	1.62	8.83e-06	7.39799	POPLAR.11440	2	0	0	0	0	0	0	0	0	0	0	0	0	0	0	1	0	1	0	0
PU26774	Glutamate-1-semialdehyde 2,1-aminomutase, chloroplast [Precursor] POSSIBLY glutamate-1-semialdehyde 2,1-aminomutase 1 precursor (GSA 1) (glutamate-1-semialdehyde aminotransferase 1) (GSA-AT 1) (sp|P42799)	At5g63570	1.3e-08	1.62	0.00013	3.44909	UR110TF05	1	0	0	0	0	0	0	0	0	0	1	0	0	0	0	0	0	0	0	0
PU28893	expressed protein	At1g04430	0.81	1.62	2.33e-06	9.43063	X077F10	1	0	0	0	0	0	0	0	0	0	0	0	0	0	0	0	0	1	0	0
PU30727	AL2 protein (15.2 kDa protein). Cassava latent virus (strain Nigerian).AC2.	At3g16870	0.59	1.62	2.88e-05	5.50423	I080P67	1	0	0	0	0	1	0	0	0	0	0	0	0	0	0	0	0	0	0	0
PU00391	Hypothetical 24.7 kDa protein. Lycopersicon esculentum (Tomato).	At2g22570	6.5e-43	1.61	1.03e-06	10.8736	POPLAR.11209	3	1	0	0	0	0	0	2	0	0	0	0	0	0	0	0	0	0	0	0
PU01199	expressed protein	At4g19160	1.4e-72	1.61	4.34e-05	4.92436	POPLAR.617	204	7	16	2	8	15	7	13	7	13	34	21	12	5	16	2	13	8	2	3
PU01788	expressed protein	At2g01680	1.4e-40	1.61	3.81e-06	8.62027	POPLAR.5208	2	1	0	0	0	0	0	1	0	0	0	0	0	0	0	0	0	0	0	0
PU03786	short-chain dehydrogenase	At1g01800	1.6e-60	1.61	1.57e-05	6.39697	POPLAR.4861	10	0	0	0	0	0	0	7	0	0	3	0	0	0	0	0	0	0	0	0
PU03819	phospholipid hydroperoxide glutathione peroxidase	At4g11600	3.9e-75	1.61	1.87e-06	9.83055	POPLAR.4658	97	0	0	2	0	3	1	9	0	6	10	8	1	1	21	4	5	0	23	3
PU06011	Vacuolar processing enzyme precursor (EC 3.4.22.-) (VPE). Citrus sinensis (Sweet orange). POSSIBLY gamma-VPE (vacuolar processing enzyme)	At4g32940	2.5e-211	1.61	1.15e-06	10.6164	POPLAR.3027	34	0	1	0	1	4	0	0	3	4	2	4	3	0	0	3	0	8	0	1
PU11640	PAP-specific phosphatase. Oryza sativa (Rice).OSJNBA0049O12.15.	At5g54390	8.7e-87	1.61	0.000236	2.7313	POPLAR.3787	5	0	1	0	0	3	0	0	0	0	0	0	0	0	0	0	0	1	0	0
PU21063	disease resistance protein, putative	At1g33560	2.3e-17	1.61	7.71e-06	7.60262	N055G07	1	0	0	0	0	0	0	0	0	0	0	1	0	0	0	0	0	0	0	0
PU25719	expressed protein	At2g15020	5.8e-31	1.61	0.000179	3.01568	UL61D03	1	0	0	0	0	0	0	0	0	1	0	0	0	0	0	0	0	0	0	0
PU27242	expressed protein	At3g19990	0.99991	1.61	1.01e-05	7.12329	V036F03	1	0	0	0	0	0	0	0	0	0	0	0	0	1	0	0	0	0	0	0
PU05567	molybdopterin biosynthesis CNX2 protein	At2g31955	0.91	1.6	4.82e-05	4.78186	POPLAR.8389	1	0	0	0	0	0	0	0	1	0	0	0	0	0	0	0	0	0	0	0
PU08606	expressed protein	At2g20870	5.3e-08	1.6	4.25e-06	8.48947	POPLAR.1569	11	0	7	0	0	0	0	0	0	0	0	0	0	3	0	0	1	0	0	0
PU13334	expressed protein	At1g31830	9.3e-83	1.6	5.72e-06	8.01338	F121P50.3pR	1	0	0	1	0	0	0	0	0	0	0	0	0	0	0	0	0	0	0	0
PU25047	Hypothetical 35.1 kDa protein. Hevea brasiliensis (Para rubber tree). POSSIBLY MYB family transcription factor like protein	At2g38090	1.1e-47	1.6	1.34e-06	10.3849	T103E03	1	0	0	0	0	0	0	0	0	0	0	0	1	0	0	0	0	0	0	0
PU02680	formin-like protein AHF1. Oryza sativa (japonica cultivar-group).P0506A10.6 OR P0674H09.19. POSSIBLY formin-like protein AHF1	At3g25500	8.4e-45	1.59	3.13e-05	5.38994	POPLAR.1208	7	2	0	4	0	0	0	0	0	0	0	1	0	0	0	0	0	0	0	0
PU03350	Squalene monooxygenase (EC 1.14.99.7) (Squalene epoxidase) (SE). Panax ginseng (Korean ginseng).	At1g58440	1.8e-214	1.59	1.08e-05	7.01783	POPLAR.4852	6	0	0	0	0	1	1	2	0	0	0	0	0	1	1	0	0	0	0	0
PU06679	Vacuolar processing enzyme precursor (EC 3.4.22.-) (VPE). Citrus sinensis (Sweet orange). POSSIBLY gamma-VPE (vacuolar processing enzyme)	At4g32940	2.5e-211	1.59	2.19e-06	9.54059	POPLAR.3027	34	0	1	0	1	4	0	0	3	4	2	4	3	0	0	3	0	8	0	1
PU11039	Metallothionein-like protein type 3. Carica papaya (Papaya).	At3g15353	3.9e-20	1.59	2.14e-05	5.93868	POPLAR.3742	647	0	21	0	0	284	8	2	22	129	6	1	5	6	48	75	6	3	12	19
PU11378	expressed protein	At3g23090	2.7e-28	1.59	3.31e-05	5.31057	POPLAR.7840	6	0	0	1	0	1	0	0	0	0	1	0	0	1	0	0	2	0	0	0
PU12481	Phenylcoumaran benzylic ether reductase homolog TP5. Tsuga heterophylla (Western hemlock). POSSIBLY NADPH oxidoreductase, putative	At1g75290	2.6e-58	1.59	1.93e-06	9.74003	POPLAR.1375	5	0	1	3	0	0	0	0	0	1	0	0	0	0	0	0	0	0	0	0
PU20782	60S ribosomal protein L11. Schizosaccharomyces pombe (Fission yeast).(RPL11B OR RPL1102 OR SPBC17G9.10). POSSIBLY ribosomal protein L11 -like	At3g58700	9.2e-60	1.59	0.000118	3.59044	N027H01	1	0	0	0	0	0	0	0	0	0	0	1	0	0	0	0	0	0	0	0
PU25391	Protein phosphatase 2C homolog. Mesembryanthemum crystallinum (Common ice plant).PP2C. POSSIBLY protein phosphatase - like protein	At5g02760	2.5e-44	1.59	2.82e-05	5.60874	UK111TA02	1	0	0	0	0	0	1	0	0	0	0	0	0	0	0	0	0	0	0	0
PU25947	Pol-like protein Pol-1. Tricholoma matsutake. POSSIBLY SKP1-like protein	At2g45950	0.43	1.59	5.94e-05	4.56294	UL83TE10	1	0	0	0	0	0	0	0	0	1	0	0	0	0	0	0	0	0	0	0
PU27215	serine/threonine kinase-like protein	At4g24400	1.2e-42	1.59	0.0011	0.579066	V034A06	1	0	0	0	0	0	0	0	0	0	0	0	0	1	0	0	0	0	0	0
PU27847	expressed protein	At4g17050	3.1e-27	1.59	0.000165	3.355	X014A10	1	0	0	0	0	0	0	0	0	0	0	0	0	0	0	0	0	1	0	0
PU28064	cytochrome P450	At3g14660	9.4e-106	1.59	3.33e-05	5.37795	POPLAR.10294	3	0	0	0	0	0	0	0	0	0	1	0	0	0	1	0	0	1	0	0
PU00897	expressed protein	At5g28490	2.6e-30	1.58	1.62e-05	6.33941	POPLAR.530	2	1	0	0	0	0	0	0	1	0	0	0	0	0	0	0	0	0	0	0
PU01767	expressed protein	At1g74760	9.7e-120	1.58	2.2e-06	9.56873	POPLAR.924	1	1	0	0	0	0	0	0	0	0	0	0	0	0	0	0	0	0	0	0
PU01909	expressed protein	At1g08770	4e-27	1.58	4.96e-06	8.23977	POPLAR.920	1	1	0	0	0	0	0	0	0	0	0	0	0	0	0	0	0	0	0	0
PU03054	Potassium channel 2. Populus tremula x Populus tremuloides.PTK2. POSSIBLY potassium channel (AKT2)	At4g22200	7e-300	1.58	8.33e-05	4.43118	POPLAR.6526	2	1	0	0	0	0	0	0	1	0	0	0	0	0	0	0	0	0	0	0
PU05385	aldehyde dehydrogenase, putative (ALDH) similar to turgor-responsive protein 26G (aldehyde dehydrogenase family 7 member A1) [Pisum sativum] SWISS-PROT:P25795	At1g54100	3.9e-100	1.58	7.92e-06	7.43602	POPLAR.69	20	2	1	0	0	6	0	0	3	1	0	0	0	0	0	3	1	3	0	0
PU06533	Hypothetical protein. Homo sapiens (Human).PP12708. POSSIBLY IAA-amino acid hydrolase (At1g44350)	At1g44350	3.7e-159	1.58	6.7e-06	7.749	POPLAR.3022	7	0	0	0	1	0	1	0	0	0	0	0	4	0	1	0	0	0	0	0
PU09971	expressed protein	At1g60420	2e-119	1.58	0.000173	3.05615	POPLAR.5257	26	1	1	0	0	1	0	1	2	1	1	2	0	0	1	8	2	4	1	0
PU11135	Protein phosphatase 2C. Medicago sativa (Alfalfa).MP2C. POSSIBLY putative protein phosphatase 2C	At2g30020	4.2e-55	1.58	0.00597	-1.14238	POPLAR.7794	1	0	0	0	0	1	0	0	0	0	0	0	0	0	0	0	0	0	0	0
PU20678	alpha-hydroxynitrile lyase	At3g10870	8.5e-88	1.58	1.22e-06	10.5453	POPLAR.9434	4	0	0	0	0	0	0	0	0	0	2	2	0	0	0	0	0	0	0	0
PU26003	zinc finger protein, putative	At3g13810	0.069	1.58	1.88e-05	6.18637	UL89TD01	1	0	0	0	0	0	0	0	0	1	0	0	0	0	0	0	0	0	0	0
PU30034	expressed protein	-	-	1.58	2.54e-06	9.33815	POPLAR.9183	2	0	0	0	0	0	1	0	0	0	0	0	0	0	1	0	0	0	0	0
PU30040	Hypothetical 7.9 kDa protein. Variola virus.B2L.	At3g14340	0.9998	1.58	0.00558	-1.64383	Q073H09	1	0	0	0	0	0	0	0	0	0	0	0	0	0	1	0	0	0	0	0
PU01052	signal recognition particle - like protein	At5g61970	1.7e-122	1.57	3.94e-06	8.56216	POPLAR.610	22	1	1	2	3	1	0	0	0	1	1	2	2	1	2	1	0	4	0	0
PU02200	ABC1 protein. Nicotiana plumbaginifolia (Leadwort-leaved tobacco).ABC1.	At1g15520	2.7e-88	1.57	0.000745	1.19465	POPLAR.6411	2	1	0	0	0	0	0	0	0	0	1	0	0	0	0	0	0	0	0	0
PU05427	aldehyde dehydrogenase, putative (ALDH) similar to turgor-responsive protein 26G (aldehyde dehydrogenase family 7 member A1) [Pisum sativum] SWISS-PROT:P25795	At1g54100	3.9e-100	1.57	3.31e-05	5.30872	POPLAR.69	20	2	1	0	0	6	0	0	3	1	0	0	0	0	0	3	1	3	0	0
PU06114	Growth factor. Lumpy skin disease virus (LSDV).	At1g59171	0.12	1.57	8.84e-06	7.26484	POPLAR.7094	15	0	1	0	2	1	0	0	2	0	0	0	0	2	0	2	1	3	0	1
PU10766	Aldehyde reductase I (EC 1.1.1.2) (Alcohol dehydrogenase [NADP+])(ALR).Sporobolomyces salmonicolor.ARI. POSSIBLY putative alcohol dehydrogenase	At2g37760	7.9e-17	1.57	0.00981	-2.27291	POPLAR.7758	1	0	0	0	0	1	0	0	0	0	0	0	0	0	0	0	0	0	0	0
PU20872	expressed protein	At4g37080	0.19	1.57	0.000675	1.66031	N034H05	1	0	0	0	0	0	0	0	0	0	0	1	0	0	0	0	0	0	0	0
PU26678	homeodomain protein (QSH-1). Oryza sativa (Rice), andP0005H10.19 OR QSH-1.	At2g32190	0.0065	1.57	0.00013	3.4572	POPLAR.6029	3	0	0	0	0	0	0	0	2	0	1	0	0	0	0	0	0	0	0	0
PU27849	Sugar carrier protein C. Ricinus communis (Castor bean).STC. POSSIBLY glucose transporter	At1g11260	1.9e-11	1.57	3.66e-06	8.76862	POPLAR.11130	2	0	0	0	0	0	0	0	0	0	0	0	1	0	0	0	0	1	0	0
PU27945	Spike protein (Fragment). Avian infectious bronchitis virus.S1.	At5g33210	0.98	1.57	1.24e-06	10.5183	X019C04	1	0	0	0	0	0	0	0	0	0	0	0	0	0	0	0	0	1	0	0
PU29264	Hypothetical 21.4 kDa protein. Catharanthus roseus (Rosy periwinkle) (Madagascar periwinkle	At2g27830	2.1e-30	1.57	3.27e-06	8.96763	POPLAR.8934	3	0	0	0	0	1	0	0	0	0	0	0	0	0	2	0	0	0	0	0
PU00101	expressed protein	At5g55530	3e-94	1.56	2.46e-06	9.4031	POPLAR.15	14	1	1	1	0	0	0	0	2	1	1	1	2	0	2	1	1	0	0	0
PU01318	expressed protein	At1g29395	1.8e-51	1.56	1.09e-05	7.00854	POPLAR.551	7	3	0	0	0	0	0	2	2	0	0	0	0	0	0	0	0	0	0	0
PU08534	Urocortin II precursor (Ucn II). Rattus norvegicus (Rat).UCN2.	-	0.99	1.56	4.73e-05	4.88365	C021P56.5pR	1	0	1	0	0	0	0	0	0	0	0	0	0	0	0	0	0	0	0	0
PU09134	Hypothetical 18.8 kDa protein (ORF4). Paramecium tetraurelia.	At5g67490	0.52	1.56	4.79e-05	4.78993	C059P52.3pR	1	0	1	0	0	0	0	0	0	0	0	0	0	0	0	0	0	0	0	0
PU11353	Unknown protein (F17L21.8)	At1g27290	0.074	1.56	0.000163	3.37417	POPLAR.4523	1	0	0	0	0	1	0	0	0	0	0	0	0	0	0	0	0	0	0	0
PU20799	Envelope glycoprotein V4V5 region (Fragment). Human immunodeficiency virus 1.ENV.	At3g17490	0.55	1.56	7.22e-05	4.28933	N029E04	1	0	0	0	0	0	0	0	0	0	0	1	0	0	0	0	0	0	0	0
PU21364	predicted GPI-anchored protein	At3g48660	1.1e-26	1.56	1.37e-05	6.74695	POPLAR.9883	6	0	1	0	0	0	0	0	0	0	0	0	1	0	2	0	2	0	0	0
PU25193	expressed protein	At3g30390	8.6e-08	1.56	2.24e-06	9.48582	UA54DPE10	1	0	0	0	0	0	0	1	0	0	0	0	0	0	0	0	0	0	0	0
PU27699	fructose 1,6-bisphosphatase, putative	At1g43670	5.7e-06	1.56	0.00173	0.244945	X005C02	1	0	0	0	0	0	0	0	0	0	0	0	0	0	0	0	0	1	0	0
PU30509	Envelope glycoprotein V1V2 region (Fragment). Human immunodeficiency virus 1.ENV.	At1g50160	0.93	1.56	1.11e-05	6.90483	I029P13	1	0	0	0	0	1	0	0	0	0	0	0	0	0	0	0	0	0	0	0
PU03104	disease resistance protein (NBS-LRR class), putative domain signature NBS-LRR exists, suggestive of a disease resistance protein.	At4g27220	4.5e-11	1.55	2.97e-06	9.05442	POPLAR.2984	16	0	1	1	1	1	0	1	1	0	2	5	0	0	1	1	1	0	0	0
PU03564	Eukaryotic translation initiation factor 5A (eIF-5A). Manihot esculenta (Cassava) (Manioc). POSSIBLY putative initiation factor 5A-4	At1g13950	5.8e-74	1.55	5.22e-06	8.09672	POPLAR.393	192	36	5	9	10	3	6	4	3	4	5	3	24	1	36	12	15	2	14	0
PU03601	Hypothetical 32.6 kDa protein. Citrus paradisi (Grapefruit). POSSIBLY lactoylglutathione lyase-like protein	At1g11840	7.4e-129	1.55	6.27e-05	4.39998	POPLAR.1525	74	1	4	1	1	0	7	9	0	5	8	7	9	2	1	4	8	5	2	0
PU05626	No hit	-		1.55	0.000493	1.64997	POPLAR.8423	1	0	0	0	0	0	0	0	1	0	0	0	0	0	0	0	0	0	0	0
PU10561	Hypothetical protein. Oryza sativa (Rice).	At3g17980	9.2e-60	1.55	4.68e-06	8.31501	POPLAR.4050	6	0	1	0	0	1	0	0	0	0	1	0	0	0	1	1	1	0	0	0
PU11350	polyamine oxidase, putative	At1g65840	6.8e-60	1.55	1.3e-05	6.73909	POPLAR.7814	1	0	0	0	0	1	0	0	0	0	0	0	0	0	0	0	0	0	0	0
PU22712	expressed protein	At5g07750	8.5e-05	1.55	3.19e-06	8.92069	R037H08	1	0	0	0	0	0	0	0	0	0	1	0	0	0	0	0	0	0	0	0
PU23201	expressed protein	At2g37810	0.998	1.55	8.11e-06	7.40314	POPLAR.10848	2	0	0	0	0	0	0	0	1	0	0	0	0	0	0	0	0	0	1	0
PU27315	acyl-CoA oxidase, putative, 3 partial	At1g06290	1.8e-134	1.55	0.000183	3.20734	POPLAR.11381	2	0	0	0	0	0	0	0	0	1	0	0	0	1	0	0	0	0	0	0
PU03130	pseudo-response regulator 5 (APRR5)	At5g24470	5.3e-19	1.54	5.96e-05	4.477	POPLAR.218	11	1	1	0	0	1	0	3	0	2	0	0	0	0	1	0	0	2	0	0
PU09052	class IV chitinase (CHIV)	At3g54420	3.9e-116	1.54	3.24e-05	5.41639	POPLAR.1716	4	0	1	0	0	0	0	0	0	0	0	0	0	0	0	0	0	2	1	0
PU23138	5430417C01Rik protein. Mus musculus (Mouse).5430417C01RIK. POSSIBLY ribonuclease RNS3	At1g26820	0.077	1.54	3.97e-06	8.55305	S011C02	1	0	0	0	0	0	0	0	0	0	0	0	0	0	0	0	0	0	1	0
PU26535	receptor-like protein kinase	At2g33170	5e-59	1.54	1.45e-05	6.57526	UM84TB04	1	0	0	0	0	0	0	0	0	0	0	0	0	0	0	1	0	0	0	0
PU27523	CG10889 protein. Drosophila melanogaster (Fruit fly).CG10889. POSSIBLY MAP kinase BnMAP4K alpha1, putative	At1g53165	0.996	1.54	7.6e-05	4.13582	V055G12	1	0	0	0	0	0	0	0	0	0	0	0	0	1	0	0	0	0	0	0
PU28247	expressed protein	At5g03710	0.018	1.54	0.00225	-0.364472	X032D06	1	0	0	0	0	0	0	0	0	0	0	0	0	0	0	0	0	1	0	0
PU29664	expressed protein	At3g05220	4.4e-26	1.54	2.2e-06	9.56548	Q035C12	1	0	0	0	0	0	0	0	0	0	0	0	0	0	1	0	0	0	0	0
PU00708	expressed protein	At3g21190	1.9e-153	1.53	1.7e-06	9.98474	POPLAR.343	14	3	0	3	0	0	0	0	1	0	0	0	1	4	0	1	0	1	0	0
PU01166	expressed protein	At3g13460	5e-178	1.53	9.13e-05	3.94923	POPLAR.83	52	2	2	3	2	0	3	0	0	1	7	13	7	0	0	3	4	4	1	0
PU03108	ATP8	At1g32230	5.8e-81	1.53	1.1e-05	6.98915	POPLAR.3360	20	0	2	0	1	2	0	3	0	1	2	1	1	1	2	2	0	1	1	0
PU03911	Importin-beta1. Oryza sativa (Rice). POSSIBLY importin beta	At5g53480	6.1e-70	1.53	5.02e-05	4.79552	POPLAR.5216	3	0	1	0	0	0	1	1	0	0	0	0	0	0	0	0	0	0	0	0
PU05062	transcription factor like protein	At4g30080	0.0043	1.53	0.00111	0.466138	POPLAR.8349	11	0	0	0	0	0	1	0	1	2	3	0	0	0	0	1	0	3	0	0
PU08674	ERD4 protein (ERD4)	At1g30360	1.2e-103	1.53	1.57e-06	10.1288	POPLAR.1566	6	0	3	0	0	0	1	2	0	0	0	0	0	0	0	0	0	0	0	0
PU12091	Granule-bound glycogen [starch] synthase, chloroplast precursor(EC 2.4.1.11).Manihot esculenta (Cassava) (Manioc).WAXY OR GBSS.	At1g32900	1.1e-134	1.53	1.58e-05	6.38957	POPLAR.2097	24	0	1	4	0	0	1	0	1	3	0	0	5	0	4	3	2	0	0	0
PU12108	cinnamyl-alcohol dehydrogenase CAD1	At4g39330	7.6e-159	1.53	1.46e-05	6.49906	POPLAR.1088	30	1	0	4	1	0	3	0	0	0	0	0	4	10	0	1	0	5	1	0
PU23225	expressed protein	At1g33840	2.5e-41	1.53	2.14e-06	9.58627	POPLAR.9051	18	0	0	0	0	0	2	0	0	2	2	3	1	0	1	0	1	4	1	1
PU26410	expressed protein	At1g70895	0.00026	1.53	0.000612	1.35575	POPLAR.10617	3	0	0	0	0	0	0	0	0	0	1	0	0	0	0	1	0	1	0	0
PU27728	expressed protein	At1g65295	0.48	1.53	0.000238	2.53268	POPLAR.10476	2	0	0	0	0	0	0	0	0	0	0	0	0	0	1	0	0	1	0	0
PU28866	expressed protein	At5g62150	1.3e-26	1.53	1.74e-05	6.30781	POPLAR.9961	6	0	0	0	0	0	0	0	0	0	2	0	0	0	0	0	1	3	0	0
PU31121	importin beta	At5g53480	4.6e-08	1.53	1.05e-05	7.07467	K047P74	1	0	0	0	0	0	1	0	0	0	0	0	0	0	0	0	0	0	0	0
PU00155	Ag13 protein precursor. Alnus glutinosa (Alder).AG13.	At1g62480	6.2e-12	1.52	2.99e-05	5.45234	POPLAR.39	150	71	0	0	42	0	1	0	8	0	0	0	0	0	0	16	1	11	0	0
PU00215	expressed protein	At3g13460	5e-178	1.52	6.98e-06	7.62331	POPLAR.83	52	2	2	3	2	0	3	0	0	1	7	13	7	0	0	3	4	4	1	0
PU00525	Beta-tubulin (Fragment). Ustilago violacea (Smut fungus) (Microbotryum violaceum). POSSIBLY cyclopropane-fatty-acyl-phospholipid synthase, putative	At3g23510	7.9e-156	1.52	5.84e-06	7.97281	POPLAR.311	5	1	0	0	0	0	0	0	0	0	0	0	1	1	1	0	0	1	0	0
PU02573	expressed protein	At2g26660	1.6e-71	1.52	1.13e-05	6.88256	POPLAR.6465	7	2	0	0	0	0	0	0	0	0	0	0	0	0	0	0	4	0	1	0
PU05058	expressed protein	At3g62370	8.2e-91	1.52	2.07e-05	5.98822	POPLAR.5680	2	0	0	0	0	0	0	0	1	0	0	0	0	1	0	0	0	0	0	0
PU07923	expressed protein	At2g43960	0.72	1.52	6.82e-06	7.7211	POPLAR.2926	2	0	0	0	2	0	0	0	0	0	0	0	0	0	0	0	0	0	0	0
PU09314	220 kDa silk protein. Chironomus thummi (midge).SP220.	At4g35725	0.18	1.52	6.7e-05	4.30969	C056P70.3pR	1	0	1	0	0	0	0	0	0	0	0	0	0	0	0	0	0	0	0	0
PU11611	lysine-ketoglutarate reductase/saccharopine dehydrogenase (LKR/SDH)	At4g33150	2.3e-63	1.52	0.000199	3.08536	POPLAR.4604	5	0	0	0	0	2	0	0	0	0	1	0	0	0	0	2	0	0	0	0
PU12725	Aconitate hydratase, cytoplasmic (EC 4.2.1.3) (Citrate hydro-lyase)(Aconitase).Cucurbita maxima (Pumpkin) (Winter squash). POSSIBLY cytoplasmic aconitate hydratase	At2g05710	2.5e-137	1.52	1.4e-05	6.63362	POPLAR.296	21	4	1	2	1	3	0	1	0	0	2	0	2	0	0	1	1	1	2	0
PU30411	Cytochrome P450 71D12 (EC 1.14.-.-) (TABERSONINE 16-hydroxylase)(T16H) (Fragment).Prunus dulcis (Almond) (Prunus amygdalus).CYP71D12. POSSIBLY Acyl CoA binding protein, putative	At1g31812	0.97	1.52	6.14e-05	4.5144	I009P16	1	0	0	0	0	1	0	0	0	0	0	0	0	0	0	0	0	0	0	0
PU04345	expressed protein	At5g58787	2.2e-90	1.51	8.48e-05	4.06301	POPLAR.5900	6	0	0	0	0	0	0	0	2	0	0	0	0	2	1	0	1	0	0	0
PU05276	SRG1-like protein	At4g25310	0.85	1.51	0.289	-5.50417	POPLAR.8372	1	0	0	0	0	0	0	0	1	0	0	0	0	0	0	0	0	0	0	0
PU10601	mitochondrial carrier protein family contains Pfam profile: PF00153 mitochondrial carrier protein	At1g07030	6.5e-27	1.51	0.000643	1.19859	POPLAR.7742	3	0	0	0	0	2	0	0	0	0	0	0	0	0	0	0	0	0	0	1
PU10726	expressed protein	At5g53500	2.1e-24	1.51	0.000113	3.64248	POPLAR.4220	5	0	0	0	0	2	0	0	0	1	0	1	0	0	1	0	0	0	0	0
PU12324	cinnamyl-alcohol dehydrogenase CAD1	At4g39330	7.6e-159	1.51	1.79e-06	9.9036	POPLAR.1088	30	1	0	4	1	0	3	0	0	0	0	0	4	10	0	1	0	5	1	0
PU22622	protein kinase	At4g33080	4.2e-55	1.51	1.06e-05	6.98922	R031C02	1	0	0	0	0	0	0	0	0	0	1	0	0	0	0	0	0	0	0	0
PU22882	expressed protein	At5g15120	3.1e-43	1.51	1.82e-05	6.17206	POPLAR.10739	2	0	0	0	0	0	0	0	1	0	1	0	0	0	0	0	0	0	0	0
PU26341	unknown protein (At1g18270)	At1g18270	1.6e-165	1.51	4.8e-06	8.33348	POPLAR.9495	7	0	0	0	0	0	0	0	0	0	2	1	0	0	0	1	0	3	0	0
PU28216	acid phosphatase	At2g38600	5.9e-43	1.51	0.000154	3.60287	POPLAR.9845	3	0	0	0	0	0	0	0	0	0	0	0	0	0	0	0	1	2	0	0
PU28313	Cysteine endopeptidase precursor. Ricinus communis (Castor bean).CYSEP. POSSIBLY cysteine endopeptidase	At5g50260	9.3e-06	1.51	0.00022	2.63893	X036F02	1	0	0	0	0	0	0	0	0	0	0	0	0	0	0	0	0	1	0	0
PU29288	Squalene monooxygenase (EC 1.14.99.7) (Squalene epoxidase) (SE). Panax ginseng (Korean ginseng). POSSIBLY putative squalene epoxidase	At2g22830	0.24	1.51	2.45e-05	5.81698	POPLAR.10317	2	0	0	0	0	0	0	0	0	1	0	0	0	0	1	0	0	0	0	0
PU29913	ABC transporter, putative	At3g13100	1.2e-22	1.51	3.56e-05	5.28458	Q057C10	1	0	0	0	0	0	0	0	0	0	0	0	0	0	1	0	0	0	0	0
PU07600	expressed protein	At4g26850	5e-107	1.5	1.26e-05	6.72158	POPLAR.214	15	4	1	0	1	3	1	0	0	3	0	0	0	0	0	0	0	1	1	0
PU09815	Metallothionein-like protein type 3. Carica papaya (Papaya).	At3g15353	3.9e-20	1.5	0.00159	0.006363	POPLAR.3742	647	0	21	0	0	284	8	2	22	129	6	1	5	6	48	75	6	3	12	19
PU11672	P0025A05.3 protein. Oryza sativa (Rice).P0025A05.3.	At5g15240	3e-29	1.5	2.96e-05	5.54008	POPLAR.4002	5	0	0	0	0	2	0	0	0	0	0	0	0	1	0	0	0	2	0	0
PU20466	expressed protein	-	-	1.5	9.89e-05	3.75642	N005D09	1	0	0	0	0	0	0	0	0	0	0	1	0	0	0	0	0	0	0	0
PU22805	EST AU070346(S12172) corresponds to a region of the predictedgene.Oryza sativa (Rice).	At1g66120	6.5e-59	1.5	0.000338	2.15153	POPLAR.10564	2	0	0	0	0	0	0	0	0	0	2	0	0	0	0	0	0	0	0	0
PU25473	DNA-directed RNA polymerase subunit, putative	At3g23780	1.2e-61	1.5	6.65e-06	7.70867	UK119TE04	1	0	0	0	0	0	1	0	0	0	0	0	0	0	0	0	0	0	0	0
PU26462	expressed protein	At3g03270	7.1e-53	1.5	1.58e-05	6.44986	UM76TE03	1	0	0	0	0	0	0	0	0	0	0	0	0	0	0	1	0	0	0	0
PU26711	protein kinase, putative	At3g24400	0.011	1.5	7.76e-06	7.46707	UR106TB03	1	0	0	0	0	0	0	0	0	0	1	0	0	0	0	0	0	0	0	0
PU28388	expressed protein	At5g20190	2e-12	1.5	0.000437	1.71699	POPLAR.11643	3	0	1	0	0	0	0	0	0	0	0	0	0	0	0	0	0	2	0	0
PU00319	Orf protein. Pisum sativum (Garden pea).ORF. POSSIBLY putative expansin	At2g28950	1.4e-118	1.49	1.24e-05	6.74231	POPLAR.23	62	36	0	0	12	0	0	0	6	0	0	1	1	0	0	4	1	1	0	0
PU05999	Potassium-sodium symporter HKT2. Eucalyptus camaldulensis (Murray red gum). POSSIBLY sodium transporter (HKT1)	At4g10310	2.3e-20	1.49	3.18e-05	5.44266	POPLAR.8481	1	0	0	0	0	0	0	0	1	0	0	0	0	0	0	0	0	0	0	0
PU10479	expressed protein	At3g06470	0.39	1.49	0.000688	1.19331	I031P81.5pR	1	0	0	0	0	1	0	0	0	0	0	0	0	0	0	0	0	0	0	0
PU10697	Hypothetical protein SSO1430. Sulfolobus solfataricus.SSO1430.	At2g15930	0.999	1.49	0.00516	-1.44845	POPLAR.7743	1	0	0	0	0	1	0	0	0	0	0	0	0	0	0	0	0	0	0	0
PU12690	Glycine-rich cell wall protein. Picea glauca (White spruce).EMB31.	At4g33660	0.00019	1.49	2.61e-05	5.64595	POPLAR.2320	3	0	0	2	0	0	0	0	0	0	0	0	0	0	1	0	0	0	0	0
PU21378	expressed protein	At1g33055	8.7e-11	1.49	0.00274	-0.62166	POPLAR.9890	2	0	0	0	0	0	0	0	0	0	0	0	0	0	0	0	2	0	0	0
PU26713	Chaperonin-containing-TCP1 theta subunit. Guillardia theta (Cryptomonas phi).TCPT.	At2g28350	1.1e-56	1.49	1.86e-05	6.28484	UR106TB12	1	0	0	0	0	0	0	0	0	0	1	0	0	0	0	0	0	0	0	0
PU26973	expressed protein	At1g78140	3.4e-101	1.49	0.000211	2.78	POPLAR.10047	10	0	0	0	0	0	0	0	0	0	0	0	0	9	0	0	1	0	0	0
PU28838	beta-glucosidase	At2g44470	0.998	1.49	1.11e-05	6.97989	X074B11	1	0	0	0	0	0	0	0	0	0	0	0	0	0	0	0	0	1	0	0
PU28924	serine/threonine protein kinase emb|CAA18823.1	At1g10620	0.00075	1.49	4.49e-06	8.32051	Y002A10	1	0	0	0	0	0	0	0	0	0	0	0	0	0	0	0	0	0	0	1
PU00203	Alcohol dehydrogenase 2 (EC 1.1.1.1). Vitis vinifera (Grape).ADH2. POSSIBLY alcohol dehydrogenase	At1g77120	6.9e-181	1.48	1.01e-05	7.06899	POPLAR.40	52	12	0	0	1	0	0	7	10	1	2	2	0	0	4	3	7	3	0	0
PU01953	Unknown protein (MGD8.2)	At3g17210	6.6e-34	1.48	0.000126	3.40971	POPLAR.3540	43	3	0	1	1	0	11	0	0	0	0	0	8	1	1	7	2	0	8	0
PU03830	expressed protein	At4g30670	0.02	1.48	1.05e-05	7.07484	POPLAR.5120	66	0	0	0	0	0	0	37	0	1	1	0	0	0	26	0	0	1	0	0
PU05181	Phloem specific protein. Vicia faba (Broad bean). POSSIBLY En	At2g12420	0.42	1.48	0.00012	3.55645	POPLAR.654	31	1	1	0	0	0	0	6	19	0	0	0	0	0	0	0	3	1	0	0
PU06042	Rudimentary enhancer (Fragment). Glycine max (Soybean). POSSIBLY enhancer of rudimentary homolog ATER	At5g10810	2.9e-40	1.48	3.41e-05	5.27167	POPLAR.5961	8	0	0	0	0	0	1	3	1	0	0	0	2	0	0	0	1	0	0	0
PU10235	auxin-responsive protein	At2g46370	1.4e-141	1.48	3.02e-06	9.02762	POPLAR.3784	7	0	0	0	0	4	0	0	0	0	0	1	1	0	0	0	0	1	0	0
PU10656	carnitine/acylcarnitine translocase	At1g79900	3.2e-66	1.48	0.0042	-1.18345	POPLAR.4194	2	0	0	0	0	1	0	0	0	0	0	0	0	0	0	0	0	1	0	0
PU11178	expressed protein	At4g24230	1.1e-17	1.48	2.43e-05	5.8276	POPLAR.4372	2	0	0	0	0	1	0	0	0	0	1	0	0	0	0	0	0	0	0	0
PU27698	expressed protein	-	-	1.48	5.85e-06	7.97113	X005B09	1	0	0	0	0	0	0	0	0	0	0	0	0	0	0	0	0	1	0	0
PU28604	expressed protein	At4g30790	4.6e-27	1.48	9.85e-06	7.10346	POPLAR.11696	2	0	0	0	0	0	0	0	0	0	0	0	0	0	0	0	0	2	0	0
PU00663	Aconitate hydratase, cytoplasmic (EC 4.2.1.3) (Citrate hydro-lyase)(Aconitase).Cucurbita maxima (Pumpkin) (Winter squash). POSSIBLY cytoplasmic aconitate hydratase	At2g05710	2.5e-137	1.47	4.22e-06	8.44852	POPLAR.296	21	4	1	2	1	3	0	1	0	0	2	0	2	0	0	1	1	1	2	0
PU04021	Plastidic ATP/ADP-transporter. Solanum tuberosum (Potato). POSSIBLY adenine nucleotide translocase	At1g80300	1.4e-47	1.47	1.8e-05	6.25478	POPLAR.8052	1	0	0	0	0	0	0	1	0	0	0	0	0	0	0	0	0	0	0	0
PU07842	EIN3-like protein. Cucumis melo (Muskmelon).CMEIL2. POSSIBLY ethylene-insensitive3-like1 (EIL1)	At2g27050	1.1e-15	1.47	0.000209	2.705	POPLAR.1492	6	0	1	0	1	1	0	0	0	0	0	0	0	0	0	1	1	1	0	0
PU08708	expressed protein	At3g13980	1.2e-14	1.47	1.14e-05	7.00443	POPLAR.1432	1	0	1	0	0	0	0	0	0	0	0	0	0	0	0	0	0	0	0	0
PU12903	signal recognition particle - like protein	At5g61970	1.7e-122	1.47	9.3e-06	7.25366	POPLAR.610	22	1	1	2	3	1	0	0	0	1	1	2	2	1	2	1	0	4	0	0
PU13145	expressed protein	At5g25820	3.4e-55	1.47	0.00191	-0.145779	F115P77.3pR	1	0	0	1	0	0	0	0	0	0	0	0	0	0	0	0	0	0	0	0
PU21715	chloroplast single subunit DNA-dependent RNA polymerase	At2g24120	0.66	1.47	3.7e-05	5.31083	P036H12	1	0	0	0	0	0	0	0	0	0	0	0	0	0	0	0	1	0	0	0
PU22798	proline-rich protein	At5g19810	7.1e-07	1.47	1.11e-05	6.97608	R044A12	1	0	0	0	0	0	0	0	0	0	1	0	0	0	0	0	0	0	0	0
PU23457	31 kDa ribonucleoprotein, chloroplast precursor (CP-RBP31). Nicotiana plumbaginifolia (Leadwort-leaved tobacco). POSSIBLY putative RNA-binding protein	At2g37220	2.8e-19	1.47	0.000911	0.820919	POPLAR.8704	6	0	0	0	1	0	1	0	0	0	1	0	0	0	0	0	2	0	1	0
PU28544	peptide/amino acid transporter	At2g37900	1.3e-05	1.47	0.000765	1.494	POPLAR.11639	5	0	0	0	0	0	0	0	0	0	0	0	0	0	0	0	0	5	0	0
PU28580	expressed protein	At5g50010	6e-17	1.47	2.9e-05	5.49256	X052D11	1	0	0	0	0	0	0	0	0	0	0	0	0	0	0	0	0	1	0	0
PU29484	expressed protein	At5g38680	0.64	1.47	0.000163	3.06333	POPLAR.10331	6	0	0	0	0	0	0	0	0	0	0	0	0	0	6	0	0	0	0	0
PU29516	expressed protein	At1g12810	0.997	1.47	0.000114	3.55516	Q024C04	1	0	0	0	0	0	0	0	0	0	0	0	0	0	1	0	0	0	0	0
PU00308	pectinesterase like protein	At5g66920	5.4e-33	1.46	4.85e-05	4.93992	POPLAR.6081	2	1	1	0	0	0	0	0	0	0	0	0	0	0	0	0	0	0	0	0
PU01561	zinc finger transcription factor. Oryza sativa (Rice).P0671B11.10. POSSIBLY putative CCCH-type zinc finger protein	At2g19810	9.7e-98	1.46	6.73e-05	4.30225	POPLAR.827	17	2	0	0	0	0	1	7	0	0	1	0	2	0	3	0	1	0	0	0
PU02202	cinnamyl-alcohol dehydrogenase CAD1	At4g39330	7.6e-159	1.46	2.82e-06	9.12854	POPLAR.1088	30	1	0	4	1	0	3	0	0	0	0	0	4	10	0	1	0	5	1	0
PU02286	Glutamine synthetase cytosolic isozyme 1 (EC 6.3.1.2) (Glutamate--ammonia ligase).Vitis vinifera (Grape).GS1-1 OR GS1;1. POSSIBLY glutamate--ammonia ligase	At5g37600	2.9e-182	1.46	1.74e-05	6.30895	POPLAR.1063	45	2	7	1	0	4	0	0	1	6	7	1	4	0	0	3	6	0	1	2
PU03464	Aluminium induced protein. Avicennia marina. POSSIBLY aluminium-induced protein - like	At5g19140	9e-101	1.46	0.00551	-1.26378	POPLAR.613	190	5	6	1	3	9	6	11	14	11	22	10	5	2	15	26	17	16	6	5
PU04704	expressed protein	At3g29270	1.4e-77	1.46	0.000127	3.48028	POPLAR.5502	8	0	0	0	0	0	1	1	2	0	2	0	0	1	0	0	1	0	0	0
PU06032	cinnamyl-alcohol dehydrogenase CAD1	At4g39330	8e-29	1.46	2.36e-05	6.04166	POPLAR.6033	3	0	0	0	0	0	0	0	3	0	0	0	0	0	0	0	0	0	0	0
PU06790	expressed protein	At5g01960	1.3e-10	1.46	3.19e-05	5.43648	POPLAR.3083	4	0	0	0	2	0	0	0	0	1	0	0	0	0	1	0	0	0	0	0
PU10352	ATP-dependent clp protease ATP-binding subunit clpA homolog,chloroplast precursor.Pisum sativum (Garden pea). POSSIBLY ATP-dependent Clp protease, ATP-binding subunit	At5g50920	4.2e-58	1.46	9.18e-05	3.85872	POPLAR.3969	22	0	5	0	0	8	0	0	0	3	0	2	0	0	1	1	0	1	1	0
PU13275	expressed protein	At2g01490	6.8e-119	1.46	5.05e-06	8.15502	POPLAR.2822	32	1	0	1	0	1	0	2	0	2	5	1	3	2	6	3	0	0	5	0
PU13373	expressed protein	At4g25620	2.6e-13	1.46	0.000564	1.46818	POPLAR.2784	3	0	0	1	1	0	0	0	0	0	1	0	0	0	0	0	0	0	0	0
PU27379	Salivary proline-rich protein II-1 (Fragment). Homo sapiens (Human).	At5g07750	0.00045	1.46	2.49e-06	9.33639	V045C09	1	0	0	0	0	0	0	0	0	0	0	0	0	1	0	0	0	0	0	0
PU00244	Ag13 protein precursor. Alnus glutinosa (Alder).AG13.	At1g62480	6.2e-12	1.45	3.36e-06	8.82864	POPLAR.39	150	71	0	0	42	0	1	0	8	0	0	0	0	0	0	16	1	11	0	0
PU01084	Aspartic protease. Brassica napus (Rape). POSSIBLY putative aspartic proteinase	At1g11910	1.7e-166	1.45	2.21e-06	9.51073	POPLAR.577	21	2	0	8	2	0	1	0	1	1	0	0	2	0	0	1	0	2	1	0
PU03040	Arabinogalactan protein Pop14A9. Populus x canescens. POSSIBLY fasciclin-like arabinogalactan protein FLA12	At5g60490	1.3e-53	1.45	1.34e-05	6.63559	POPLAR.999	78	6	0	0	45	0	0	0	0	0	0	0	0	0	0	0	0	27	0	0
PU03202	ERD4 protein (ERD4)	At1g30360	1.2e-103	1.45	0.000359	1.98136	POPLAR.1566	6	0	3	0	0	0	1	2	0	0	0	0	0	0	0	0	0	0	0	0
PU04043	polyamine oxidase, putative	At1g65840	7e-13	1.45	7.5e-06	7.51957	POPLAR.5149	3	0	0	0	0	0	0	2	0	0	0	0	0	0	0	0	0	1	0	0
PU05233	peptidase-like protein	At5g19740	5.5e-85	1.45	2.83e-05	5.60248	POPLAR.5644	4	0	1	0	0	0	0	0	1	0	0	1	0	0	0	0	0	1	0	0
PU07322	transport protein	At1g16390	1.7e-33	1.45	1.11e-05	6.97663	POPLAR.7372	1	0	0	0	1	0	0	0	0	0	0	0	0	0	0	0	0	0	0	0
PU08706	Hypothetical protein SP0025. Streptococcus pneumoniae.SP0025.	-	0.9999	1.45	1.19e-05	6.80252	C005P80.3pR	1	0	1	0	0	0	0	0	0	0	0	0	0	0	0	0	0	0	0	0
PU24218	Hexokinase 2 (EC 2.7.1.1). Solanum tuberosum (Potato).HXK2. POSSIBLY hexokinase (ATHXK2)	At2g19860	3.2e-64	1.45	3.02e-05	5.44125	T030D08	1	0	0	0	0	0	0	0	0	0	0	0	1	0	0	0	0	0	0	0
PU25160	Ca2+-transporting ATPase	At3g21180	0.0012	1.45	7.62e-06	7.50018	UA33CPE01	1	0	0	0	0	0	0	1	0	0	0	0	0	0	0	0	0	0	0	0
PU25389	aminotransferase like protein	At3g22200	6.4e-36	1.45	7.5e-06	7.58028	UK110TF07	1	0	0	0	0	0	1	0	0	0	0	0	0	0	0	0	0	0	0	0
PU27890	EA57_HUMAN (O43247) EAN57 protein (Fragment)	-	0.24	1.45	1.08e-05	6.9623	X016C08	1	0	0	0	0	0	0	0	0	0	0	0	0	0	0	0	0	1	0	0
PU28715	expressed protein	At2g03890	3.2e-57	1.45	1.6e-05	6.36307	X060C07	1	0	0	0	0	0	0	0	0	0	0	0	0	0	0	0	0	1	0	0
PU29870	phragmoplastin. Oryza sativa (Rice).OSJNBA0057L21.1. POSSIBLY dynamin-like protein 4 (ADL4)	At3g60190	2.2e-42	1.45	1.99e-05	6.11819	POPLAR.10394	2	0	0	0	0	0	0	0	0	0	0	0	0	0	2	0	0	0	0	0
PU30685	glutamate--ammonia ligase	At5g37600	0.00064	1.45	5.2e-06	8.16162	I069P14	1	0	0	0	0	1	0	0	0	0	0	0	0	0	0	0	0	0	0	0
PU01989	Ribosomal protein s6 RPS6-2. Zea mays (Maize).RPS6-2. POSSIBLY ribosomal protein S6 - like	At4g31700	2.9e-118	1.44	4.49e-06	8.32471	POPLAR.2	39	7	0	1	1	0	1	0	5	2	1	0	6	3	0	6	4	2	0	0
PU03166	aminotransferase like protein	At3g22200	3.3e-151	1.44	1.23e-05	6.75534	POPLAR.7072	7	0	0	0	1	1	0	1	1	0	0	0	0	0	0	0	0	1	2	0
PU03801	formamidase like protein	At4g37550	7.6e-72	1.44	6.08e-05	4.52991	POPLAR.4985	3	0	0	0	0	1	0	1	0	0	0	0	0	0	0	0	0	1	0	0
PU06803	beta-1,3-glucanase, predicted GPI-anchored protein	At2g19440	5.7e-67	1.44	4.41e-06	8.40996	POPLAR.7131	3	0	0	0	1	0	0	0	1	1	0	0	0	0	0	0	0	0	0	0
PU08507	GM03978p (Fragment). Drosophila melanogaster (Fruit fly).BCDNA:GM03978. POSSIBLY ER lumen retaining receptor (HDEL receptor), putative	At3g25040	0.73	1.44	4.67e-06	8.31947	POPLAR.6532	1	0	1	0	0	0	0	0	0	0	0	0	0	0	0	0	0	0	0	0
PU08595	Beta-carotene hydroxylase. Citrus unshiu (Satsuma orange).CHX2. POSSIBLY beta-carotene hydroxylase	At5g52570	1e-60	1.44	3.9e-05	5.14802	POPLAR.6531	5	1	2	0	0	0	0	0	0	1	0	0	0	0	0	0	1	0	0	0
PU08598	PRIM_RICPR (P30103) DNA primase (EC 2.7.7.-)	-	3.8	1.44	0.000283	2.3891	POPLAR.1455	3	0	1	0	0	0	0	0	0	0	0	1	0	0	0	0	0	1	0	0
PU20367	expressed protein	At1g74750	4.4e-12	1.44	0.000794	1.24941	M129A08	1	0	0	0	0	0	0	0	0	0	0	0	0	0	0	1	0	0	0	0
PU24380	nucleic acid binding protein - like	At5g26210	1.3e-67	1.44	5.19e-05	4.74775	T043D01	1	0	0	0	0	0	0	0	0	0	0	0	1	0	0	0	0	0	0	0
PU24731	transcription factor	At1g05050	0.042	1.44	2.82e-05	5.61137	T074A05	1	0	0	0	0	0	0	0	0	0	0	0	1	0	0	0	0	0	0	0
PU26733	expressed protein	At5g51670	8.8e-10	1.44	0.000301	2.22116	UR107TF01	1	0	0	0	0	0	0	0	0	0	1	0	0	0	0	0	0	0	0	0
PU28682	ATP dependent copper transporter, putative	At1g63440	1.2e-23	1.44	9.51e-05	3.89064	X058D08	1	0	0	0	0	0	0	0	0	0	0	0	0	0	0	0	0	1	0	0
PU29511	5-hydroxytryptamine 7 receptor. Aedes aegypti (Yellowfever mosquito).	At4g18500	0.93	1.44	9.41e-05	3.90733	Q024B07	1	0	0	0	0	0	0	0	0	0	0	0	0	0	1	0	0	0	0	0
PU29915	60S ribosomal protein (fragment), putative	At1g35200	0.19	1.44	3.56e-05	5.28272	Q057D12	1	0	0	0	0	0	0	0	0	0	0	0	0	0	1	0	0	0	0	0
PU00315	phragmoplastin. Oryza sativa (Rice).OSJNBA0057L21.1. POSSIBLY dynamin, putative	At1g14830	9.1e-15	1.43	3.45e-05	5.33184	POPLAR.6087	1	1	0	0	0	0	0	0	0	0	0	0	0	0	0	0	0	0	0	0
PU01200	Orf protein. Pisum sativum (Garden pea).ORF. POSSIBLY putative expansin	At2g28950	1.4e-118	1.43	2.9e-05	5.49407	POPLAR.23	62	36	0	0	12	0	0	0	6	0	0	1	1	0	0	4	1	1	0	0
PU02305	Thioredoxin H. Populus tremula x Populus tremuloides. POSSIBLY thioredoxin h	At3g51030	4.2e-39	1.43	0.000172	2.97952	POPLAR.1101	80	7	5	3	0	10	3	9	5	2	6	3	4	4	8	2	2	1	5	1
PU02536	Alcohol dehydrogenase 2 (EC 1.1.1.1). Vitis vinifera (Grape).ADH2. POSSIBLY alcohol dehydrogenase	At1g77120	6.9e-181	1.43	2.77e-06	9.16388	POPLAR.40	52	12	0	0	1	0	0	7	10	1	2	2	0	0	4	3	7	3	0	0
PU03995	expressed protein	At3g06660	1.2e-50	1.43	5.17e-06	8.11709	POPLAR.5143	2	0	0	0	0	0	0	1	1	0	0	0	0	0	0	0	0	0	0	0
PU05550	NADP-dependent malic enzyme (EC 1.1.1.40) (NADP-ME). Populus trichocarpa (Western balsam poplar). POSSIBLY putative malate oxidoreductase	At1g79750	1.1e-262	1.43	5.01e-05	4.72157	POPLAR.5727	22	1	0	0	1	3	0	0	6	1	0	2	0	0	0	4	2	1	0	1
PU07813	RNA-directed RNA polymerase (Fragment). Petunia hybrida (Petunia).RDRP. POSSIBLY RNA-directed RNA polymerase, putative	At1g14790	7.9e-70	1.43	0.00611	-1.75641	POPLAR.7457	1	0	0	0	1	0	0	0	0	0	0	0	0	0	0	0	0	0	0	0
PU09431	flavonoid 3,5-hydroxylase like protein	At4g12330	9.3e-67	1.43	1.23e-05	6.76196	POPLAR.1796	4	0	1	0	0	0	0	0	0	0	2	0	0	0	0	0	0	1	0	0
PU20775	Hypothetical 7.1 kDa protein in HE65-PK2 intergenic region. Autographa californica nuclear polyhedrosis virus (AcMNPV).	-	0.93	1.43	3.08e-05	5.48712	N027D09	1	0	0	0	0	0	0	0	0	0	0	1	0	0	0	0	0	0	0	0
PU22104	expressed protein	-	-	1.43	0.00344	-0.920083	P070A03	1	0	0	0	0	0	0	0	0	0	0	0	0	0	0	0	1	0	0	0
PU23141	expressed protein	At1g65440	1.7e-30	1.43	8.8e-06	7.27865	POPLAR.10829	3	0	0	0	0	0	0	0	0	0	0	0	1	0	0	0	0	1	1	0
PU28547	alpha-galactosidase - like protein	At5g08380	0.67	1.43	3.05e-05	5.42758	X050E02	1	0	0	0	0	0	0	0	0	0	0	0	0	0	0	0	0	1	0	0
PU29548	YDGD protein. Bacillus subtilis.YDGD.	At3g13140	0.22	1.43	0.00055	1.41547	Q024H01	1	0	0	0	0	0	0	0	0	0	0	0	0	0	1	0	0	0	0	0
PU01230	expressed protein	At2g01810	0.43	1.42	1.5e-05	6.45716	A046P69.5pR	1	1	0	0	0	0	0	0	0	0	0	0	0	0	0	0	0	0	0	0
PU03094	Extensin. Catharanthus roseus (Rosy periwinkle) (Madagascar periwinkleCYC15. POSSIBLY proline-rich protein	At5g19810	1.1e-07	1.42	4.31e-05	4.93388	UA21CPG08.3pR	1	0	0	0	0	0	0	1	0	0	0	0	0	0	0	0	0	0	0	0
PU04766	expressed protein	At3g49730	7.6e-33	1.42	0.002	0.258648	UB27CPD08	1	0	0	0	0	0	0	0	1	0	0	0	0	0	0	0	0	0	0	0
PU05223	Hypothetical 64.8 kDa protein. Pisum sativum (Garden pea).	At3g18610	1.6e-33	1.42	5.94e-06	7.88785	POPLAR.8324	3	0	0	0	0	0	0	0	2	0	0	0	0	0	0	0	0	1	0	0
PU05879	expressed protein	At4g14950	3.9e-29	1.42	0.0122	-2.05257	POPLAR.8522	3	0	0	0	0	0	0	0	2	0	1	0	0	0	0	0	0	0	0	0
PU09970	expressed protein	At3g48390	1.2e-71	1.42	5.83e-06	7.92063	POPLAR.4913	8	0	0	0	0	1	0	2	0	0	0	1	0	0	0	0	0	2	1	1
PU11183	Metallothionein-like protein type 3. Carica papaya (Papaya).	At3g15353	3.9e-20	1.42	0.000527	1.47098	POPLAR.3742	647	0	21	0	0	284	8	2	22	129	6	1	5	6	48	75	6	3	12	19
PU24460	Extensin precursor (Cell wall hydroxyproline-rich glycoprotein). Nicotiana tabacum (Common tobacco).HRGPNT3. POSSIBLY SYNC1 protein (gb|AAD46681.1)	At5g56680	2.2e-13	1.42	0.000217	2.74321	T052H10	1	0	0	0	0	0	0	0	0	0	0	0	1	0	0	0	0	0	0	0
PU28180	trehalose-6-phosphate synthase like protein	At4g17770	9e-69	1.42	8.49e-06	7.33019	POPLAR.10141	2	0	0	0	0	0	0	0	0	0	0	0	0	0	0	0	1	1	0	0
PU28635	expressed protein	At1g35610	0.056	1.42	3.25e-06	8.88645	X055D04	1	0	0	0	0	0	0	0	0	0	0	0	0	0	0	0	0	1	0	0
PU28818	expressed protein	At1g61000	0.00031	1.42	6.39e-06	7.77348	X072H03	1	0	0	0	0	0	0	0	0	0	0	0	0	0	0	0	0	1	0	0
PU29531	Homolog of vaccinia virus CDS C17L/B23R. Variola major virus.D1L. POSSIBLY putative RING zinc finger protein	At2g19610	0.81	1.42	3.62e-06	8.69725	Q024E06	1	0	0	0	0	0	0	0	0	0	0	0	0	0	1	0	0	0	0	0
PU30544	Hypothetical 12.7 kDa protein in CCT3-CCT8 intergenic region. Saccharomyces cerevisiae (Baker's yeast).YJL009W OR J1369.	At5g46440	0.89	1.42	7.48e-05	4.23944	I038P18	1	0	0	0	0	1	0	0	0	0	0	0	0	0	0	0	0	0	0	0
PU30718	Hypothetical protein lmo1861. Listeria monocytogenes.LMO1861.	At1g06225	0.37	1.42	1.59e-05	6.59758	I079P71	1	0	0	0	0	1	0	0	0	0	0	0	0	0	0	0	0	0	0	0
PU02261	Argonaute protein AGO1	At1g48410	0	1.41	0.000399	1.84049	POPLAR.1047	39	5	0	0	3	0	0	0	3	2	2	2	5	0	0	4	2	8	3	0
PU05766	arabinogalactan-protein AGP13	At4g26320	1.2e-16	1.41	0.00354	-1.05322	POPLAR.862	111	4	6	1	11	0	6	1	5	3	6	0	1	0	1	4	10	51	0	1
PU09743	E312_ADE03 (P11319) Probable early E3 12.1 kDa glycoprotein	-	0.18	1.41	0.000103	3.77593	POPLAR.6714	1	0	1	0	0	0	0	0	0	0	0	0	0	0	0	0	0	0	0	0
PU12938	expressed protein	At4g14270	1.3e-14	1.41	1.55e-05	6.41646	POPLAR.2560	67	0	2	1	0	1	10	0	1	0	2	4	4	0	9	8	7	8	8	2
PU26124	berberine bridge enzyme	At5g44400	5.3e-64	1.41	0.000121	3.64781	UM38TG02	1	0	0	0	0	0	0	0	0	0	0	0	0	0	0	1	0	0	0	0
PU26209	CPRD8 protein. Vigna unguiculata (Cowpea). POSSIBLY 12-oxophytodienoate reductase (OPR1)	At1g76680	2.8e-58	1.41	0.00712	-1.86122	UM49TG10	1	0	0	0	0	0	0	0	0	0	0	0	0	0	0	1	0	0	0	0
PU30269	expressed protein	-	-	1.41	2.14e-06	9.58641	G104P64	1	0	0	0	1	0	0	0	0	0	0	0	0	0	0	0	0	0	0	0
PU30638	ADP,ATP carrier protein 2 (ADP/ATP translocase 2). Chlamydia pneumoniae (Chlamydophila pneumoniae).TLCB OR ADT_2 OR CPN0614 OR CP0133.	At5g20420	0.34	1.41	5.12e-05	4.68991	I060P90	1	0	0	0	0	1	0	0	0	0	0	0	0	0	0	0	0	0	0	0
PU01304	expressed protein	At1g01490	4.6e-58	1.4	5.69e-06	7.96652	POPLAR.202	39	3	1	1	0	0	4	1	2	0	4	2	4	2	0	3	3	6	2	1
PU01511	WRKY family transcription factor	At2g30590	2.3e-70	1.4	2.11e-05	6.11148	POPLAR.57	14	2	2	2	0	0	0	0	0	0	1	2	3	0	0	0	1	0	1	0
PU02110	GSH-dependent dehydroascorbate reductase 1, putative	At1g75270	4.5e-90	1.4	3.05e-05	5.49947	POPLAR.1096	32	2	1	0	0	0	1	0	4	0	2	0	13	1	0	2	5	0	1	0
PU02405	expressed protein	At3g45600	3e-100	1.4	1.27e-05	6.70839	POPLAR.1108	22	4	1	0	0	1	1	2	1	2	0	3	0	0	4	2	1	0	0	0
PU03442	expressed protein	At3g53000	9.1e-37	1.4	3.49e-06	8.74788	POPLAR.4945	2	0	0	0	0	0	0	1	0	0	0	0	0	0	1	0	0	0	0	0
PU03721	expressed protein	At2g15880	2.5e-17	1.4	0.00366	-1.00038	POPLAR.7925	99	0	1	1	0	0	0	61	1	0	0	1	0	0	3	3	4	0	24	0
PU03959	ATP8	At1g32230	5.8e-81	1.4	3.18e-06	8.94129	POPLAR.3360	20	0	2	0	1	2	0	3	0	1	2	1	1	1	2	2	0	1	1	0
PU06324	serine/threonine-protein kinase	At4g19110	3.9e-178	1.4	1.83e-06	9.86285	POPLAR.1010	34	1	0	1	14	1	0	1	3	2	0	3	2	1	0	0	1	2	2	0
PU06434	predicted GPI-anchored protein (by homology)	At5g15630	1.2e-178	1.4	1.47e-05	6.48449	POPLAR.2943	7	0	0	0	3	0	0	0	0	0	0	0	0	0	0	0	0	4	0	0
PU20441	NADH dehydrogenase subunit 2. Japalura flaviceps.ND2.	At1g32140	0.95	1.4	4.75e-06	8.29408	N004A02	1	0	0	0	0	0	0	0	0	0	0	1	0	0	0	0	0	0	0	0
PU20613	Syntaxin-related protein Nt-syr1. Nicotiana tabacum (Common tobacco).NT-SYR1. POSSIBLY putative syntaxin	At3g11820	9.7e-19	1.4	7.48e-06	7.52615	POPLAR.9537	2	0	0	0	0	0	0	0	0	0	0	2	0	0	0	0	0	0	0	0
PU21073	expressed protein	-	-	1.4	0.000322	2.12768	N056B04	1	0	0	0	0	0	0	0	0	0	0	1	0	0	0	0	0	0	0	0
PU21077	disease resistance protein-like	At5g47280	2.8e-42	1.4	1.37e-05	6.66767	N056C08	1	0	0	0	0	0	0	0	0	0	0	1	0	0	0	0	0	0	0	0
PU22777	expressed protein	At5g07750	1.1e-14	1.4	1.46e-05	6.56476	R042H11	1	0	0	0	0	0	0	0	0	0	1	0	0	0	0	0	0	0	0	0
PU30276	CDPK-related protein kinase, putative	At1g49580	0.00072	1.4	0.000707	1.26342	G107P39	1	0	0	0	1	0	0	0	0	0	0	0	0	0	0	0	0	0	0	0
PU30983	expressed protein	At1g20070	0.997	1.4	0.00257	-0.630646	K029P05	1	0	0	0	0	0	1	0	0	0	0	0	0	0	0	0	0	0	0	0
PU03636	RNA-binding protein	At2g33410	0.031	1.39	2.17e-05	5.91651	POPLAR.5094	5	0	0	0	0	1	0	1	0	0	0	0	1	0	0	1	1	0	0	0
PU03894	expressed protein	At1g32700	9.3e-83	1.39	4.81e-05	4.95184	POPLAR.946	30	1	0	0	0	2	0	4	1	2	7	4	0	0	0	1	1	7	0	0
PU05043	expressed protein	At5g50020	0.13	1.39	1.31e-05	6.7251	UB36DPB07.5pR	1	0	0	0	0	0	0	0	1	0	0	0	0	0	0	0	0	0	0	0
PU05314	expressed protein	At5g58620	1.6e-19	1.39	4.36e-05	4.91741	POPLAR.8374	4	0	0	1	0	0	1	0	1	0	0	0	0	0	0	1	0	0	0	0
PU06448	3-ketoacyl-CoA thiolase	At2g33150	3.2e-112	1.39	8.26e-06	7.36786	POPLAR.421	28	2	0	0	3	6	1	0	0	1	0	0	0	2	2	2	4	1	3	1
PU13495	expressed protein	At5g48370	2.8e-90	1.39	0.0018	-0.068933	POPLAR.781	5	1	0	1	0	0	0	0	1	2	0	0	0	0	0	0	0	0	0	0
PU23253	EDGP precursor (Fragment). Daucus carota (Carrot).EDGP1.	At1g03220	6.6e-34	1.39	0.000893	1.10062	POPLAR.10864	2	0	0	0	0	0	0	0	0	0	1	0	0	0	0	0	0	0	1	0
PU25997	Myb-related transcription factor. Pimpinella brachycarpa. POSSIBLY myb-like protein	At4g22680	2.7e-67	1.39	2.49e-06	9.33414	UL88TH12	1	0	0	0	0	0	0	0	0	1	0	0	0	0	0	0	0	0	0	0
PU26061	expressed protein	At1g64140	1.2e-89	1.39	3.1e-06	8.97888	UL95TE05	1	0	0	0	0	0	0	0	0	1	0	0	0	0	0	0	0	0	0	0
PU27701	expressed protein	At4g08170	2.8e-97	1.39	0.00297	-0.606617	X005D04	1	0	0	0	0	0	0	0	0	0	0	0	0	0	0	0	0	1	0	0
PU29170	DNA-damage-repair/toleration protein DRT102	At3g04880	1.2e-18	1.39	3.03e-06	9.02149	Q004G01	1	0	0	0	0	0	0	0	0	0	0	0	0	0	1	0	0	0	0	0
PU01373	KH domain protein qkI-7, Mus musculus	At4g26480	4e-75	1.38	5.38e-06	8.05014	POPLAR.573	35	5	2	1	3	1	4	3	3	0	1	1	3	5	0	0	1	1	1	0
PU01449	expressed protein	At5g49710	6.7e-46	1.38	6.98e-06	7.62225	POPLAR.630	6	1	0	0	0	1	0	1	0	0	0	1	0	0	0	0	0	2	0	0
PU03265	Histone H1C. Nicotiana tabacum (Common tobacco).H1C. POSSIBLY histone H1	At2g18050	6.4e-36	1.38	4.06e-06	8.51244	POPLAR.4798	48	10	4	0	0	0	2	13	6	0	1	2	0	0	0	8	1	1	0	0
PU03312	Plasma membrane H+ ATPase (EC 3.6.1.3). Prunus persica (Peach).PPA2. POSSIBLY putative plasma membrane proton ATPase	At2g24520	2.5e-137	1.38	0.000307	2.19308	POPLAR.4568	12	0	2	0	0	2	0	1	2	1	0	0	0	0	1	2	1	0	0	0
PU03495	Metallothionein-like protein. Typha latifolia (Common cattail). POSSIBLY metallothionein 2b	At5g02380	0.00039	1.38	0.00421	-1.28089	UA28DPF11	1	0	0	0	0	0	0	1	0	0	0	0	0	0	0	0	0	0	0	0
PU04882	Granule-bound glycogen [starch] synthase, chloroplast precursor(EC 2.4.1.11).Manihot esculenta (Cassava) (Manioc).WAXY OR GBSS.	At1g32900	1.1e-134	1.38	4.85e-05	4.84741	POPLAR.2097	24	0	1	4	0	0	1	0	1	3	0	0	5	0	4	3	2	0	0	0
PU06029	expressed protein	At3g30390	2.5e-50	1.38	0.000182	3.21327	POPLAR.6032	8	0	0	0	0	0	0	0	2	0	0	2	1	0	0	1	0	0	1	1
PU07562	mitochondrial dicarboxylate carrier protein	At2g22500	4.5e-122	1.38	2.62e-05	5.71348	POPLAR.2443	28	0	1	4	1	0	1	0	3	1	0	5	1	4	0	2	3	0	1	1
PU09937	jasmonic acid regulatory protein	At3g15510	3.3e-103	1.38	0.000107	3.94148	POPLAR.3849	2	0	0	0	0	1	0	0	0	0	0	0	0	0	0	0	0	1	0	0
PU10678	expressed protein	At2g47830	3.7e-16	1.38	0.00011	3.67573	POPLAR.7766	1	0	0	0	0	1	0	0	0	0	0	0	0	0	0	0	0	0	0	0
PU13083	Protein phpsphatase 2C (PP2C) (EC 3.1.3.16). Fagus sylvatica (Beechnut).PP2C1. POSSIBLY protein phosphatase 2C (PP2C)	At3g11410	8.3e-122	1.38	0.000392	2.06044	POPLAR.1751	21	0	7	4	0	0	0	0	1	0	0	2	2	0	3	1	0	0	1	0
PU21209	expressed protein	At3g18950	1.5e-105	1.38	0.000197	2.86869	N067G09	1	0	0	0	0	0	0	0	0	0	0	1	0	0	0	0	0	0	0	0
PU25970	Alpha-glucan phosphorylase, H isozyme (EC 2.4.1.1) (Starchphosphorylase H).Solanum tuberosum (Potato). POSSIBLY starch phosphorylase H (cytosolic form) - like protein	At3g46970	3.4e-92	1.38	0.000494	1.64557	POPLAR.11417	2	0	0	0	0	0	0	0	0	2	0	0	0	0	0	0	0	0	0	0
PU28294	hypersensitivity-related protein	At1g27620	6.4e-11	1.38	1.45e-05	6.5862	X035B10	1	0	0	0	0	0	0	0	0	0	0	0	0	0	0	0	0	1	0	0
PU28786	P-glycoprotein-like proetin	At3g62150	8.6e-76	1.38	3.1e-05	5.47675	X070G02	1	0	0	0	0	0	0	0	0	0	0	0	0	0	0	0	0	1	0	0
PU29455	CLN3 protein (Fragment). Homo sapiens (Human).CLN3. POSSIBLY putative cytochrome P450	At2g24180	0.21	1.38	3.56e-05	5.20959	Q022G09	1	0	0	0	0	0	0	0	0	0	0	0	0	0	1	0	0	0	0	0
PU01352	Aconitate hydratase, cytoplasmic (EC 4.2.1.3) (Citrate hydro-lyase)(Aconitase).Cucurbita maxima (Pumpkin) (Winter squash). POSSIBLY cytoplasmic aconitate hydratase	At2g05710	2.5e-137	1.37	3.89e-05	5.14989	POPLAR.296	21	4	1	2	1	3	0	1	0	0	2	0	2	0	0	1	1	1	2	0
PU01593	Aluminium induced protein. Avicennia marina. POSSIBLY aluminium-induced protein - like	At5g19140	9e-101	1.37	5.68e-05	4.54351	POPLAR.613	190	5	6	1	3	9	6	11	14	11	22	10	5	2	15	26	17	16	6	5
PU04154	ERD4 protein (ERD4)	At1g30360	6.9e-158	1.37	1.37e-05	6.60632	POPLAR.802	84	2	0	0	0	0	0	42	37	0	0	0	0	0	0	1	2	0	0	0
PU05202	KH domain protein qkI-7, Mus musculus	At4g26480	4e-75	1.37	1.89e-05	6.1093	POPLAR.573	35	5	2	1	3	1	4	3	3	0	1	1	3	5	0	0	1	1	1	0
PU25176	Ribulose bisphosphate carboxylase small chain, chloroplast precursor(EC 4.1.1.39) (RuBisCO small subunit).Zantedeschia aethiopica (White calla lily).RBCS.	At1g67090	1.9e-05	1.37	0.00306	-0.502241	UA43BPG02	1	0	0	0	0	0	0	1	0	0	0	0	0	0	0	0	0	0	0	0
PU25843	expressed protein	At5g01015	0.001	1.37	4.71e-05	5.08335	UL73PC04	1	0	0	0	0	0	0	0	0	1	0	0	0	0	0	0	0	0	0	0
PU08446	predicted GPI-anchored protein	At5g64080	4.8e-31	1.36	7.71e-05	4.19586	POPLAR.6574	3	0	1	0	0	0	0	0	0	0	0	0	1	0	0	1	0	0	0	0
PU09094	Phosphoribosylaminoimidazolecarboxamide formyltransferase/IMPcyclohydrolase (EC 2.1.2.3).Nicotiana tabacum (Common tobacco).PURH. POSSIBLY putative phosphoribosylaminoimidazolecarboxamide formyltransferase	At2g35040	2.1e-115	1.36	6.75e-05	4.47251	POPLAR.6618	2	0	1	0	0	0	0	0	0	0	0	0	1	0	0	0	0	0	0	0
PU21655	Hypothetical protein Atu3838. Agrobacterium tumefaciens (strain C58 / ATCC 33970).ATU3838.	At4g36660	0.19	1.36	0.000281	2.30739	P032A12	1	0	0	0	0	0	0	0	0	0	0	0	0	0	0	0	1	0	0	0
PU23088	expressed protein	At3g45730	0.71	1.36	0.000117	3.59719	S005A07	1	0	0	0	0	0	0	0	0	0	0	0	0	0	0	0	0	0	1	0
PU25203	cysteine protease	At4g01610	2.8e-18	1.36	0.000116	3.53126	UB14CPF05	1	0	0	0	0	0	0	0	1	0	0	0	0	0	0	0	0	0	0	0
PU26263	Allyl alcohol dehydrogenase. Nicotiana tabacum (Common tobacco).NTADH. POSSIBLY quinone oxidoreductase - like protein	At5g16990	1.9e-66	1.36	2.15e-05	6.16981	POPLAR.9137	3	0	0	0	0	0	1	0	0	1	0	0	0	0	0	1	0	0	0	0
PU26530	Predicted protein. Methanosarcina acetivorans.MA2898.	At5g53880	0.99994	1.36	1.59e-05	6.44142	UM83TG10	1	0	0	0	0	0	0	0	0	0	0	0	0	0	0	1	0	0	0	0
PU26814	expressed protein	At2g23690	1.1e-40	1.36	0.000156	3.11512	POPLAR.10219	6	0	0	0	0	0	2	0	0	0	1	0	0	1	0	0	1	0	1	0
PU02747	expressed protein	At1g68220	1.2e-71	1.35	1.31e-05	6.72958	POPLAR.5235	11	2	1	0	0	1	0	0	3	1	1	0	1	1	0	0	0	0	0	0
PU04146	Hypothetical 22.5 kDa protein (Fragment). Pinus pinaster (Maritime pine).	At4g30780	0.00042	1.35	1.84e-05	6.30168	POPLAR.8022	1	0	0	0	0	0	0	1	0	0	0	0	0	0	0	0	0	0	0	0
PU04242	expressed protein	At1g23890	5e-52	1.35	3.92e-05	5.06343	POPLAR.8093	1	0	0	0	0	0	0	0	1	0	0	0	0	0	0	0	0	0	0	0
PU04813	arabinogalactan-protein AGP21	At1g55330	0.9999	1.35	3.23e-05	5.41898	POPLAR.8191	1	0	0	0	0	0	0	0	1	0	0	0	0	0	0	0	0	0	0	0
PU05781	cytochrome P450	At1g05160	7.1e-168	1.35	9.8e-05	3.85019	POPLAR.5998	13	0	0	0	2	0	0	0	2	0	1	6	0	0	0	0	1	1	0	0
PU05970	expressed protein	At5g09460	5.4e-34	1.35	0.000185	2.87616	POPLAR.6009	3	0	0	0	0	0	1	0	1	0	0	0	0	0	0	0	1	0	0	0
PU07074	expressed protein	At1g56220	1e-37	1.35	2.73e-06	9.19046	POPLAR.3243	56	0	2	0	9	1	1	4	0	0	4	5	2	0	5	9	5	4	4	1
PU07379	Orf protein. Pisum sativum (Garden pea).ORF. POSSIBLY putative expansin	At2g28950	1.4e-118	1.35	8.83e-06	7.27083	POPLAR.23	62	36	0	0	12	0	0	0	6	0	0	1	1	0	0	4	1	1	0	0
PU10768	expressed protein	At3g62970	2e-29	1.35	0.00643	-1.60914	POPLAR.4270	1	0	0	0	0	1	0	0	0	0	0	0	0	0	0	0	0	0	0	0
PU11034	receptor-like protein kinase	At5g63930	1.6e-59	1.35	4.98e-06	8.1791	POPLAR.4370	3	0	0	0	0	1	0	0	0	0	1	0	0	0	0	0	0	1	0	0
PU13215	SRC2. Glycine max (Soybean).SRC2.	At1g09070	4.5e-51	1.35	0.000812	0.876283	POPLAR.2388	186	0	0	6	0	0	3	19	1	0	2	1	0	2	115	22	8	0	7	0
PU25836	expressed protein	At1g12710	1e-60	1.35	0.000291	2.58655	POPLAR.11399	2	0	0	0	0	0	0	0	0	2	0	0	0	0	0	0	0	0	0	0
PU26693	Hypothetical protein BBF06. Borrelia burgdorferi (Lyme disease spirochete).BBF06.	At3g20510	0.99995	1.35	1.46e-05	6.56792	POPLAR.11356	2	0	0	0	0	0	0	0	0	1	1	0	0	0	0	0	0	0	0	0
PU27872	ESTs AU082471(C61852). Oryza sativa (Rice). POSSIBLY subtilisin-like serine proteinase, putative, 3 partial	At3g14067	1.4e-22	1.35	2.52e-05	5.77541	POPLAR.11660	2	0	0	0	0	0	0	0	0	0	0	0	0	0	0	0	0	2	0	0
PU29336	expressed protein	At5g38270	0.8	1.35	1.62e-05	6.33952	Q020D11	1	0	0	0	0	0	0	0	0	0	0	0	0	0	1	0	0	0	0	0
PU30537	2810021B07Rik protein (Hypothetical glycine-rich region containingprotein).Mus musculus (Mouse).2810021B07RIK.	At1g31150	0.65	1.35	6.68e-06	7.75545	I036P84	1	0	0	0	0	1	0	0	0	0	0	0	0	0	0	0	0	0	0	0
PU00641	expressed protein	At1g01490	4.6e-58	1.34	7.48e-06	7.52491	POPLAR.202	39	3	1	1	0	0	4	1	2	0	4	2	4	2	0	3	3	6	2	1
PU00756	expressed protein	At4g24220	1.4e-157	1.34	9.4e-06	7.23304	POPLAR.104	296	25	7	7	11	5	6	38	17	45	15	6	12	10	49	19	19	3	2	0
PU01667	Aspartic proteinase 1. Nepenthes alata (Winged pitcher plant).NAAP1. POSSIBLY putative aspartic proteinase	At1g11910	4.5e-209	1.34	9.15e-06	7.21481	POPLAR.3648	26	1	0	1	1	6	0	1	3	2	1	0	1	0	0	4	2	3	0	0
PU01903	expressed protein	At1g07310	6.3e-25	1.34	0.000173	2.97431	POPLAR.4632	6	1	0	1	0	1	0	0	0	0	0	0	0	0	0	1	0	1	0	1
PU03305	Seed maturation protein LEA 4. Glycine canescens. POSSIBLY late embryogenesis abundant protein LEA like	At5g06760	2.4e-36	1.34	9.32e-06	7.24897	POPLAR.4803	175	0	0	0	0	0	0	3	0	0	0	0	0	0	3	0	1	0	168	0
PU05321	Eukaryotic translation initiation factor 5 (eIF-5). Phaseolus vulgaris (Kidney bean) (French bean).EIF5. POSSIBLY putative eukaryotic translation initiation factor 5 (EIF-5) sp|P48724; similar to ESTs emb|F19992, gb|N96933, emb|Z33699, emb|F19991	At1g77840	4.9e-145	1.34	0.000251	2.65308	POPLAR.1168	8	1	0	1	1	0	0	1	2	0	0	0	0	0	0	1	1	0	0	0
PU05404	expressed protein	At5g18130	0.01	1.34	8.79e-05	4.10474	POPLAR.5889	2	0	0	0	0	0	0	0	1	0	0	0	0	0	0	0	0	0	0	1
PU06112	protein kinase like protein	At4g38470	1.3e-218	1.34	1.87e-05	6.12931	POPLAR.7091	8	1	1	0	1	0	0	0	0	0	4	0	0	0	0	0	0	1	0	0
PU07556	expressed protein	At3g51950	4e-84	1.34	2.01e-05	6.10544	POPLAR.1773	17	0	2	6	1	0	0	0	0	0	2	0	2	0	0	0	2	1	1	0
PU10619	SRC1. Glycine max (Soybean).SRC1.	At1g54410	1.2e-16	1.34	0.000308	2.2757	POPLAR.3736	110	0	2	0	0	3	13	0	1	1	6	2	4	2	6	17	14	1	37	1
PU20440	expressed protein	At5g14690	0.96	1.34	1.46e-05	6.56945	N003H12	1	0	0	0	0	0	0	0	0	0	0	1	0	0	0	0	0	0	0	0
PU24201	Cytochrome oxidase II (Fragment). Apterostigma collare.COII.	At3g22240	0.9996	1.34	0.00115	0.622387	POPLAR.11019	3	0	0	0	0	0	0	0	0	0	0	0	3	0	0	0	0	0	0	0
PU25881	copper amine oxidase -like protein	At4g12290	5.1e-35	1.34	0.000452	1.86942	UL77PC01	1	0	0	0	0	0	0	0	0	1	0	0	0	0	0	0	0	0	0	0
PU26933	glucose regulated repressor protein	At2g25490	6e-23	1.34	0.00128	0.285517	V011E07	1	0	0	0	0	0	0	0	0	0	0	0	0	1	0	0	0	0	0	0
PU28082	expressed protein	At1g51920	0.2	1.34	3.06e-06	9.00788	X027A06	1	0	0	0	0	0	0	0	0	0	0	0	0	0	0	0	0	1	0	0
PU28367	PHO1 protein (PHO1)	At3g23430	1.5e-16	1.34	7.8e-05	4.27307	X040B12	1	0	0	0	0	0	0	0	0	0	0	0	0	0	0	0	0	1	0	0
PU29420	expressed protein	At1g22885	0.99	1.34	2.6e-05	5.65162	Q022A06	1	0	0	0	0	0	0	0	0	0	0	0	0	0	1	0	0	0	0	0
PU30402	SOH1 - like protein	At5g19910	0.84	1.34	8.35e-06	7.41339	I008P41	1	0	0	0	0	1	0	0	0	0	0	0	0	0	0	0	0	0	0	0
PU00130	BA133M9.1 (RAR-related orphan receptor B) (Fragment). Homo sapiens (Human).RORB. POSSIBLY cytosolic cyclophilin (ROC3)	At2g16600	3.7e-79	1.33	1.29e-05	6.69446	POPLAR.4793	53	10	1	0	1	3	5	5	3	5	3	2	0	0	2	8	4	1	0	0
PU00285	Hypothetical 18.5 kDa protein. Prunus armeniaca (Apricot).P85RF.	At1g51200	3.2e-57	1.33	3.01e-06	9.03378	POPLAR.2990	18	2	0	1	1	0	0	3	1	1	1	2	1	0	1	2	0	0	2	0
PU00875	Epoxide hydrolase (EC 3.3.2.3). Nicotiana tabacum (Common tobacco). POSSIBLY epoxide hydrolase-like protein	At3g51000	1.8e-24	1.33	9.43e-05	3.82317	POPLAR.408	4	2	0	0	0	0	0	0	0	0	0	0	1	0	1	0	0	0	0	0
PU02199	ATPI_CYACA (Q9TM31) Chloroplast ATP synthase a chain precursor (EC 3.6.3.14)	-	5.8	1.33	0.00143	0.486826	POPLAR.6397	1	1	0	0	0	0	0	0	0	0	0	0	0	0	0	0	0	0	0	0
PU02733	cytidine deaminase 1 (cda1)	At2g19570	2.9e-56	1.33	8.39e-06	7.40717	B008P20.3pR	1	1	0	0	0	0	0	0	0	0	0	0	0	0	0	0	0	0	0	0
PU03256	expressed protein	At1g56360	0.3	1.33	0.0025	-0.501865	POPLAR.7906	1	0	0	0	0	0	0	1	0	0	0	0	0	0	0	0	0	0	0	0
PU06614	protein destination factor	At4g25940	2.2e-22	1.33	2.3e-06	9.45325	POPLAR.7182	1	0	0	0	1	0	0	0	0	0	0	0	0	0	0	0	0	0	0	0
PU07261	HD-Zip transcription factor similar to to HD-zip transcription factor (athb-8) (GI:7270235) [Arabidopsis thaliana]	At1g52150	3.3e-94	1.33	1.93e-05	6.08477	POPLAR.3185	9	0	2	1	4	1	0	0	0	0	0	0	0	0	0	0	0	1	0	0
PU26020	Y62H9A.11 protein. Caenorhabditis elegans.Y62H9A.11. POSSIBLY putative transporter	At1g78130	0.55	1.33	5.18e-05	4.75308	UL90TG12	1	0	0	0	0	0	0	0	0	1	0	0	0	0	0	0	0	0	0	0
PU27290	expressed protein	At5g62960	3.1e-52	1.33	0.000125	3.87079	V039B05	1	0	0	0	0	0	0	0	0	0	0	0	0	1	0	0	0	0	0	0
PU29262	expressed protein	At2g21180	0.98	1.33	0.0136	-2.79004	Q013B08	1	0	0	0	0	0	0	0	0	0	0	0	0	0	1	0	0	0	0	0
PU00509	Spore associated protein, SapE. Streptomyces coelicolor.(SAPE OR SCP1.303) AND SCP1.51C.	At1g08790	0.84	1.32	0.000101	3.81169	A014P69.5pR	1	1	0	0	0	0	0	0	0	0	0	0	0	0	0	0	0	0	0	0
PU03201	RING zinc finger ankyrin protein -related	At2g28840	1.6e-110	1.32	6.42e-06	7.76377	POPLAR.797	10	2	0	0	1	0	0	1	1	1	1	1	0	0	0	0	1	1	0	0
PU03816	CIG2. Nicotiana tabacum (Common tobacco).CIG2. POSSIBLY putative translation initiation factor eIF-2B alpha subunit	At2g05830	1.1e-21	1.32	2.35e-05	5.96237	POPLAR.5118	5	1	0	0	0	0	0	1	1	1	0	0	1	0	0	0	0	0	0	0
PU03847	expressed protein	At4g27450	1.2e-96	1.32	2.11e-05	6.02831	POPLAR.1370	57	1	0	0	1	0	2	5	0	0	16	3	0	3	4	6	3	7	5	1
PU04228	bHLH transcription factor (bHLH068)	At4g29100	6e-51	1.32	5.69e-06	7.96595	POPLAR.5326	5	1	0	0	0	0	0	0	2	0	0	0	0	0	0	0	1	1	0	0
PU06241	Ubiquitin. Pisum sativum (Garden pea).PUB2 OR PUB1. POSSIBLY polyubiquitin 4 UBQ4	At5g20620	4.9e-196	1.32	4.29e-05	4.94054	POPLAR.58	823	20	34	51	26	89	45	22	25	49	83	61	46	27	32	39	90	46	28	10
PU06425	Plastocyanin B, chloroplast precursor. Populus nigra (Lombardy poplar).PETE.	At1g20340	2.9e-56	1.32	1.73e-05	6.32233	POPLAR.2857	18	0	1	0	1	0	0	0	0	0	0	0	3	1	2	5	2	0	3	0
PU06692	expressed protein	At5g27030	2.4e-65	1.32	7.48e-05	4.15983	POPLAR.7247	2	0	0	1	1	0	0	0	0	0	0	0	0	0	0	0	0	0	0	0
PU07553	ATP8	At1g32230	5.8e-81	1.32	5.68e-05	4.54427	POPLAR.3360	20	0	2	0	1	2	0	3	0	1	2	1	1	1	2	2	0	1	1	0
PU07745	expressed protein	At3g63180	6.6e-13	1.32	4.29e-06	8.46817	POPLAR.1530	8	0	1	0	1	0	0	0	2	1	1	0	0	0	2	0	0	0	0	0
PU09526	ethylene-inducible protein	At3g16050	1.5e-27	1.32	0.000162	3.25365	POPLAR.1934	32	0	2	15	1	1	0	0	2	0	0	1	1	3	0	2	2	0	0	2
PU09718	expressed protein	At1g64850	1.2e-59	1.32	2.25e-05	5.87046	POPLAR.9010	9	0	1	0	0	0	1	0	0	0	0	0	0	2	3	1	1	0	0	0
PU09817	aminotransferase	At3g08860	1.5e-137	1.32	0.000597	1.82472	POPLAR.872	9	3	0	0	0	1	0	1	0	0	0	0	0	0	1	0	0	3	0	0
PU11789	Metallothionein-like protein. Quercus suber (Cork oak).MT. POSSIBLY metallothionein-like protein (AtMT-K)	At3g09390	3e-29	1.32	5.49e-06	8.07414	POPLAR.3866	272	0	3	0	0	21	2	2	29	8	50	6	2	4	92	19	21	8	2	3
PU12131	expressed protein	At1g42960	2.7e-44	1.32	0.0104	-1.84959	POPLAR.2256	28	0	2	7	0	0	4	0	1	0	2	0	1	5	1	0	3	0	1	1
PU12553	expressed protein	At4g09150	1.7e-36	1.32	2.08e-05	5.97826	POPLAR.6891	3	0	0	2	0	0	0	0	0	0	0	0	0	0	0	0	1	0	0	0
PU20143	proline-rich cell wall protein (pir|IS52985); similar to ESTs gb|AI239404, gb|R89984, and emb|Z17709	At1g62500	0.00032	1.32	1.23e-05	6.7549	M113D07	1	0	0	0	0	0	0	0	0	0	0	0	0	0	0	1	0	0	0	0
PU22958	expressed protein	At3g61220	8e-45	1.32	3.59e-05	5.19096	R058F03	1	0	0	0	0	0	0	0	0	0	1	0	0	0	0	0	0	0	0	0
PU23047	Short-chain alcohol dehydrogenase. Pisum sativum (Garden pea).SADA. POSSIBLY alcohol dehydrogenase like protein	At2g47140	1.2e-64	1.32	8.12e-06	7.45692	POPLAR.9597	5	0	0	0	0	0	0	0	0	0	0	2	0	0	0	0	1	0	2	0
PU25162	anthocyanidin synthase - like protein	At4g22870	0.81	1.32	2.59e-05	5.65782	UA33CPF05	1	0	0	0	0	0	0	1	0	0	0	0	0	0	0	0	0	0	0	0
PU27830	predicted GPI-anchored protein (by homology)	At5g15630	1.2e-178	1.32	1.17e-05	6.82578	POPLAR.2943	7	0	0	0	3	0	0	0	0	0	0	0	0	0	0	0	0	4	0	0
PU29301	ABC transporter	At2g36380	0.11	1.32	0.000133	3.64149	Q018A04	1	0	0	0	0	0	0	0	0	0	0	0	0	0	1	0	0	0	0	0
PU30562	Alpha-1,4 glucan phosphorylase, L-2 isozyme, chloroplast precursor(EC 2.4.1.1) (Starch phosphorylase L-2).Solanum tuberosum (Potato).STP-1. POSSIBLY starch phosphorylase H (cytosolic form) - like protein	At3g46970	3e-05	1.32	0.000765	0.960377	I043P22	1	0	0	0	0	1	0	0	0	0	0	0	0	0	0	0	0	0	0	0
PU02832	zinc finger protein - like	At5g20510	2.1e-28	1.31	0.00137	0.290641	POPLAR.1263	2	1	0	0	0	0	0	0	0	0	0	0	0	0	0	0	0	1	0	0
PU03961	CCCH-type zinc finger protein	At2g40140	2.5e-145	1.31	0.00142	0.700662	POPLAR.3932	20	0	0	0	0	1	0	1	0	1	2	8	2	1	0	1	0	1	2	0
PU04204	NuM1 protein. Medicago sativa (Alfalfa).NUM1.	At3g18610	5e-80	1.31	2.64e-05	5.6247	POPLAR.1685	4	0	1	0	0	0	1	0	2	0	0	0	0	0	0	0	0	0	0	0
PU05029	NADP-dependent malic enzyme (EC 1.1.1.40) (NADP-ME). Populus trichocarpa (Western balsam poplar). POSSIBLY putative malate oxidoreductase	At1g79750	1.1e-262	1.31	0.000473	1.61262	POPLAR.5727	22	1	0	0	1	3	0	0	6	1	0	2	0	0	0	4	2	1	0	1
PU05510	predicted GPI-anchored protein (by homology)	At5g40960	8.8e-23	1.31	0.047	-3.75966	POPLAR.5902	9	0	0	0	0	0	0	0	3	0	2	0	2	0	1	0	0	1	0	0
PU10955	expressed protein	At3g02910	1.1e-42	1.31	0.00051	1.84638	POPLAR.4295	2	0	0	0	0	1	1	0	0	0	0	0	0	0	0	0	0	0	0	0
PU20204	Metallothionein-like protein. Musa acuminata (Banana).MWMT2B. POSSIBLY metallothionein 2b	At5g02380	1.4e-10	1.31	3.76e-05	5.28801	M117E01	1	0	0	0	0	0	0	0	0	0	0	0	0	0	0	1	0	0	0	0
PU23102	expressed protein	At4g02910	0.99992	1.31	6.81e-05	4.28568	POPLAR.9743	3	0	0	0	0	0	0	0	0	0	0	1	1	0	0	0	0	0	1	0
PU24533	disease resistance protein, putative	At1g74170	0.12	1.31	7.98e-05	4.14326	T059E09	1	0	0	0	0	0	0	0	0	0	0	0	1	0	0	0	0	0	0	0
PU29711	Male-specific lethal-2 protein. Drosophila melanogaster (Fruit fly).MSL-2. POSSIBLY glycine-rich protein homolog	At4g16240	0.27	1.31	5.15e-06	8.12444	POPLAR.10388	3	0	1	0	0	0	1	0	0	0	0	0	0	0	1	0	0	0	0	0
PU30466	auxin response factor (ARF) like protein	At1g19220	1.2e-05	1.31	5.76e-05	4.52627	I019P23	1	0	0	0	0	1	0	0	0	0	0	0	0	0	0	0	0	0	0	0
PU02602	HD-Zip transcription factor similar to to HD-zip transcription factor (athb-8) (GI:7270235) [Arabidopsis thaliana]	At1g52150	2.5e-163	1.3	0.00144	0.682834	POPLAR.3465	12	6	0	1	3	0	0	0	0	0	0	0	2	0	0	0	0	0	0	0
PU06453	expressed protein	At5g52430	1.6e-53	1.3	0.00245	-0.365113	POPLAR.7067	1	0	0	0	1	0	0	0	0	0	0	0	0	0	0	0	0	0	0	0
PU06694	expressed protein	At4g35890	1.4e-27	1.3	4.81e-05	4.78629	POPLAR.7249	1	0	0	0	1	0	0	0	0	0	0	0	0	0	0	0	0	0	0	0
PU09112	expressed protein	At5g01450	6.1e-05	1.3	0.00712	-1.37002	C047P10	1	0	1	0	0	0	0	0	0	0	0	0	0	0	0	0	0	0	0	0
PU09375	1,4-alpha-glucan branching enzyme precursor (EC 2.4.1.18) (1,4-alpha-glucan branching enzyme R-3) (Starch branching enzyme) (Q-enzyme).Manihot esculenta (Cassava) (Manioc).SBE1 OR SBE. POSSIBLY starch branching enzyme class II (sbe2-1)	At2g36390	8.4e-169	1.3	3.13e-05	5.46194	POPLAR.1757	17	0	2	5	0	0	1	1	0	1	0	1	0	0	1	3	2	0	0	0
PU10959	glutathione peroxidase	At2g25080	1.3e-85	1.3	0.0231	-2.865	POPLAR.4302	24	0	0	0	0	5	1	0	0	4	4	1	0	0	4	1	1	0	2	1
PU11023	expressed protein	At5g46295	4.9e-13	1.3	0.000122	3.45424	POPLAR.4382	2	0	0	0	0	2	0	0	0	0	0	0	0	0	0	0	0	0	0	0
PU11089	Metallothionein-like protein type 3. Carica papaya (Papaya).	At3g15353	3.9e-20	1.3	9.17e-05	3.86123	POPLAR.3742	647	0	21	0	0	284	8	2	22	129	6	1	5	6	48	75	6	3	12	19
PU11269	expressed protein	At1g64140	2e-33	1.3	9.69e-06	7.12729	POPLAR.567	3	1	0	0	0	1	0	0	0	0	0	0	0	0	0	0	0	1	0	0
PU26780	No hit	-		1.3	0.0048	-1.35822	UR111TD02	1	0	0	0	0	0	0	0	0	0	1	0	0	0	0	0	0	0	0	0
PU29686	expressed protein	At5g53880	0.37	1.3	0.000136	3.39414	Q037E04	1	0	0	0	0	0	0	0	0	0	0	0	0	0	1	0	0	0	0	0
PU00363	DNA-damage-repair/toleration protein DRT102	At3g04880	1.8e-38	1.29	0.000108	3.62593	POPLAR.6088	1	1	0	0	0	0	0	0	0	0	0	0	0	0	0	0	0	0	0	0
PU00782	expressed protein	At3g53690	8.3e-59	1.29	0.0015	0.426634	POPLAR.469	7	2	0	0	0	0	0	1	0	0	1	0	1	0	0	2	0	0	0	0
PU00959	Aluminium induced protein. Avicennia marina. POSSIBLY aluminium-induced protein - like	At5g19140	9e-101	1.29	0.000154	3.13546	POPLAR.613	190	5	6	1	3	9	6	11	14	11	22	10	5	2	15	26	17	16	6	5
PU01584	expressed protein	At1g56700	9.3e-83	1.29	7.68e-06	7.48563	POPLAR.861	12	2	0	0	4	0	0	0	2	0	1	0	0	0	0	1	1	1	0	0
PU09606	Hypothetical 48.7 kDa protein. Sorghum bicolor (Sorghum) (Sorghum vulgare).SB18C08.13.	At1g67800	1.1e-49	1.29	0.00175	0.081854	POPLAR.1935	2	0	1	0	0	0	0	0	1	0	0	0	0	0	0	0	0	0	0	0
PU10203	Mariner transposase (Fragment). Pycnoscelus surinamensis (Surinam cockroach).	At5g12230	0.19	1.29	0.00105	1.08446	POPLAR.7660	1	0	0	0	0	1	0	0	0	0	0	0	0	0	0	0	0	0	0	0
PU10796	Protein phosphatase 2C. Mesembryanthemum crystallinum (Common ice plant).MPC7. POSSIBLY protein phosphatase 2C like protein	At2g25620	9.8e-24	1.29	1.76e-05	6.21876	POPLAR.7728	1	0	0	0	0	1	0	0	0	0	0	0	0	0	0	0	0	0	0	0
PU12663	mitochondrial dicarboxylate carrier protein	At2g22500	4.5e-122	1.29	4.03e-05	5.02544	POPLAR.2443	28	0	1	4	1	0	1	0	3	1	0	5	1	4	0	2	3	0	1	1
PU20848	expressed protein	At2g47080	7.7e-63	1.29	4.8e-06	8.22479	POPLAR.4743	2	1	0	0	0	0	0	0	0	0	0	1	0	0	0	0	0	0	0	0
PU22857	expressed protein	At1g35180	0.87	1.29	8.79e-06	7.34309	POPLAR.10735	2	0	0	0	0	0	0	0	0	0	2	0	0	0	0	0	0	0	0	0
PU26719	transcriptional regulator	At4g10710	1.2e-89	1.29	8.64e-06	7.36833	UR106TD07	1	0	0	0	0	0	0	0	0	0	1	0	0	0	0	0	0	0	0	0
PU28092	expressed protein	At3g26360	0.93	1.29	9.78e-05	3.85266	X027B03	1	0	0	0	0	0	0	0	0	0	0	0	0	0	0	0	0	1	0	0
PU28596	Polyprotein (Fragment). Human echovirus 30.	At2g27390	1.6e-18	1.29	0.000156	3.11679	POPLAR.11658	6	0	0	0	0	0	0	0	0	0	0	0	0	0	0	0	0	6	0	0
PU29223	No annotation avaliable			1.29	2.36e-05	5.80284	No Sequence passed filtering	0	0	0	0	0	0	0	0	0	0	0	0	0	0	0	0	0	0	0	0
PU01994	expressed protein	At5g24650	3.6e-81	1.28	4.35e-05	4.9961	POPLAR.1050	21	1	0	0	2	0	2	1	0	1	5	2	2	0	0	2	1	0	2	0
PU02483	Peroxiredoxin. Populus tremula x Populus tremuloides. POSSIBLY ubiquitin-protein ligase UBC9	At4g27960	7.7e-79	1.28	1.01e-05	7.07221	POPLAR.213	209	27	6	11	8	10	13	0	15	12	7	7	20	8	8	23	13	2	18	1
PU04446	RING zinc finger ankyrin protein -related	At2g28840	1.6e-110	1.28	1.59e-05	6.4422	POPLAR.797	10	2	0	0	1	0	0	1	1	1	1	1	0	0	0	0	1	1	0	0
PU07119	expressed protein	At1g14890	1.7e-44	1.28	8.49e-05	4.05863	POPLAR.3192	4	0	0	0	1	0	0	0	2	0	0	0	0	0	0	0	0	1	0	0
PU07412	GDP-mannose pyrophosphorylase. Solanum tuberosum (Potato).GMP. POSSIBLY GDP-mannose pyrophosphorylase	At2g39770	7.8e-173	1.28	2.21e-05	5.97002	POPLAR.1395	120	4	4	3	20	0	6	7	6	5	4	6	6	4	6	15	11	3	7	3
PU08434	expressed protein	At2g29660	2.7e-37	1.28	0.000126	3.4982	C021P04	1	0	1	0	0	0	0	0	0	0	0	0	0	0	0	0	0	0	0	0
PU08666	shaggy-like protein kinase etha (EC 2.7.1.-)	At4g18710	1.8e-189	1.28	1.3e-05	6.68027	POPLAR.87	47	2	6	1	7	7	1	2	0	1	3	3	3	1	2	2	2	2	0	2
PU09613	Hypothetical 10.7 kDa protein. Oryza sativa (japonica cultivar-group).24K23.5.	At5g43150	7.8e-09	1.28	7.78e-05	4.1804	POPLAR.6739	6	0	2	0	0	0	0	0	0	0	0	0	0	0	0	0	0	4	0	0
PU11336	expressed protein	At4g39140	9.9e-38	1.28	0.000394	1.85538	POPLAR.4459	5	0	0	1	0	1	0	0	0	0	0	0	0	0	0	0	0	2	1	0
PU11478	expressed protein	-	-	1.28	1.41e-05	6.70533	I077P26.3pR	1	0	0	0	0	1	0	0	0	0	0	0	0	0	0	0	0	0	0	0
PU11493	disease resistance protein (CC-NBS-LRR class), putative domain signature CC-NBS-LRR exists, suggestive of a disease resistance protein.	At4g33300	9e-100	1.28	2.47e-05	5.88809	POPLAR.4704	6	1	0	0	0	1	0	0	0	0	2	1	1	0	0	0	0	0	0	0
PU12759	F-box protein family, AtFBL8	At4g07400	9.7e-23	1.28	0.000196	2.87931	POPLAR.2451	14	0	0	13	1	0	0	0	0	0	0	0	0	0	0	0	0	0	0	0
PU20474	expressed protein	At1g15750	4.6e-72	1.28	0.00021	2.78403	N005H05	1	0	0	0	0	0	0	0	0	0	0	1	0	0	0	0	0	0	0	0
PU22090	endoxyloglucan transferase	At1g32170	1.3e-94	1.28	0.00114	0.977098	POPLAR.10177	2	0	0	0	0	0	0	0	0	0	0	0	0	0	1	0	1	0	0	0
PU22188	EDS1-like protein. Nicotiana benthamiana. POSSIBLY disease resistance protein EDS1	At3g48090	1.8e-47	1.28	1.65e-05	6.38372	POPLAR.10214	3	0	0	0	0	0	0	0	0	0	0	0	0	0	2	0	1	0	0	0
PU24361	expressed protein	At2g25930	1.7e-10	1.28	2.09e-05	5.97186	T041E05	1	0	0	0	0	0	0	0	0	0	0	0	1	0	0	0	0	0	0	0
PU24887	serine carboxypeptidase II	At3g07990	7.1e-17	1.28	0.00068	1.21175	T087F05	1	0	0	0	0	0	0	0	0	0	0	0	1	0	0	0	0	0	0	0
PU25141	expressed protein	At5g14480	0.86	1.28	0.000901	0.946464	UA24DPC05	1	0	0	0	0	0	0	1	0	0	0	0	0	0	0	0	0	0	0	0
PU28462	expressed protein	At3g07710	0.88	1.28	2.52e-05	5.86084	X045E05	1	0	0	0	0	0	0	0	0	0	0	0	0	0	0	0	0	1	0	0
PU29872	Early E3 6.4 kDa protein. Human adenovirus type 35.	At3g21100	0.9	1.28	6.43e-05	4.36565	Q053C09	1	0	0	0	0	0	0	0	0	0	0	0	0	0	1	0	0	0	0	0
PU30636	3-glucanase. Sorghum bicolor (Sorghum) (Sorghum vulgare).SB32H17.8. POSSIBLY beta-1,3-glucanase	At5g64790	5.1e-19	1.28	1.71e-05	6.26154	I060P39	1	0	0	0	0	1	0	0	0	0	0	0	0	0	0	0	0	0	0	0
PU00952	expressed protein	At1g29395	1.8e-51	1.27	3.26e-05	5.40651	POPLAR.551	7	3	0	0	0	0	0	2	2	0	0	0	0	0	0	0	0	0	0	0
PU01603	zinc finger protein -related	At2g27580	2.1e-44	1.27	9.67e-06	7.12999	POPLAR.849	27	1	1	2	0	2	0	1	0	0	1	3	2	0	6	2	3	2	0	1
PU01997	expressed protein	At1g03670	2.1e-15	1.27	0.00438	-1.23723	POPLAR.11273	2	1	0	0	0	0	0	0	1	0	0	0	0	0	0	0	0	0	0	0
PU02351	ribonucleoprotein SF-2 like protein	At1g02840	2.9e-73	1.27	2.37e-05	5.79162	POPLAR.1074	4	2	0	0	1	0	0	0	0	0	1	0	0	0	0	0	0	0	0	0
PU05316	No hit	-		1.27	0.000629	1.75572	POPLAR.8375	1	0	0	0	0	0	0	0	1	0	0	0	0	0	0	0	0	0	0	0
PU06604	Arabinogalactan protein Pop14A9. Populus x canescens. POSSIBLY fasciclin-like arabinogalactan protein FLA12	At5g60490	1.3e-53	1.27	2.65e-06	9.23365	POPLAR.999	78	6	0	0	45	0	0	0	0	0	0	0	0	0	0	0	0	27	0	0
PU08034	Actin isoform B. Mimosa pudica (Sensitive plant). POSSIBLY ACTIN 2/7 (sp|P53492)	At5g09810	2.8e-200	1.27	2.87e-05	5.50961	POPLAR.233	111	28	0	16	23	0	1	3	16	3	1	2	1	3	0	1	5	5	3	0
PU09702	DNA segment, Chr 10. University of California at Los Angeles 1. Mus musculus (Mouse).D10UCLA1.	At5g50720	1.1e-06	1.27	0.0431	-3.64506	POPLAR.3759	2	0	0	0	0	2	0	0	0	0	0	0	0	0	0	0	0	0	0	0
PU11124	expressed protein	At3g21920	0.9997	1.27	0.000572	1.44804	POPLAR.4352	1	0	0	0	0	1	0	0	0	0	0	0	0	0	0	0	0	0	0	0
PU11710	No hit	-		1.27	3.68e-05	5.23171	POPLAR.4575	1	0	0	0	0	1	0	0	0	0	0	0	0	0	0	0	0	0	0	0
PU21965	P0035F12.20 protein (B1065G12.12 protein). Oryza sativa (japonica cultivar-group).P0035F12.20 OR B1065G12.12. POSSIBLY auxin regulated protein (IAA13)	At2g33310	6.8e-31	1.27	1.58e-05	6.38652	POPLAR.9721	4	0	0	0	0	0	1	0	0	0	1	1	0	0	0	0	1	0	0	0
PU22918	lipase precursor, putative	At1g56630	3.9e-45	1.27	0.000268	2.86911	R054F02	1	0	0	0	0	0	0	0	0	0	1	0	0	0	0	0	0	0	0	0
PU24838	expressed protein	At1g54200	1.7e-35	1.27	0.000239	2.61323	T083D02	1	0	0	0	0	0	0	0	0	0	0	0	1	0	0	0	0	0	0	0
PU28123	mucin -like protein	At3g51430	0.68	1.27	0.035	-3.77832	X027E11	1	0	0	0	0	0	0	0	0	0	0	0	0	0	0	0	0	1	0	0
PU29714	expressed protein	-	-	1.27	3.1e-06	8.98416	Q039E03	1	0	0	0	0	0	0	0	0	0	0	0	0	0	1	0	0	0	0	0
PU29770	serine/threonine kinase-like protein (fragment)	At4g11530	6.8e-27	1.27	4.98e-06	8.23198	Q045A08	1	0	0	0	0	0	0	0	0	0	0	0	0	0	1	0	0	0	0	0
PU01518	RNA polymerase beta subunit (EC 2.7.7.48) (Large structural protein)(L protein) (Fragment).Human respiratory syncytial virus.L.	At4g18500	0.99995	1.26	0.000107	3.63851	POPLAR.774	11	1	0	0	1	3	0	0	0	0	1	0	0	0	1	0	0	4	0	0
PU02429	Ribosomal protein L17. Leishmania infantum. POSSIBLY putative nucleoside triphosphatase, 3 partial	At1g14250	0.996	1.26	2.41e-05	5.769	A083P75.5pR	1	1	0	0	0	0	0	0	0	0	0	0	0	0	0	0	0	0	0	0
PU07671	expressed protein	At3g27010	2.5e-05	1.26	7.27e-05	4.27946	POPLAR.3422	4	0	1	0	1	0	0	0	0	0	0	0	0	1	0	0	0	1	0	0
PU12250	expressed protein	At5g20700	4.7e-40	1.26	0.000139	3.58689	POPLAR.35	14	1	0	5	0	1	0	0	2	1	0	0	0	0	2	1	0	1	0	0
PU25967	TGA-type basic leucine zipper protein TGA1.1. Phaseolus vulgaris (Kidney bean) (French bean). POSSIBLY bZip transcription factor TGA1 / AtbZip47	At5g65210	1.8e-38	1.26	0.000715	1.24977	UL85TG07	1	0	0	0	0	0	0	0	0	1	0	0	0	0	0	0	0	0	0	0
PU26312	Ethylene-induced esterase. Citrus sinensis (Sweet orange). POSSIBLY putative acetone-cyanohydrin lyase	At2g23620	7.5e-77	1.26	9.98e-05	3.82592	POPLAR.9758	4	0	0	0	0	0	1	0	0	0	0	1	0	0	1	1	0	0	0	0
PU27670	expressed protein	At3g59910	5.4e-62	1.26	5.59e-05	4.64888	X003B03	1	0	0	0	0	0	0	0	0	0	0	0	0	0	0	0	0	1	0	0
PU29848	protein kinase	At1g30640	5.2e-10	1.26	5.57e-06	7.99589	POPLAR.10286	2	0	0	0	0	0	0	0	0	0	0	0	0	0	2	0	0	0	0	0
PU02201	RING zinc finger protein	At1g63900	3e-05	1.25	2.6e-05	5.6532	POPLAR.1039	3	1	0	0	0	2	0	0	0	0	0	0	0	0	0	0	0	0	0	0
PU02421	expressed protein	At1g55190	2e-52	1.25	5.64e-05	4.55592	POPLAR.6434	5	1	0	1	0	0	0	1	0	0	0	0	0	0	0	0	1	0	1	0
PU02780	Calmodulin-binding transcription activator 3 (CAMTA3)	At2g22300	2.3e-07	1.25	1.06e-05	7.05397	B050P06	1	1	0	0	0	0	0	0	0	0	0	0	0	0	0	0	0	0	0	0
PU04160	expressed protein	At2g01680	9.3e-51	1.25	0.0013	0.350181	POPLAR.8025	1	0	0	0	0	0	0	1	0	0	0	0	0	0	0	0	0	0	0	0
PU06539	shaggy-like protein kinase etha (EC 2.7.1.-)	At4g18710	1.8e-189	1.25	1.58e-05	6.38437	POPLAR.87	47	2	6	1	7	7	1	2	0	1	3	3	3	1	2	2	2	2	0	2
PU06751	NADP-dependent malic enzyme (EC 1.1.1.40) (NADP-ME). Populus trichocarpa (Western balsam poplar). POSSIBLY putative malate oxidoreductase	At1g79750	1.1e-262	1.25	5.83e-06	7.9201	POPLAR.5727	22	1	0	0	1	3	0	0	6	1	0	2	0	0	0	4	2	1	0	1
PU09734	expressed protein	At1g22160	1.1e-29	1.25	0.000168	3.32974	POPLAR.3726	5	0	0	0	0	1	0	0	0	2	0	0	1	0	0	0	0	1	0	0
PU24744	galactose kinase	At3g06580	2.6e-50	1.25	0.000234	2.87137	T075B01	1	0	0	0	0	0	0	0	0	0	0	0	1	0	0	0	0	0	0	0
PU24996	leucoanthocyanidin dioxygenase-like protein	At5g05600	7.1e-92	1.25	0.000233	3.04893	T096H02	1	0	0	0	0	0	0	0	0	0	0	0	1	0	0	0	0	0	0	0
PU25396	phorbol ester / diacylglycerol binding protein	At1g77800	1.4e-55	1.25	3.43e-05	5.26236	UK111TD06	1	0	0	0	0	0	1	0	0	0	0	0	0	0	0	0	0	0	0	0
PU25974	Hypothetical protein MM0083. Methanosarcina mazei (Methanosarcina frisia).MM0083.	At4g27654	0.95	1.25	3.37e-05	5.44487	UL86TC10	1	0	0	0	0	0	0	0	0	1	0	0	0	0	0	0	0	0	0	0
PU28006	ORF52. Sulfolobus islandicus.	At4g30580	0.97	1.25	5.44e-05	4.68565	X022E02	1	0	0	0	0	0	0	0	0	0	0	0	0	0	0	0	0	1	0	0
PU28322	DNA-directed RNA polymerase subunit, putative	At3g23780	2.1e-83	1.25	0.00078	0.933437	X037D09	1	0	0	0	0	0	0	0	0	0	0	0	0	0	0	0	0	1	0	0
PU30017	expressed protein	At5g53420	1.9e-29	1.25	0.00036	1.97506	POPLAR.10479	3	0	0	0	0	0	0	0	0	2	0	0	0	0	1	0	0	0	0	0
PU00427	Nt-iaa28 deduced protein. Nicotiana tabacum (Common tobacco). POSSIBLY auxin-induced protein	At3g04730	3e-84	1.24	0.00115	0.424111	POPLAR.185	14	3	0	0	1	0	0	0	0	0	1	3	0	0	0	1	4	1	0	0
PU01629	expressed protein	At1g55340	2e-46	1.24	3.98e-06	8.54916	POPLAR.6320	7	1	0	0	0	0	0	0	0	0	0	1	0	0	0	0	1	1	3	0
PU02307	Brain acid soluble protein 1 (BASP1 protein) (Neuronal axonal membraneprotein NAP-22).Bos taurus (Bovine).BASP1 OR NAP22. POSSIBLY hypothetical protein on transposon FARE2.3	At4g07970	0.46	1.24	0.0031	-0.874594	A076P80	1	1	0	0	0	0	0	0	0	0	0	0	0	0	0	0	0	0	0	0
PU02992	CBL-interacting protein kinase 6 (CIPK6)	At4g30960	3.3e-95	1.24	4.3e-05	5.0138	POPLAR.2035	21	4	0	2	1	2	0	0	0	2	0	1	0	0	0	2	1	3	2	1
PU03357	9-cis-epoxycarotenoid dioxygenase, putative	At3g14440	2.1e-06	1.24	8.42e-05	4.07093	POPLAR.4813	3	0	0	0	0	0	0	1	0	0	0	0	0	0	0	2	0	0	0	0
PU04006	Protein tyrosine phosphatase. Lycopersicon esculentum (Tomato).PTPKIS1.	At3g52180	4e-34	1.24	4.07e-05	5.08497	POPLAR.1146	7	1	0	1	0	0	0	1	1	1	0	0	0	1	1	0	0	0	0	0
PU04545	expressed protein	At3g20680	0.16	1.24	5.61e-05	4.56529	UB20CPE06.5pR	1	0	0	0	0	0	0	0	1	0	0	0	0	0	0	0	0	0	0	0
PU07629	Aspartic protease. Brassica napus (Rape). POSSIBLY putative aspartic proteinase	At1g11910	1.7e-166	1.24	7.72e-06	7.47591	POPLAR.577	21	2	0	8	2	0	1	0	1	1	0	0	2	0	0	1	0	2	1	0
PU09468	chlorophyll a/b-binding protein - like	At4g10340	1e-131	1.24	3.44e-05	5.25927	POPLAR.1107	84	1	37	1	1	0	5	0	1	1	2	4	2	5	1	15	3	0	3	2
PU09786	GIGANTEA (GI)	At1g22770	4.8e-11	1.24	0.000105	3.67095	POPLAR.1909	5	0	1	0	2	0	0	0	0	1	0	0	1	0	0	0	0	0	0	0
PU10323	expressed protein	At3g01560	0.00018	1.24	0.00649	-1.46983	POPLAR.4051	1	0	0	0	0	1	0	0	0	0	0	0	0	0	0	0	0	0	0	0
PU12998	expressed protein	At3g21190	1.9e-153	1.24	3.68e-05	5.22858	POPLAR.343	14	3	0	3	0	0	0	0	1	0	0	0	1	4	0	1	0	1	0	0
PU23980	expressed protein	At3g55980	0.9999	1.24	0.00416	-1.05608	T009B04	1	0	0	0	0	0	0	0	0	0	0	0	1	0	0	0	0	0	0	0
PU26330	RING zinc finger protein gb|AAF16660.1; similar to gb|N37302.1, gb|T75752.1	At1g49230	1.4e-24	1.24	0.000511	2.02806	UM61TF03	1	0	0	0	0	0	0	0	0	0	0	0	0	0	0	1	0	0	0	0
PU27538	thiamin pyrophosphokinase -related similar to thiamin pyrophosphokinase GI:6468206 from [Mus musculus]	At1g02880	5.1e-98	1.24	5.95e-05	4.55843	POPLAR.9440	3	0	0	0	0	0	0	0	0	0	0	1	0	1	0	0	0	1	0	0
PU27665	Hypothetical protein ECU02_1330. Encephalitozoon cuniculi.ECU02_1330. POSSIBLY dynamin-like protein	At3g19730	0.9994	1.24	0.000172	3.06897	POPLAR.11622	2	0	0	0	0	0	0	0	0	0	0	0	0	0	0	0	0	2	0	0
PU28135	expressed protein	At5g28630	0.96	1.24	6.06e-06	7.85456	X027F12	1	0	0	0	0	0	0	0	0	0	0	0	0	0	0	0	0	1	0	0
PU29007	No hit	-		1.24	1.86e-05	6.13671	Y011C08	1	0	0	0	0	0	0	0	0	0	0	0	0	0	0	0	0	0	0	1
PU30284	Maturase K (Intron maturase) (Fragment). Saxifraga sp. Cuenoud s.n.MATK.	At5g43850	0.85	1.24	2.59e-05	5.66072	G110P04	1	0	0	0	1	0	0	0	0	0	0	0	0	0	0	0	0	0	0	0
PU30401	outer membrane lipoprotein - like	At5g58070	5.3e-07	1.24	0.000274	2.34577	I007P94	1	0	0	0	0	1	0	0	0	0	0	0	0	0	0	0	0	0	0	0
PU30515	Small proline rich protein like protein (Small proline-rich protein2G).Homo sapiens (Human).SPRR2G.	At4g04160	0.9997	1.24	1.39e-05	6.58167	I032P12	1	0	0	0	0	1	0	0	0	0	0	0	0	0	0	0	0	0	0	0
PU02276	expressed protein	At5g55660	1.2e-56	1.23	3.22e-05	5.42567	POPLAR.6378	3	2	0	0	0	0	0	0	0	0	0	0	0	0	0	0	0	1	0	0
PU02643	chlorophyll a/b-binding protein - like	At4g10340	1e-131	1.23	0.00102	0.580486	POPLAR.1107	84	1	37	1	1	0	5	0	1	1	2	4	2	5	1	15	3	0	3	2
PU02924	expressed protein	At5g48440	2.4e-36	1.23	3.76e-06	8.63788	POPLAR.1357	64	1	0	17	2	1	2	6	5	1	1	4	9	1	3	3	4	2	2	0
PU04134	transposon protein	At4g03870	0.037	1.23	0.000151	3.24808	UB11CPG01.5pR	1	0	0	0	0	0	0	0	1	0	0	0	0	0	0	0	0	0	0	0
PU05456	Ag13 protein precursor. Alnus glutinosa (Alder).AG13.	At1g62480	6.2e-12	1.23	7.62e-06	7.50031	POPLAR.39	150	71	0	0	42	0	1	0	8	0	0	0	0	0	0	16	1	11	0	0
PU05814	expressed protein	At3g07560	7.9e-38	1.23	2.22e-05	5.9619	POPLAR.4840	7	1	0	0	0	0	0	1	3	0	0	0	0	0	0	1	0	1	0	0
PU06516	beta-1,3-glucanase	At2g16230	5.2e-120	1.23	2.34e-05	5.88677	POPLAR.7176	6	0	0	0	1	0	1	0	0	0	0	2	0	0	0	0	1	1	0	0
PU09049	expressed protein	At4g19160	1.4e-72	1.23	0.000197	2.78281	POPLAR.617	204	7	16	2	8	15	7	13	7	13	34	21	12	5	16	2	13	8	2	3
PU09778	expressed protein	At3g10980	5.5e-46	1.23	0.000465	1.83125	POPLAR.3752	6	0	0	0	0	2	0	0	0	0	0	2	0	0	0	0	0	1	1	0
PU10684	expressed protein	At1g63830	9.6e-81	1.23	0.00956	-1.73988	POPLAR.4149	2	0	0	0	0	1	0	0	1	0	0	0	0	0	0	0	0	0	0	0
PU20001	expressed protein	At3g30390	2.5e-50	1.23	0.000191	2.82835	POPLAR.6032	8	0	0	0	0	0	0	0	2	0	0	2	1	0	0	1	0	0	1	1
PU23378	Em protein. Robinia pseudoacacia (Black locust). POSSIBLY ABA-regulated gene (ATEM6)	At2g40170	1.4e-33	1.23	2.62e-05	5.79723	POPLAR.10805	14	0	0	0	0	0	0	0	0	0	0	0	0	0	0	0	0	0	14	0
PU26635	unknown protein (At1g71980)	At1g71980	1.4e-13	1.23	9.14e-05	4.04433	POPLAR.11499	3	0	0	0	0	0	0	0	0	0	0	0	0	1	0	1	0	1	0	0
PU27567	Avr9/Cf-9 rapidly elicited protein 132. Nicotiana tabacum (Common tobacco).ACRE132. POSSIBLY putative zinc finger protein	At3g14320	5.5e-14	1.23	0.00148	0.295458	POPLAR.9902	3	0	0	0	0	0	0	0	0	0	0	0	0	1	0	0	1	1	0	0
PU27938	expressed protein	At5g55030	0.0026	1.23	8.28e-05	4.011	POPLAR.11118	2	0	0	0	0	0	0	0	0	0	0	0	1	0	0	0	0	1	0	0
PU30496	outer membrane lipoprotein - like	At5g58070	4.3e-14	1.23	2.57e-05	5.75291	I025P88	1	0	0	0	0	1	0	0	0	0	0	0	0	0	0	0	0	0	0	0
PU30679	Growth-on protein GRO11. Euphorbia esula (Leafy spurge).GRO11.	At1g01650	9.7e-49	1.23	1.8e-05	6.25873	I067P38	1	0	0	0	0	1	0	0	0	0	0	0	0	0	0	0	0	0	0	0
PU01426	expressed protein	At1g48420	3.1e-121	1.22	4.57e-05	4.93026	POPLAR.76	6	4	0	0	0	0	0	0	0	0	0	0	1	0	0	0	0	1	0	0
PU01451	Immunophilin. Vicia faba (Broad bean).FKBP12. POSSIBLY immunophilin (gb|AAB57847.1)	At5g64350	1e-51	1.22	0.000134	3.33458	POPLAR.6224	17	2	0	0	0	0	0	1	0	0	0	2	2	5	1	2	0	0	2	0
PU01704	GMFP5 (Fragment). Glycine max (Soybean). POSSIBLY farnesylated protein - like	At5g03380	0.0018	1.22	5.78e-06	7.93725	POPLAR.6323	2	1	0	0	0	0	0	0	0	0	1	0	0	0	0	0	0	0	0	0
PU02977	hydroxyproline-rich glycoprotein family identical to hydroxyproline-rich glycoprotein [Arabidopsis thaliana] gi|9293881|dbj|BAB01784	At3g22440	6e-198	1.22	4.4e-05	4.90528	POPLAR.1229	54	2	3	4	0	1	4	6	0	2	4	1	11	0	1	3	3	7	2	0
PU04104	1,4-alpha-glucan branching enzyme precursor (EC 2.4.1.18) (1,4-alpha-glucan branching enzyme R-3) (Starch branching enzyme) (Q-enzyme).Manihot esculenta (Cassava) (Manioc).SBE1 OR SBE. POSSIBLY starch branching enzyme class II (sbe2-1)	At2g36390	8.4e-169	1.22	2.85e-05	5.59449	POPLAR.1757	17	0	2	5	0	0	1	1	0	1	0	1	0	0	1	3	2	0	0	0
PU05381	expressed protein	At3g15430	3e-164	1.22	4.07e-05	5.08523	POPLAR.113	130	28	5	0	2	0	2	8	9	2	5	3	39	1	5	1	7	0	5	8
PU05778	probable wound-induced protein	At4g10270	6.7e-25	1.22	0.000215	2.85584	POPLAR.5704	41	0	0	1	0	1	0	0	4	0	3	0	0	0	17	0	10	1	4	0
PU06512	Ubiquitin conjugating enzyme POSSIBLY ubiquitin-protein ligase UBC9	At4g27960	7.7e-79	1.22	1.16e-05	6.84609	POPLAR.5391	74	1	4	2	5	2	5	6	3	2	16	3	10	0	4	4	2	3	0	2
PU08982	Unknown protein (At2g14290; T1O16.12)	At2g14290	0.78	1.22	4.05e-06	8.51846	C031P47.3pR	1	0	1	0	0	0	0	0	0	0	0	0	0	0	0	0	0	0	0	0
PU10602	expressed protein	At3g10930	0.3	1.22	0.000397	2.17521	POPLAR.4185	1	0	0	0	0	1	0	0	0	0	0	0	0	0	0	0	0	0	0	0
PU10866	60S ribosomal protein L30-1 (L32). Schizosaccharomyces pombe (Fission yeast).RPL30A OR RPL30 OR RPL32 OR SPAC9G1.03C. POSSIBLY 60S ribosomal protein, putative	At3g18740	2.2e-33	1.22	8.07e-05	4.33973	POPLAR.7761	2	0	0	0	0	2	0	0	0	0	0	0	0	0	0	0	0	0	0	0
PU12394	expressed protein	At2g45740	2.5e-105	1.22	6.37e-05	4.38001	POPLAR.2121	109	0	2	17	1	17	7	0	1	7	7	7	4	9	3	12	5	1	3	6
PU20618	sucrose-phosphate synthase-like protein	At5g20280	0.998	1.22	4.41e-05	4.8998	N016B12	1	0	0	0	0	0	0	0	0	0	0	1	0	0	0	0	0	0	0	0
PU22305	Aminomethyltransferase, mitochondrial precursor (EC 2.1.2.10) (Glycinecleavage system T protein) (GCVT).Gallus gallus (Chicken).AMT. POSSIBLY disease resistance protein-like	At5g40910	0.94	1.22	4.84e-05	4.85296	R002B07	1	0	0	0	0	0	0	0	0	0	1	0	0	0	0	0	0	0	0	0
PU23848	bZIP protein	At1g08325	4.9e-10	1.22	1.68e-05	6.29112	S074G01	1	0	0	0	0	0	0	0	0	0	0	0	0	0	0	0	0	0	1	0
PU25122	CG31361 protein. Drosophila melanogaster (Fruit fly).CG31361 OR CG14737 OR CG14738. POSSIBLY nucleoid DNA-binding - like protein	At3g54400	0.92	1.22	0.00201	0.042971	T108G03	1	0	0	0	0	0	0	0	0	0	0	0	1	0	0	0	0	0	0	0
PU29098	Cytochrome b (Fragment). Batrachuperus tibetanus. POSSIBLY low temperature and salt responsive protein LTI6A, putative	At1g57550	0.61	1.22	7.95e-05	4.24503	POPLAR.9062	2	0	0	0	0	0	1	0	0	0	0	0	0	0	0	0	0	0	0	1
PU29737	Calpain 3, (P94). Homo sapiens (Human). POSSIBLY putative NAM (no apical meristem)-like protein	At2g33480	0.098	1.22	0.00153	0.054984	Q041F04	1	0	0	0	0	0	0	0	0	0	0	0	0	0	1	0	0	0	0	0
PU30322	integral membrane protein. Campylobacter jejuni.CJ0844C.	-	0.9995	1.22	8.55e-05	4.04728	G125P07	1	0	0	0	1	0	0	0	0	0	0	0	0	0	0	0	0	0	0	0
PU01460	acetone-cyanohydrin lyase	At2g23620	5.3e-32	1.21	0.000556	1.48745	POPLAR.11699	2	1	0	0	0	0	0	0	0	0	0	0	0	0	0	0	0	1	0	0
PU01463	Histidine-containing phosphotransfer protein. Catharanthus roseus (Rosy periwinkle) (Madagascar periwinkle POSSIBLY two-component phosphorelay mediator, putative	At3g21510	3.5e-51	1.21	0.00102	1.12152	POPLAR.698	8	1	0	0	0	0	0	0	4	0	1	1	1	0	0	0	0	0	0	0
PU03343	expressed protein	At3g58180	4.2e-64	1.21	2.03e-05	6.01965	POPLAR.4903	4	0	0	0	0	0	0	1	0	0	1	1	0	0	0	0	1	0	0	0
PU04187	IAA-amino acid hydrolase (At1g44350)	At1g44350	1e-11	1.21	0.000909	1.07692	UB12CPB06	1	0	0	0	0	0	0	0	1	0	0	0	0	0	0	0	0	0	0	0
PU04491	expressed protein	At1g01360	1e-76	1.21	7.2e-05	4.29379	POPLAR.5402	15	0	0	0	0	0	0	0	1	1	2	2	2	0	1	2	3	0	1	0
PU05303	D-xylose-H+ symporter - like protein	At5g59250	1.4e-14	1.21	5.03e-05	4.79234	POPLAR.8333	2	0	0	0	0	0	0	0	1	0	0	0	0	0	0	0	0	0	1	0
PU07416	expressed protein	At1g04390	3e-35	1.21	0.0151	-2.55471	POPLAR.7438	1	0	0	0	1	0	0	0	0	0	0	0	0	0	0	0	0	0	0	0
PU10677	COR4_MOUSE (Q8CGN8) Small proline-rich protein 4	-	6.6	1.21	0.00085	0.909738	POPLAR.4310	7	0	2	0	0	1	0	0	0	0	0	0	0	0	0	1	1	0	0	2
PU12022	Hypothetical 22.6 kDa protein. Capsicum annuum (Bell pepper).UPA10.	At5g50200	4.5e-51	1.21	0.000141	3.56798	POPLAR.7777	5	0	0	0	0	4	0	0	0	0	0	0	0	0	1	0	0	0	0	0
PU23467	expressed protein	At2g17930	4e-20	1.21	0.00025	2.54971	S038D08	1	0	0	0	0	0	0	0	0	0	0	0	0	0	0	0	0	0	1	0
PU25809	glycine dehydrogenase	At2g26080	9.5e-12	1.21	1.13e-05	6.8908	UL69F06	1	0	0	0	0	0	0	0	0	1	0	0	0	0	0	0	0	0	0	0
PU26783	Enoyl-CoA-hydratase. Avicennia marina. POSSIBLY 3-hydroxyisobutyryl-coenzyme A hydrolase	At2g30650	8.9e-06	1.21	0.00013	3.36804	UR112TC03	1	0	0	0	0	0	0	0	0	0	1	0	0	0	0	0	0	0	0	0
PU26857	expressed protein	At4g31730	1.7e-28	1.21	6.22e-05	4.58683	POPLAR.10174	6	0	0	0	0	0	0	0	0	0	1	0	0	1	0	0	1	1	2	0
PU28516	PTR2 family peptide transporter	At2g40460	1.6e-20	1.21	0.000291	2.26637	X048E11	1	0	0	0	0	0	0	0	0	0	0	0	0	0	0	0	0	1	0	0
PU28760	NADH dehydrogenase subunit 4L. Schistosoma mekongi.NAD4L.	At5g14390	0.99	1.21	0.00108	0.509064	POPLAR.10519	6	0	0	0	0	0	0	0	0	0	5	0	0	0	0	0	0	1	0	0
PU29470	gibberellin-regulated protein GASA2 precursor	At4g09610	0.25	1.21	0.000245	2.5773	Q023B08	1	0	0	0	0	0	0	0	0	0	0	0	0	0	1	0	0	0	0	0
PU30686	A43R protein. Paramecium bursaria chlorella virus 1 (PBCV-1).A43R. POSSIBLY putative non-LTR retrolelement reverse transcriptase	At2g16110	0.18	1.21	0.00885	-2.02128	I069P16	1	0	0	0	0	1	0	0	0	0	0	0	0	0	0	0	0	0	0	0
PU00432	expressed protein	At1g67340	2.3e-86	1.2	0.00219	-0.33014	POPLAR.375	17	1	1	1	3	0	1	0	1	0	3	0	1	2	0	1	0	1	1	0
PU00470	expressed protein	At1g56700	9.3e-83	1.2	1.2e-05	6.79606	POPLAR.861	12	2	0	0	4	0	0	0	2	0	1	0	0	0	0	1	1	1	0	0
PU01214	Senescence-associated cysteine protease. Brassica oleracea (Cauliflower).CP5. POSSIBLY AALP protein	At5g60360	3.1e-129	1.2	2.15e-05	5.931	POPLAR.5498	18	1	1	0	0	4	0	1	2	2	2	1	0	1	0	1	1	1	0	0
PU02077	translation initiation factor	At1g10840	1.1e-45	1.2	8.85e-05	3.91789	POPLAR.6342	3	1	0	0	0	0	0	0	2	0	0	0	0	0	0	0	0	0	0	0
PU05066	RS15_MYCFL (P48780) 30S ribosomal protein S15	-	3.3	1.2	0.000397	2.17452	POPLAR.8351	2	0	0	0	0	0	0	0	2	0	0	0	0	0	0	0	0	0	0	0
PU06690	Ascorbate peroxidase 2. Glycine max (Soybean).APX2. POSSIBLY putative ascorbate peroxidase	At3g09640	2.4e-116	1.2	1.4e-05	6.56721	POPLAR.1216	52	3	0	4	4	1	2	2	2	4	1	5	6	0	6	3	6	3	0	0
PU07670	expressed protein	At4g02680	4e-121	1.2	6.82e-06	7.66146	POPLAR.91	15	1	1	1	2	3	0	0	0	1	0	0	0	1	1	0	1	3	0	0
PU08356	expressed protein	At5g26570	4.9e-55	1.2	0.00011	3.68471	POPLAR.6537	1	0	1	0	0	0	0	0	0	0	0	0	0	0	0	0	0	0	0	0
PU08937	expressed protein	At5g07020	1.1e-47	1.2	0.00196	-0.180562	POPLAR.4463	3	0	1	0	0	1	0	0	0	1	0	0	0	0	0	0	0	0	0	0
PU08946	expressed protein	At1g78780	4.3e-93	1.2	8.41e-06	7.40409	POPLAR.6592	8	0	1	0	0	0	0	0	0	0	5	1	0	0	0	0	1	0	0	0
PU09448	expressed protein	At4g37920	1.2e-64	1.2	0.00182	-0.080981	POPLAR.1840	3	0	1	0	0	0	0	0	0	0	1	0	1	0	0	0	0	0	0	0
PU10081	expressed protein	At5g42350	0.92	1.2	0.000939	1.22737	POPLAR.3852	1	0	0	0	0	1	0	0	0	0	0	0	0	0	0	0	0	0	0	0
PU11846	gibberellin 20-oxidase - Arabidopsis thaliana	At4g25420	9.6e-136	1.2	0.0035	-0.465532	POPLAR.1813	7	0	2	1	1	2	0	0	0	0	0	0	0	0	0	0	0	1	0	0
PU23418	expressed protein	At3g16070	0.4	1.2	0.000699	1.08311	POPLAR.8802	4	0	0	0	0	2	0	0	0	0	1	0	0	0	0	0	0	0	1	0
PU25466	bZIP transcriptional repressor ROM1. Phaseolus vulgaris (Kidney bean) (French bean). POSSIBLY G-box binding bZip transcription factor GBF1 / AtbZip41	At4g36730	4.4e-37	1.2	1.53e-05	6.58144	UK118TB11	1	0	0	0	0	0	1	0	0	0	0	0	0	0	0	0	0	0	0	0
PU00233	shaggy-like protein kinase etha (EC 2.7.1.-)	At4g18710	1.8e-189	1.19	7.87e-06	7.44874	POPLAR.87	47	2	6	1	7	7	1	2	0	1	3	3	3	1	2	2	2	2	0	2
PU00410	expressed protein	At3g13910	0.88	1.19	0.000259	2.50689	A016P66.3pR	1	1	0	0	0	0	0	0	0	0	0	0	0	0	0	0	0	0	0	0
PU00549	adenine phosphoribosyltransferase 1, APRT	At1g27450	1.4e-77	1.19	9.72e-06	7.12249	POPLAR.211	32	10	0	1	4	0	4	0	0	1	0	1	3	1	2	0	0	5	0	0
PU03091	Galactinol-raffinose galactosyltransferase (EC 2.4.1.67). Phaseolus angularis (Adzuki bean) (Vigna angularis). POSSIBLY putative raffinose synthase or seed imbibition protein	At4g01970	5.7e-50	1.19	2.76e-05	5.56418	POPLAR.7909	1	0	0	0	0	0	0	1	0	0	0	0	0	0	0	0	0	0	0	0
PU10086	expressed protein	At4g14010	0.38	1.19	0.000235	3.03515	POPLAR.7645	15	0	3	0	0	2	0	1	0	2	0	2	0	1	1	2	1	0	0	0
PU10491	MAP kinase	At5g58350	3.5e-31	1.19	0.000152	3.46519	POPLAR.4146	10	0	0	0	0	5	0	0	0	2	0	0	0	0	0	0	0	2	0	1
PU10928	expressed protein	At4g13620	0.079	1.19	0.000436	1.91527	POPLAR.4164	1	0	0	0	0	1	0	0	0	0	0	0	0	0	0	0	0	0	0	0
PU11665	expressed protein	At4g32020	3.7e-24	1.19	0.000289	2.36065	POPLAR.5547	29	0	0	0	0	1	2	0	3	1	2	0	5	2	5	2	1	1	4	0
PU12564	Allyl alcohol dehydrogenase. Nicotiana tabacum (Common tobacco).NTADH. POSSIBLY putative NADP-dependent oxidoreductase	At3g03080	2.2e-113	1.19	1.55e-05	6.42076	POPLAR.1705	18	0	1	9	0	1	0	0	0	0	0	1	1	0	1	2	2	0	0	0
PU27426	reverse transcriptase	At2g27375	0.86	1.19	4.21e-05	5.04164	V048F01	1	0	0	0	0	0	0	0	0	0	0	0	0	1	0	0	0	0	0	0
PU28237	expressed protein	At5g01880	5e-20	1.19	0.000239	2.84311	X031H05	1	0	0	0	0	0	0	0	0	0	0	0	0	0	0	0	0	1	0	0
PU00936	VPS10 domain-containing receptor SorCS1 precursor (hSorCS). Homo sapiens (Human).SORCS OR SORCS1. POSSIBLY Tub family like protein	At2g47900	4.8e-150	1.18	0.0194	-3.24608	POPLAR.508	28	2	0	0	4	2	3	0	1	3	1	3	1	0	0	0	3	5	0	0
PU01417	ribosomal protein L17-like protein	At1g67430	1.9e-82	1.18	6.98e-06	7.62122	POPLAR.481	79	32	1	5	0	1	4	1	2	3	3	2	13	5	1	2	0	1	3	0
PU02173	tubulin alpha-5 chain-like protein	At5g19770	3.3e-87	1.18	1.13e-05	6.95707	POPLAR.6343	5	5	0	0	0	0	0	0	0	0	0	0	0	0	0	0	0	0	0	0
PU02480	adenine phosphoribosyltransferase 1, APRT	At1g27450	1.4e-77	1.18	2.08e-05	5.98296	POPLAR.211	32	10	0	1	4	0	4	0	0	1	0	1	3	1	2	0	0	5	0	0
PU03127	glutaredoxin -like protein	At5g40370	2.2e-42	1.18	5.7e-06	7.96226	POPLAR.4774	29	0	1	0	0	2	0	1	1	1	1	1	4	2	9	0	1	2	3	0
PU03622	expressed protein	At4g24690	5.4e-78	1.18	8.12e-06	7.45796	POPLAR.2518	8	0	1	1	0	0	0	1	1	0	1	0	0	0	1	0	0	1	1	0
PU03766	Peptide methionine sulfoxide reductase (EC 1.8.4.6) (Protein-methionine-S-oxide reductase) (Peptide Met(O) reductase).Lactuca sativa (Garden lettuce). POSSIBLY protein-methionine-S-oxide reductase	At4g25130	7.3e-83	1.18	2.44e-05	5.82341	POPLAR.1502	13	2	2	0	0	4	0	1	0	0	0	0	0	0	0	1	0	1	0	2
PU10170	Zinc-finger protein 1. Datisca glomerata (Durango root).ZFP1. POSSIBLY zinc finger protein, putative	At3g19580	7.6e-49	1.18	0.00463	-1.04061	POPLAR.3778	9	0	0	0	0	1	0	0	0	0	3	1	1	0	1	0	1	0	1	0
PU11793	expressed protein	At5g49220	3.1e-13	1.18	1.14e-05	6.94138	POPLAR.4726	4	0	0	0	0	1	0	0	0	0	0	0	0	0	0	1	0	2	0	0
PU20374	pathogenesis-related protein	At2g19980	0.88	1.18	7.78e-05	4.27589	M129C07	1	0	0	0	0	0	0	0	0	0	0	0	0	0	0	1	0	0	0	0
PU21117	expressed protein	At1g03670	0.0096	1.18	0.000129	3.68656	N060B03	1	0	0	0	0	0	0	0	0	0	0	1	0	0	0	0	0	0	0	0
PU21976	auxin-induced protein - like	At4g38840	2e-29	1.18	0.000256	2.62595	POPLAR.9960	3	0	0	0	0	0	0	0	0	0	0	0	0	0	0	0	3	0	0	0
PU22945	GMFP5 (Fragment). Glycine max (Soybean). POSSIBLY farnesylated protein - like	At5g03380	0.0018	1.18	2.88e-05	5.5049	POPLAR.6323	2	1	0	0	0	0	0	0	0	0	1	0	0	0	0	0	0	0	0	0
PU30508	Hypothetical 10.3 kDa protein. Stx2 converting bacteriophage I.	At1g55360	0.85	1.18	4.03e-05	5.10183	I028P73	1	0	0	0	0	1	0	0	0	0	0	0	0	0	0	0	0	0	0	0
PU30620	expressed protein	-	-	1.18	0.00343	-0.915349	I058P50	1	0	0	0	0	1	0	0	0	0	0	0	0	0	0	0	0	0	0	0
PU30885	Hypothetical protein. Mus musculus (Mouse). POSSIBLY putative eukaryotic translation initiation factor 2 alpha subunit, eIF2	At2g40290	0.66	1.18	0.000353	2.51015	K018P42	1	0	0	0	0	0	1	0	0	0	0	0	0	0	0	0	0	0	0	0
PU31030	Gp80. Mycobacteriophage TM4. POSSIBLY putative NADPH oxidoreductase	At1g75280	0.36	1.18	0.000262	2.49297	K035P42	1	0	0	0	0	0	1	0	0	0	0	0	0	0	0	0	0	0	0	0
PU00099	symbiosis-related like protein	At4g16520	7.9e-54	1.17	0.000304	2.39975	POPLAR.7	7	1	0	0	0	0	0	0	0	0	1	0	0	1	0	1	2	1	0	0
PU01301	expressed protein	At5g17170	9e-101	1.17	0.000778	1.02801	POPLAR.8808	33	1	6	0	0	3	1	0	0	2	5	3	1	0	1	2	3	1	2	2
PU02435	nascent polypeptide associated complex alpha chain -related similar to nascent polypeptide associated complex alpha chain GB:AAF27917 GI:6752882 [Pinus taeda]	At3g12390	2.2e-81	1.17	3.57e-05	5.19897	POPLAR.246	35	11	0	3	0	1	2	4	1	0	0	0	4	3	1	3	2	0	0	0
PU02520	expressed protein	At2g12550	7.8e-76	1.17	0.000299	2.22903	POPLAR.1199	3	1	0	0	0	1	0	0	0	0	1	0	0	0	0	0	0	0	0	0
PU02575	6-phosphogluconolactonase-like protein	At5g24400	3.1e-91	1.17	8.91e-05	4.08066	POPLAR.1180	13	1	0	1	0	0	0	0	0	0	0	0	0	0	0	10	1	0	0	0
PU02948	DnaJ homolog. Salix gilgiana.SGJ3. POSSIBLY dnaJ protein homolog atj3	At3g44110	6.6e-192	1.17	2.83e-05	5.52991	POPLAR.975	26	2	0	5	1	0	1	0	1	1	3	1	1	0	0	7	1	1	1	0
PU02958	eukaryotic translation initiation factor 6 (EIF-6) - like protein	At3g55620	5.3e-119	1.17	1.86e-05	6.13932	POPLAR.1338	31	2	1	1	1	1	2	1	0	4	1	2	8	1	1	2	1	0	2	0
PU04420	protein kinase	At2g11520	3.6e-120	1.17	0.000115	3.62192	POPLAR.5358	4	0	0	0	0	0	0	0	1	0	0	1	0	0	1	0	1	0	0	0
PU07443	Ag13 protein precursor. Alnus glutinosa (Alder).AG13.	At1g62480	6.2e-12	1.17	5.29e-06	8.07723	POPLAR.39	150	71	0	0	42	0	1	0	8	0	0	0	0	0	0	16	1	11	0	0
PU08914	expressed protein	At1g64720	3e-125	1.17	0.00046	1.7385	POPLAR.1688	11	0	3	0	2	1	0	0	0	0	0	2	1	0	0	1	1	0	0	0
PU09513	expressed protein	At5g20680	4.6e-73	1.17	5.53e-05	4.5862	POPLAR.1871	3	0	1	0	0	0	0	0	0	0	0	0	0	0	0	0	0	2	0	0
PU09770	Unknown protein	At1g49480	6.5e-43	1.17	3.86e-05	5.25291	POPLAR.1946	4	0	2	1	1	0	0	0	0	0	0	0	0	0	0	0	0	0	0	0
PU12678	expressed protein	At2g45740	2.5e-105	1.17	5.31e-05	4.63924	POPLAR.2121	109	0	2	17	1	17	7	0	1	7	7	7	4	9	3	12	5	1	3	6
PU20629	expressed protein	-	-	1.17	0.000226	2.79235	POPLAR.9542	3	0	0	0	0	0	1	0	0	0	0	2	0	0	0	0	0	0	0	0
PU20891	phosphoribosylanthranilate transferase	At4g11610	3.7e-72	1.17	0.000218	2.84196	N036H01	1	0	0	0	0	0	0	0	0	0	0	1	0	0	0	0	0	0	0	0
PU28762	CjMDR1. Coptis japonica (Japanese goldthread).CJMDR1. POSSIBLY P-glycoprotein, putative	At1g02520	2.3e-05	1.17	5.23e-05	4.73559	X068B07	1	0	0	0	0	0	0	0	0	0	0	0	0	0	0	0	0	1	0	0
PU28776	RNA polymerase sigma-70 factor	At2g36990	4.9e-35	1.17	0.0815	-3.97566	X069F01	1	0	0	0	0	0	0	0	0	0	0	0	0	0	0	0	0	1	0	0
PU29707	Alpha-glucan phosphorylase, H isozyme (EC 2.4.1.1) (Starchphosphorylase H).Solanum tuberosum (Potato). POSSIBLY starch phosphorylase H (cytosolic form) - like protein	At3g46970	1.2e-16	1.17	0.00081	0.970717	POPLAR.10385	3	0	0	0	0	0	0	0	0	1	0	0	1	0	1	0	0	0	0	0
PU30323	Hypothetical protein NMB2137. Neisseria meningitidis (serogroup B).NMB2137. POSSIBLY putative RAV2-like DNA binding protein	At2g36080	0.95	1.17	0.000703	1.16101	G125P50	1	0	0	0	1	0	0	0	0	0	0	0	0	0	0	0	0	0	0	0
PU30660	expressed protein	At4g12390	0.62	1.17	0.00302	-0.48136	I063P70	1	0	0	0	0	1	0	0	0	0	0	0	0	0	0	0	0	0	0	0
PU00868	ABC transporter homolog PnATH - like	At5g60790	1.4e-27	1.16	0.000454	1.75745	POPLAR.444	19	2	0	0	0	1	3	2	2	1	1	1	1	0	1	0	1	3	0	0
PU01648	shikimate kinase precursor like protein	At2g21940	1.3e-46	1.16	0.000583	1.67114	POPLAR.887	2	1	0	0	0	0	0	0	0	0	0	0	0	1	0	0	0	0	0	0
PU02213	expressed protein	-	-	1.16	0.00364	-1.08689	POPLAR.6339	2	1	0	0	0	0	0	0	0	0	0	0	0	0	0	0	0	1	0	0
PU03725	pseudo-response regulator 5 (APRR5)	At5g24470	5.3e-19	1.16	1.2e-05	6.85904	POPLAR.218	11	1	1	0	0	1	0	3	0	2	0	0	0	0	1	0	0	2	0	0
PU04529	bHLH protein family contains Pfam profile: PF00010 helix-loop-helix DNA-binding domain	At5g57150	8.6e-68	1.16	2.71e-05	5.65996	POPLAR.5315	6	0	0	0	0	0	0	0	1	1	1	1	0	1	0	0	0	1	0	0
PU05312	expressed protein	At2g47710	8.3e-59	1.16	0.000294	2.24928	POPLAR.5778	10	0	0	0	0	2	0	0	1	0	1	0	2	0	1	1	0	2	0	0
PU05523	Populus x generosa pop3 peptide. Populus balsamifera subsp. trichocarpa x Populus deltoides. POSSIBLY Unknown protein (MGD8.2)	At3g17210	1.5e-20	1.16	6.87e-05	4.27365	POPLAR.2415	111	0	0	22	0	0	25	4	8	0	5	8	12	2	0	14	3	0	3	5
PU05866	bZip transcription factor AtbZip50	At1g77920	2.6e-32	1.16	0.000138	3.37541	POPLAR.5991	3	0	0	1	0	0	0	0	1	0	1	0	0	0	0	0	0	0	0	0
PU07844	RNA binding protein (Fragment). Homo sapiens (Human).	At1g62763	0.0033	1.16	0.000483	1.58702	POPLAR.3534	3	0	0	0	2	1	0	0	0	0	0	0	0	0	0	0	0	0	0	0
PU09115	expressed protein	At2g12050	0.96	1.16	0.00939	-2.09645	C040P41.3pR	1	0	1	0	0	0	0	0	0	0	0	0	0	0	0	0	0	0	0	0
PU11270	expressed protein	At2g45740	2.5e-105	1.16	0.000197	2.87389	POPLAR.2121	109	0	2	17	1	17	7	0	1	7	7	7	4	9	3	12	5	1	3	6
PU20027	expressed protein	At2g15890	1.1e-54	1.16	0.00322	-0.720027	POPLAR.9237	5	0	0	0	0	0	0	0	0	0	0	1	0	0	1	1	1	1	0	0
PU22763	expressed protein	At3g44340	0.0027	1.16	0.000702	1.27491	R042B07	1	0	0	0	0	0	0	0	0	0	1	0	0	0	0	0	0	0	0	0
PU25164	Metallothionein-like protein type 2. Ricinus communis (Castor bean).MTI. POSSIBLY metallothionein-like protein (AtMT-K)	At3g09390	1.3e-12	1.16	4.15e-05	5.0603	UA34CPB04	1	0	0	0	0	0	0	1	0	0	0	0	0	0	0	0	0	0	0	0
PU26485	expressed protein	At1g16790	6.9e-39	1.16	0.00086	1.342	POPLAR.9065	8	0	0	0	0	0	1	0	0	0	1	0	1	1	0	3	1	0	0	0
PU28770	C1C-Nt1 protein. Nicotiana tabacum (Common tobacco).C1C-NT1. POSSIBLY chloride channel (emb|CAA70310.1)	At5g49890	1.7e-08	1.16	0.000229	2.67211	X068G04	1	0	0	0	0	0	0	0	0	0	0	0	0	0	0	0	0	1	0	0
PU29813	Cytochrome c oxidase subunit II (EC 1.9.3.1) (Cytochrome c oxidasepolypeptide II) (Fragment).Hadra bellendenkerensis.COII.	At3g56880	0.73	1.16	0.00264	-0.57659	Q048F12	1	0	0	0	0	0	0	0	0	0	0	0	0	0	1	0	0	0	0	0
PU29888	DNA binding protein, putative	At1g35560	2.5e-06	1.16	1.11e-05	6.91729	POPLAR.6038	4	0	0	0	0	0	0	0	2	0	1	0	0	0	1	0	0	0	0	0
PU01093	gamma-glutamyltransferase-like protein	At4g29210	5.1e-137	1.15	0.000344	2.04133	POPLAR.504	26	4	0	2	5	2	1	1	0	2	1	1	0	0	0	4	0	2	1	0
PU01406	expressed protein	At1g67360	6.1e-63	1.15	1.67e-05	6.30161	POPLAR.681	44	1	1	1	2	5	1	9	5	2	0	0	0	0	6	1	6	4	0	0
PU02386	Serine/arginine-rich protein	At1g55310	1.3e-07	1.15	0.000489	2.08738	A087P05	1	1	0	0	0	0	0	0	0	0	0	0	0	0	0	0	0	0	0	0
PU03837	expressed protein	At2g15880	2.5e-17	1.15	0.00315	-0.803105	POPLAR.7925	99	0	1	1	0	0	0	61	1	0	0	1	0	0	3	3	4	0	24	0
PU04172	expressed protein	At5g08400	1.5e-57	1.15	0.0143	-2.26195	POPLAR.5274	2	0	0	0	0	0	0	0	1	1	0	0	0	0	0	0	0	0	0	0
PU05402	expressed protein	At3g27030	7.5e-26	1.15	0.00609	-1.6572	POPLAR.5888	6	0	0	1	0	0	1	0	2	0	0	0	0	0	0	0	2	0	0	0
PU05581	expressed protein	At3g01860	4.3e-24	1.15	0.00102	0.586328	POPLAR.5802	5	2	0	0	0	0	0	0	1	0	0	0	0	0	2	0	0	0	0	0
PU06262	Ag13 protein precursor. Alnus glutinosa (Alder).AG13.	At1g62480	6.2e-12	1.15	4.88e-05	4.76223	POPLAR.39	150	71	0	0	42	0	1	0	8	0	0	0	0	0	0	16	1	11	0	0
PU06326	VirF-interacting protein FIP1	At2g43970	1.5e-91	1.15	8.42e-06	7.33979	POPLAR.2891	6	0	0	0	3	0	0	0	1	0	1	0	0	0	1	0	0	0	0	0
PU06814	expressed protein	At1g23170	3.2e-73	1.15	0.000131	3.44006	POPLAR.1532	13	0	3	0	1	0	1	0	1	0	0	3	1	0	0	2	1	0	0	0
PU09222	expressed protein	At3g51950	4e-84	1.15	0.000192	2.82032	POPLAR.1773	17	0	2	6	1	0	0	0	0	0	2	0	2	0	0	0	2	1	1	0
PU09457	OEP8 like protein	At4g15800	9.4e-06	1.15	5.57e-05	4.57444	POPLAR.561	99	1	24	4	0	0	7	0	0	1	2	23	3	1	0	13	11	4	4	1
PU09643	Hypothetical protein CAP0155. Clostridium acetobutylicum.CAP0155. POSSIBLY putative 50S ribosomal protein L33	At3g06320	0.96	1.15	3.46e-05	5.41266	C083P59.3pR	1	0	1	0	0	0	0	0	0	0	0	0	0	0	0	0	0	0	0	0
PU09949	Isoflavone reductase related protein. Pyrus communis (Pear).PYRC5. POSSIBLY NAD(P)H oxidoreductase, isoflavone reductase - like protein	At4g39230	9.8e-127	1.15	0.000177	3.25602	POPLAR.4211	16	0	3	0	0	4	1	0	0	0	0	0	0	3	1	3	0	0	1	0
PU09968	expressed protein	At4g32250	2.6e-70	1.15	0.000193	2.99805	POPLAR.3767	6	0	1	0	0	5	0	0	0	0	0	0	0	0	0	0	0	0	0	0
PU10285	expressed protein	At5g49710	6.7e-46	1.15	0.000658	1.25706	POPLAR.630	6	1	0	0	0	1	0	1	0	0	0	1	0	0	0	0	0	2	0	0
PU10328	Y39B6A.21 protein. Caenorhabditis elegans.Y39B6A.21.	At4g27654	0.57	1.15	0.000704	1.40896	I025P83.3pR	1	0	0	0	0	1	0	0	0	0	0	0	0	0	0	0	0	0	0	0
PU13343	expressed protein	At1g11380	7e-64	1.15	0.00175	0.229965	POPLAR.2801	14	0	0	1	0	0	1	0	0	1	7	1	0	0	0	0	0	1	1	1
PU22492	Predicted protein. Methanosarcina acetivorans.MA4467.	At5g21020	0.98	1.15	0.000269	2.45576	POPLAR.9184	3	0	0	0	0	0	2	0	0	0	1	0	0	0	0	0	0	0	0	0
PU22887	expressed protein	At3g45910	0.991	1.15	0.000291	2.26414	POPLAR.10517	3	0	0	0	0	0	0	0	0	0	3	0	0	0	0	0	0	0	0	0
PU23859	Hypothetical 15.2 kDa protein. Neurospora crassa.B24H17.160.	At4g24700	0.00011	1.15	0.00064	1.20599	S075B10	1	0	0	0	0	0	0	0	0	0	0	0	0	0	0	0	0	0	1	0
PU28459	expressed protein	At3g52250	6.9e-08	1.15	0.000317	2.34414	X045E01	1	0	0	0	0	0	0	0	0	0	0	0	0	0	0	0	0	1	0	0
PU29116	Hypothetical protein (Fragment). Saccharomyces cerevisiae (Baker's yeast).	At3g07440	0.13	1.15	0.000147	3.2026	Y020D04	1	0	0	0	0	0	0	0	0	0	0	0	0	0	0	0	0	0	0	1
PU29283	Hypothetical protein (Fragment). Homo sapiens (Human).	At1g22870	0.95	1.15	6.24e-06	7.81235	Q016B07	1	0	0	0	0	0	0	0	0	0	0	0	0	0	1	0	0	0	0	0
PU29368	Cytochrome c oxidase subunit I (EC 1.9.3.1) (Cytochrome c oxidasepolypeptide I) (Fragment).Anadara tuberculosa.	At5g22280	0.83	1.15	5.23e-05	4.65798	Q021B10	1	0	0	0	0	0	0	0	0	0	0	0	0	0	1	0	0	0	0	0
PU00050	shaggy-like protein kinase etha (EC 2.7.1.-)	At4g18710	1.8e-189	1.14	1.15e-05	6.85647	POPLAR.87	47	2	6	1	7	7	1	2	0	1	3	3	3	1	2	2	2	2	0	2
PU03374	phytochrome-associated protein PAP2	At4g29080	7.5e-73	1.14	0.00327	-0.591139	POPLAR.4866	7	0	0	0	0	0	0	1	3	0	0	0	1	0	1	0	0	1	0	0
PU03969	ABC transporter	At2g28070	5.2e-78	1.14	0.0012	0.455514	UA54DPC10.3pR	1	0	0	0	0	0	0	1	0	0	0	0	0	0	0	0	0	0	0	0
PU03982	PAPS-reductase-like protein precursor. Catharanthus roseus (Rosy periwinkle) (Madagascar periwinklePAR2NEU. POSSIBLY 5-adenylylsulfate reductase	At4g04610	2.6e-62	1.14	0.00272	-0.61199	POPLAR.7984	4	0	0	0	0	0	0	2	0	0	1	0	0	0	0	0	1	0	0	0
PU05423	expressed protein	At2g01670	2.8e-49	1.14	0.00135	0.216555	POPLAR.5788	7	0	0	0	0	2	0	0	1	0	1	0	0	0	0	0	2	1	0	0
PU05451	dimethylaniline monooxygenase (N-oxide-forming)-like protein	At5g45180	2.4e-36	1.14	0.000233	2.75296	POPLAR.8436	1	0	0	0	0	0	0	0	1	0	0	0	0	0	0	0	0	0	0	0
PU06589	Cysteine proteinase precursor. Phaseolus vulgaris (Kidney bean) (French bean). POSSIBLY cysteine proteinase RD21A	At1g47128	3.6e-184	1.14	0.00325	-0.938589	POPLAR.7212	59	1	0	0	3	28	1	1	0	7	2	1	0	0	1	4	1	5	2	2
PU07953	VirF-interacting protein FIP1	At2g43970	1.5e-91	1.14	1.13e-05	6.885	POPLAR.2891	6	0	0	0	3	0	0	0	1	0	1	0	0	0	1	0	0	0	0	0
PU08186	coatmer beta subunit (Beta-coat protein) (Beta-COP). Oryza sativa (Rice).OSJNBA0036E02.23 OR B1085F09.19.	At4g31480	3.6e-63	1.14	1.8e-05	6.18209	POPLAR.1044	3	1	0	0	1	0	0	0	1	0	0	0	0	0	0	0	0	0	0	0
PU08570	expressed protein	At2g25930	1.7e-16	1.14	8.56e-05	3.96423	C019P36	1	0	1	0	0	0	0	0	0	0	0	0	0	0	0	0	0	0	0	0
PU12319	expressed protein	-	-	1.14	0.0115	-1.97818	POPLAR.2249	2	0	0	2	0	0	0	0	0	0	0	0	0	0	0	0	0	0	0	0
PU13410	EIN3-like protein. Cucumis melo (Muskmelon).CMEIL1. POSSIBLY ethylene-insensitive 3	At3g20770	2.6e-87	1.14	4.17e-05	5.05356	POPLAR.2791	20	0	0	1	0	3	1	1	0	0	5	3	0	0	1	0	0	5	0	0
PU20661	Cytochrome b (Fragment). Batrachuperus tibetanus. POSSIBLY arabinogalactan-protein AGP15	At5g11740	0.9999	1.14	0.00228	-0.272658	N019C09	1	0	0	0	0	0	0	0	0	0	0	1	0	0	0	0	0	0	0	0
PU22569	Avr9/Cf-9 rapidly elicited protein 146. Nicotiana tabacum (Common tobacco).ACRE146.	At4g32860	1.9e-13	1.14	2.7e-05	5.59423	R027B02	1	0	0	0	0	0	0	0	0	0	1	0	0	0	0	0	0	0	0	0
PU22627	cell wall protein	At5g59170	1.2e-07	1.14	1.77e-05	6.21315	R031D11	1	0	0	0	0	0	0	0	0	0	1	0	0	0	0	0	0	0	0	0
PU22727	expressed protein	At5g20650	1.5e-36	1.14	2.59e-05	5.66263	POPLAR.9118	4	0	0	0	0	0	1	0	0	1	2	0	0	0	0	0	0	0	0	0
PU25429	expressed protein	At2g41370	3.6e-42	1.14	0.00452	-1.16122	UK114TG06	1	0	0	0	0	0	1	0	0	0	0	0	0	0	0	0	0	0	0	0
PU27158	expressed protein	At5g02580	8.3e-27	1.14	5.37e-05	4.79367	V029G02	1	0	0	0	0	0	0	0	0	0	0	0	0	1	0	0	0	0	0	0
PU27541	polyamine oxidase, putative	At1g65840	6.4e-16	1.14	1.01e-05	7.12933	POPLAR.10022	4	0	0	0	0	0	0	0	0	0	0	0	0	2	0	0	1	1	0	0
PU30423	expressed protein	At4g21240	0.97	1.14	2.86e-05	5.51351	I011P22	1	0	0	0	0	1	0	0	0	0	0	0	0	0	0	0	0	0	0	0
PU02550	Peroxiredoxin. Populus tremula x Populus tremuloides. POSSIBLY ubiquitin-protein ligase UBC9	At4g27960	7.7e-79	1.13	5.64e-05	4.55493	POPLAR.213	209	27	6	11	8	10	13	0	15	12	7	7	20	8	8	23	13	2	18	1
PU03378	membrane protein common family Similar to GI:4585976; GI:4966357; GI:4835763; GI:9757735 from [Arabidopsis thaliana]	At3g12740	1.7e-60	1.13	0.00224	-0.357726	POPLAR.7930	3	0	0	1	0	0	1	1	0	0	0	0	0	0	0	0	0	0	0	0
PU04410	valyl- tRNA synthetase, putative	At1g27160	0.97	1.13	0.000851	0.908836	UB22CPC02	1	0	0	0	0	0	0	0	1	0	0	0	0	0	0	0	0	0	0	0
PU04808	Histone H1C. Nicotiana tabacum (Common tobacco).H1C. POSSIBLY histone H1	At2g18050	6.4e-36	1.13	1.02e-05	7.04491	POPLAR.4798	48	10	4	0	0	0	2	13	6	0	1	2	0	0	0	8	1	1	0	0
PU06179	No annotation avaliable			1.13	0.000348	2.02177	No Sequence passed filtering	0	0	0	0	0	0	0	0	0	0	0	0	0	0	0	0	0	0	0	0
PU08208	predicted GPI-anchored protein	At1g23040	3.6e-26	1.13	0.0161	-2.79089	POPLAR.1249	5	1	0	0	3	0	0	0	0	0	0	0	0	0	0	0	0	0	1	0
PU08213	expressed protein	At5g32470	1.4e-26	1.13	1.07e-05	6.96953	POPLAR.3417	4	0	0	0	2	0	0	0	0	0	0	0	1	0	0	0	0	0	1	0
PU08352	expressed protein	At1g19110	9.7e-72	1.13	0.000119	3.48933	POPLAR.3676	5	0	0	0	2	0	0	0	0	1	0	0	0	1	0	0	0	1	0	0
PU08399	bHLH transcription factor (bHLH065)	At3g59060	6.8e-48	1.13	0.00103	0.908024	POPLAR.1445	5	0	4	0	0	0	0	0	0	0	0	0	0	0	0	0	0	0	1	0
PU10509	RNA binding protein (Fragment). Homo sapiens (Human).	At1g62763	0.0033	1.13	0.00877	-1.85577	POPLAR.3534	3	0	0	0	2	1	0	0	0	0	0	0	0	0	0	0	0	0	0	0
PU10649	expressed protein	At1g14870	1.1e-49	1.13	4.07e-05	5.08686	POPLAR.8873	10	0	1	0	0	2	3	0	0	0	0	0	1	0	0	1	2	0	0	0
PU20198	expressed protein	At4g26470	8.3e-59	1.13	0.00178	0.412912	POPLAR.9325	4	0	0	0	0	0	0	0	0	0	1	0	0	0	1	2	0	0	0	0
PU20484	expressed protein	At2g31670	0.99995	1.13	0.00178	-0.147331	N006D06	1	0	0	0	0	0	0	0	0	0	0	1	0	0	0	0	0	0	0	0
PU28875	malate oxidoreductase	At1g79750	0.36	1.13	3.87e-05	5.08496	X076H07	1	0	0	0	0	0	0	0	0	0	0	0	0	0	0	0	0	1	0	0
PU29556	Meiotic-218 (Fragment). Drosophila simulans (Fruit fly).MEI-218.	At1g59535	0.9998	1.13	5.12e-05	4.68895	Q024H11	1	0	0	0	0	0	0	0	0	0	0	0	0	0	1	0	0	0	0	0
PU30619	zinc finger like protein	At1g68190	0.999	1.13	0.000655	1.37239	I058P15	1	0	0	0	0	1	0	0	0	0	0	0	0	0	0	0	0	0	0	0
PU01296	expressed protein	At1g04280	1.3e-42	1.12	0.00337	-0.777816	POPLAR.655	3	1	0	0	0	0	0	0	1	0	0	0	0	0	0	0	0	1	0	0
PU01952	expressed protein	At3g61200	3.2e-41	1.12	1.76e-05	6.2156	POPLAR.1064	4	1	0	0	0	0	0	1	0	0	0	1	0	0	0	0	0	1	0	0
PU02234	expressed protein	At5g10860	1e-85	1.12	1.46e-05	6.49684	POPLAR.1051	22	4	0	0	0	0	0	1	1	0	2	1	0	0	2	4	2	1	4	0
PU02791	Histone H2A. Euphorbia esula (Leafy spurge).	At5g02560	1.9e-66	1.12	8.67e-05	3.94691	POPLAR.1231	71	6	1	1	1	0	15	2	2	2	0	1	36	0	1	1	1	1	0	0
PU04307	expressed protein	At1g69690	3.2e-07	1.12	3.5e-05	5.23629	UB19CPA10.5pR	1	0	0	0	0	0	0	0	1	0	0	0	0	0	0	0	0	0	0	0
PU10060	expressed protein	At5g65530	2.5e-28	1.12	0.000379	1.99351	I004P18	1	0	0	0	0	1	0	0	0	0	0	0	0	0	0	0	0	0	0	0
PU11551	OSJNBa0038J17.5 protein. Oryza sativa (Rice).	At4g10150	8.4e-18	1.12	0.000287	2.36995	POPLAR.7845	5	0	0	0	0	1	0	0	0	1	0	0	0	0	0	0	0	3	0	0
PU23782	expressed protein	At5g65650	0.78	1.12	0.000719	1.04212	S067H03	1	0	0	0	0	0	0	0	0	0	0	0	0	0	0	0	0	0	1	0
PU25279	calcium-dependent protein kinase-like	At3g56760	2e-70	1.12	0.0122	-2.55583	POPLAR.11282	3	0	2	0	0	0	0	0	1	0	0	0	0	0	0	0	0	0	0	0
PU25700	UDP-glucose glucosyltransferase	At1g22370	3.7e-47	1.12	0.000919	1.25671	UL60PB12	1	0	0	0	0	0	0	0	0	1	0	0	0	0	0	0	0	0	0	0
PU29851	expressed protein	At1g55000	1.6e-23	1.12	4.07e-05	5.08417	Q051B03	1	0	0	0	0	0	0	0	0	0	0	0	0	0	1	0	0	0	0	0
PU30840	50S ribosomal protein L16. Thermotoga maritima.RPLP OR TM1493. POSSIBLY cinnamoyl CoA reductase - like protein	At5g14700	0.91	1.12	5.27e-05	4.64967	K013P58	1	0	0	0	0	0	1	0	0	0	0	0	0	0	0	0	0	0	0	0
PU31132	expressed protein	At1g68350	0.18	1.12	5.94e-05	4.56334	K056P67	1	0	0	0	0	0	1	0	0	0	0	0	0	0	0	0	0	0	0	0
PU00715	expressed protein	At5g55600	1.1e-45	1.11	2.59e-05	5.74135	POPLAR.6174	1	1	0	0	0	0	0	0	0	0	0	0	0	0	0	0	0	0	0	0
PU00977	protein kinase	At1g67580	1.6e-172	1.11	0.011	-1.91452	POPLAR.483	7	1	0	0	0	0	0	0	0	0	3	2	1	0	0	0	0	0	0	0
PU01138	15.9 kDa subunit of RNA polymerase II (gb|AAB95261.1)	At5g09920	5.1e-66	1.11	0.000426	1.94558	POPLAR.584	23	4	0	0	1	0	2	1	0	3	2	1	4	0	0	0	3	2	0	0
PU01203	expressed protein	-	-	1.11	1.55e-05	6.48459	POPLAR.623	2	1	0	0	0	1	0	0	0	0	0	0	0	0	0	0	0	0	0	0
PU01326	expressed protein	At1g68490	1.1e-38	1.11	0.000105	3.67363	POPLAR.6109	15	3	0	0	0	0	0	0	3	0	4	0	1	0	0	2	1	1	0	0
PU01741	calmodulin-like protein	At3g10190	2.5e-50	1.11	0.000116	3.52125	POPLAR.837	11	2	3	0	0	0	0	0	0	1	0	1	1	0	1	0	0	0	2	0
PU03582	aminolevulinate dehydratase	At1g69740	1.3e-28	1.11	1.17e-05	6.9001	POPLAR.1518	4	0	1	0	0	2	0	1	0	0	0	0	0	0	0	0	0	0	0	0
PU03915	expressed protein	At5g65470	1.6e-174	1.11	7.36e-06	7.54827	POPLAR.5217	7	0	0	1	0	0	0	1	0	1	1	1	0	0	0	0	1	1	0	0
PU04060	expressed protein	At5g02020	9.5e-26	1.11	0.000458	1.98836	POPLAR.7809	24	0	1	0	0	2	1	0	2	0	5	4	0	1	4	1	1	0	2	0
PU06834	SNF2 subfamily transcriptional activator	At2g46020	3.5e-32	1.11	4.41e-05	4.97622	POPLAR.6456	2	1	0	0	1	0	0	0	0	0	0	0	0	0	0	0	0	0	0	0
PU08593	Mangrin. Bruguiera sexangula.MANG-1.	At3g25780	6e-72	1.11	0.000703	1.07211	POPLAR.1376	41	1	3	5	2	0	2	0	0	0	0	1	17	3	1	4	2	0	0	0
PU08768	NuM1 protein. Medicago sativa (Alfalfa).NUM1.	At3g18610	5e-80	1.11	1.25e-05	6.73096	POPLAR.1685	4	0	1	0	0	0	1	0	2	0	0	0	0	0	0	0	0	0	0	0
PU09149	phytochrome-associated protein 1 (PAP1)	At3g16500	1.7e-44	1.11	0.000205	2.73285	POPLAR.1802	9	0	1	5	0	0	0	0	0	0	0	1	2	0	0	0	0	0	0	0
PU09270	SNF2 subfamily transcriptional activator	At2g46020	9e-44	1.11	0.000147	3.20651	POPLAR.1774	3	0	1	0	1	0	0	0	0	0	0	0	0	0	0	0	0	1	0	0
PU09888	2-oxoglutarate/malate translocator precursor -like protein	At5g12860	0.995	1.11	0.00225	-0.365155	POPLAR.7636	1	0	0	0	0	1	0	0	0	0	0	0	0	0	0	0	0	0	0	0
PU10041	expressed protein	At5g18130	8.6e-32	1.11	5.15e-05	4.7597	POPLAR.4420	21	0	1	0	0	7	1	0	1	4	0	1	0	0	1	3	1	0	0	1
PU11605	expressed protein	At3g22550	4.9e-22	1.11	3.31e-05	5.3872	POPLAR.4591	7	0	0	0	0	1	0	0	0	0	0	4	1	0	0	0	0	0	0	1
PU22151	Hypothetical 8.0 kDa protein. Oryza sativa (Rice).OJ1540_H01.17.	At2g22550	0.76	1.11	0.00119	0.37693	P073C03	1	0	0	0	0	0	0	0	0	0	0	0	0	0	0	0	1	0	0	0
PU22466	expressed protein	At1g72790	9.1e-12	1.11	0.000268	2.37276	R015H08	1	0	0	0	0	0	0	0	0	0	1	0	0	0	0	0	0	0	0	0
PU25016	expressed protein	-	-	1.11	9.41e-05	4.12192	T101D08	1	0	0	0	0	0	0	0	0	0	0	0	1	0	0	0	0	0	0	0
PU25920	Hypothetical 77.0 kDa protein. Oryza sativa (Rice).OSJNBA0049O12.7.	At5g60710	8.8e-18	1.11	0.000313	2.48916	UL80TG06	1	0	0	0	0	0	0	0	0	1	0	0	0	0	0	0	0	0	0	0
PU27753	expressed protein	At5g07270	4.1e-11	1.11	4.17e-05	4.97683	X009A12	1	0	0	0	0	0	0	0	0	0	0	0	0	0	0	0	0	1	0	0
PU28535	DNAJ-like heatshock protein (At1g24120)	At1g24120	1e-60	1.11	0.000257	2.51622	POPLAR.9418	5	0	0	0	0	0	0	0	0	0	0	2	1	0	0	0	0	2	0	0
PU01740	D-xylose-H+ symporter - like protein	At5g59250	3.3e-110	1.1	0.000608	1.27281	POPLAR.882	5	1	0	0	1	0	0	0	1	0	0	0	0	0	0	0	0	1	0	1
PU02512	Unknown protein (A_TM021B04.14)	At5g27280	1.8e-31	1.1	0.0295	-3.17351	POPLAR.1161	4	3	1	0	0	0	0	0	0	0	0	0	0	0	0	0	0	0	0	0
PU02739	phosphoglucomutase (emb|CAB64725.1)	At5g51820	9.4e-90	1.1	0.000441	1.79226	POPLAR.1222	3	1	0	0	0	0	0	0	1	0	0	0	1	0	0	0	0	0	0	0
PU03170	expressed protein	At3g07560	7.9e-38	1.1	0.00225	-0.103996	POPLAR.4840	7	1	0	0	0	0	0	1	3	0	0	0	0	0	0	1	0	1	0	0
PU03183	expressed protein	At3g56880	4.7e-40	1.1	0.000256	2.43569	POPLAR.2070	8	0	0	2	1	0	0	1	0	0	2	1	1	0	0	0	0	0	0	0
PU05954	expressed protein	At5g02200	3.2e-06	1.1	0.000154	3.22715	POPLAR.6006	5	0	1	0	0	0	0	0	1	0	0	1	0	0	0	0	0	1	1	0
PU06701	glucose regulated repressor protein	At2g25490	8.7e-48	1.1	0.00151	0.068311	POPLAR.7116	2	0	0	0	1	0	0	0	0	0	0	0	0	0	0	0	0	1	0	0
PU08995	chlorophyll a/b-binding protein - like	At4g10340	1e-131	1.1	0.000279	2.31901	POPLAR.1107	84	1	37	1	1	0	5	0	1	1	2	4	2	5	1	15	3	0	3	2
PU13009	Hypothetical protein Cgl1172. Corynebacterium glutamicum (Brevibacterium flavum).CGL1172.	-	0.999	1.1	3.45e-05	5.2548	F097P82.5pR	1	0	0	1	0	0	0	0	0	0	0	0	0	0	0	0	0	0	0	0
PU20907	GIA/RGA-like gibberellin response modulator (Fragment). Calycadenia multiglandulosa (sticky calycadenia).GAI. POSSIBLY RGA1-like protein	At3g03450	4.8e-76	1.1	0.000279	2.40853	N037H12	1	0	0	0	0	0	0	0	0	0	0	1	0	0	0	0	0	0	0	0
PU21257	transporter associated with antigen processing-like protein (TAP1)	At1g70610	0.95	1.1	0.000347	2.11441	N071B11	1	0	0	0	0	0	0	0	0	0	0	1	0	0	0	0	0	0	0	0
PU22198	expressed protein	At1g03220	0.997	1.1	2.33e-05	5.89363	POPLAR.10215	2	0	0	0	0	0	0	0	0	0	0	0	1	0	0	0	1	0	0	0
PU26619	IAP100. Pisum sativum (Garden pea). POSSIBLY hypothetical protein, 3 partial	At1g06950	1.3e-52	1.1	0.000115	3.84294	UM91TG08	1	0	0	0	0	0	0	0	0	0	0	0	0	0	0	1	0	0	0	0
PU30872	Merozoite surface protein (Fragment). Plasmodium falciparum.MSP2. POSSIBLY farnesylated protein ATFP6-like protein	At5g17450	0.65	1.1	5.88e-05	4.49847	K017P69	1	0	0	0	0	0	1	0	0	0	0	0	0	0	0	0	0	0	0	0
PU00162	expressed protein	At3g17380	4.8e-63	1.09	0.00221	-0.341119	POPLAR.5992	12	1	0	0	0	0	0	0	4	0	0	0	0	2	0	0	3	2	0	0
PU00794	Beta-galactosidase (EC 3.2.1.23) (Lactase). Fragaria ananassa (Strawberry).BETA-GAL2. POSSIBLY beta-galactosidase like protein	At2g28470	9.3e-67	1.09	0.000147	3.20725	POPLAR.563	2	1	0	0	0	0	0	0	0	0	0	0	0	1	0	0	0	0	0	0
PU02045	S-adenosyl-L-methionine decarboxylase. Dendrobium crumenatum (Tropical pigeon orchid).SAMDC. POSSIBLY S-adenosylmethionine decarboxylase (SAMdC)	At3g02470	5.7e-20	1.09	4e-05	5.11164	A069P66	1	1	0	0	0	0	0	0	0	0	0	0	0	0	0	0	0	0	0	0
PU02697	histone H3.3	At4g40030	2.7e-67	1.09	2.34e-05	5.81912	POPLAR.5065	192	13	14	11	2	8	8	5	5	2	9	9	43	4	19	7	6	7	19	1
PU02845	ABC transporter homolog PnATH - like	At5g60790	7.7e-63	1.09	0.000363	1.96502	POPLAR.444	19	2	0	0	0	1	3	2	2	1	1	1	1	0	1	0	1	3	0	0
PU03405	RD2 protein (RD2)	At2g21620	1.3e-76	1.09	0.00147	0.656298	POPLAR.4822	12	0	0	0	0	0	0	1	1	1	0	4	0	0	1	1	2	0	1	0
PU03670	expressed protein	At2g21180	3.5e-35	1.09	0.00683	-1.90138	POPLAR.5098	38	1	0	0	0	1	0	15	1	2	1	0	0	0	16	0	0	0	0	1
PU03779	expressed protein	At5g12040	1.3e-60	1.09	4.85e-05	4.85146	POPLAR.5069	2	0	0	1	0	0	0	1	0	0	0	0	0	0	0	0	0	0	0	0
PU06780	expressed protein	At2g45450	3.4e-12	1.09	0.000153	3.14601	POPLAR.3068	7	2	0	0	2	0	0	0	0	0	0	0	0	0	0	0	0	3	0	0
PU07003	60S acidic ribosomal protein PO (Fragment). Euphorbia esula (Leafy spurge). POSSIBLY putative 60S acidic ribosomal protein P0	At3g09200	4e-137	1.09	0.000208	2.71519	POPLAR.208	80	18	2	22	10	0	4	0	2	0	0	0	6	4	5	2	1	1	3	0
PU07016	expressed protein	At1g77540	1.8e-40	1.09	2.39e-05	5.85164	POPLAR.3224	21	0	1	0	1	2	1	0	1	3	1	0	1	1	4	0	1	0	4	0
PU08844	Chloroplast ferredoxin-NADP+ oxidoreductase precursor(EC 1.18.1.2).Capsicum annuum (Bell pepper).FNR. POSSIBLY ferredoxin-NADP+ reductase	At5g66190	1.8e-57	1.09	0.000221	2.71662	POPLAR.6586	10	0	9	0	0	0	0	0	0	0	0	0	0	0	0	0	1	0	0	0
PU10992	expressed protein	At5g07640	0.62	1.09	3.22e-05	5.4221	I058P83.3pR	1	0	0	0	0	1	0	0	0	0	0	0	0	0	0	0	0	0	0	0
PU11730	glycerol kinase	At1g80460	5e-36	1.09	0.000782	1.46509	POPLAR.7862	1	0	0	0	0	1	0	0	0	0	0	0	0	0	0	0	0	0	0	0
PU21408	expressed protein	At2g22340	0.85	1.09	1.45e-05	6.51718	P012D02	1	0	0	0	0	0	0	0	0	0	0	0	0	0	0	0	1	0	0	0
PU22936	YG2C_YEAST (P53245) Hypothetical 13.6 kDa protein in VHT1-ROM1 intergenic	-	1.4	1.09	0.00032	2.46247	R056F08	1	0	0	0	0	0	0	0	0	0	1	0	0	0	0	0	0	0	0	0
PU25498	GAI-like protein 1. Vitis vinifera (Grape).GAI1. POSSIBLY signal response protein (GAI)	At1g14920	1.9e-24	1.09	3.94e-05	5.13215	UK122TE02	1	0	0	0	0	0	1	0	0	0	0	0	0	0	0	0	0	0	0	0
PU26108	nodulin-like protein	At2g16660	5e-36	1.09	0.00198	-0.078975	UM37TE10	1	0	0	0	0	0	0	0	0	0	0	0	0	0	0	1	0	0	0	0
PU28045	non-green plastid inner envelope membrane protein	At2g38550	0.002	1.09	4.95e-05	4.73841	X024F03	1	0	0	0	0	0	0	0	0	0	0	0	0	0	0	0	0	1	0	0
PU29574	serine carboxypeptidase II (At1g28110)	At1g28110	0.0011	1.09	0.000165	3.13094	Q026C06	1	0	0	0	0	0	0	0	0	0	0	0	0	0	1	0	0	0	0	0
PU29741	Arabidopsis mitochondrion-localized small heat shock protein (AtHSP23.6-mito)	At4g25200	4.9e-12	1.09	0.00298	-0.730798	POPLAR.9081	3	0	0	0	0	0	2	0	0	0	0	0	0	0	1	0	0	0	0	0
PU30568	Hypothetical protein. Rhizobium loti (Mesorhizobium loti).MSI379. POSSIBLY lipid transfer - like protein	At5g38160	0.995	1.09	7.77e-06	7.46392	I044P84	1	0	0	0	0	1	0	0	0	0	0	0	0	0	0	0	0	0	0	0
PU30705	Brain cDNA, clone MNCb-0169. Mus musculus (Mouse).2700043I21RIK. POSSIBLY pathogenesis-related protein (PR-1)	At2g19990	0.32	1.09	2.09e-05	5.97323	I074P51	1	0	0	0	0	1	0	0	0	0	0	0	0	0	0	0	0	0	0	0
PU00269	DCK2_FOWPV (Q9J579) Probable deoxycytidine kinase FPV151 (EC 2.7.1.74) (dCK)	-	0.0083	1.08	5.94e-05	4.65505	A006P08	1	1	0	0	0	0	0	0	0	0	0	0	0	0	0	0	0	0	0	0
PU02511	pyrophosphate-fructose-6-phosphate 1-phosphotransferase-like protein	At5g47810	3.3e-126	1.08	0.000164	3.05245	POPLAR.6430	5	1	0	0	2	0	1	1	0	0	0	0	0	0	0	0	0	0	0	0
PU04074	hydroxyproline-rich glycoprotein family identical to hydroxyproline-rich glycoprotein [Arabidopsis thaliana] gi|9293881|dbj|BAB01784	At3g22440	6e-198	1.08	3.56e-05	5.20239	POPLAR.1229	54	2	3	4	0	1	4	6	0	2	4	1	11	0	1	3	3	7	2	0
PU04726	Homeodomain-leucine zipper protein 56. Glycine max (Soybean).HDL56. POSSIBLY homeodomain - like protein	At4g40060	4.7e-67	1.08	5.61e-05	4.64207	POPLAR.1413	43	0	8	0	0	1	2	0	1	3	4	1	2	2	0	2	9	8	0	0
PU05169	NADP-dependent malic enzyme (EC 1.1.1.40) (NADP-ME). Populus trichocarpa (Western balsam poplar). POSSIBLY putative malate oxidoreductase	At1g79750	1.1e-262	1.08	6.34e-05	4.38601	POPLAR.5727	22	1	0	0	1	3	0	0	6	1	0	2	0	0	0	4	2	1	0	1
PU07966	Arabinogalactan protein Pop14A9. Populus x canescens. POSSIBLY fasciclin-like arabinogalactan protein FLA12	At5g60490	1.3e-53	1.08	3.06e-05	5.4212	POPLAR.999	78	6	0	0	45	0	0	0	0	0	0	0	0	0	0	0	0	27	0	0
PU10415	expressed protein	At5g12960	2.2e-188	1.08	0.000109	3.69557	POPLAR.3467	14	0	0	0	1	1	0	0	0	2	0	1	0	0	0	3	0	6	0	0
PU12642	OSJNBa0054L14.8 protein (P0520B06.25 protein). Oryza sativa (Rice), andP0520B06.25. POSSIBLY IFA-binding protein	At1g70750	0.42	1.08	0.00915	-1.90924	POPLAR.2319	2	0	0	1	0	0	0	0	0	0	0	0	1	0	0	0	0	0	0	0
PU12705	mitochondrial dicarboxylate carrier protein	At2g22500	4.5e-122	1.08	0.000189	2.84889	POPLAR.2443	28	0	1	4	1	0	1	0	3	1	0	5	1	4	0	2	3	0	1	1
PU20172	Hypothetical protein BH0228. Bacillus halodurans.BH0228. POSSIBLY DNA-binding homeotic protein Athb-2	At4g16780	0.993	1.08	5.11e-05	4.6931	M115E11	1	0	0	0	0	0	0	0	0	0	0	0	0	0	0	1	0	0	0	0
PU20966	Acid invertase. Lagenaria leucantha (Bottle gourd) (Lagenaria siceraria).	At5g40260	0.99	1.08	3.24e-05	5.33774	N042A07	1	0	0	0	0	0	0	0	0	0	0	1	0	0	0	0	0	0	0	0
PU28279	hypothetical protein; similar to ESTs gb|R64892.1, gb|T04316.1	At1g49000	1.5e-29	1.08	0.000695	1.18077	X034B02	1	0	0	0	0	0	0	0	0	0	0	0	0	0	0	0	0	1	0	0
PU29924	Orf107 protein. Allomyces macrogynus.ORF107. POSSIBLY acid phosphatase-like protein	At4g29260	0.23	1.08	2.13e-05	6.01733	Q060C04	1	0	0	0	0	0	0	0	0	0	0	0	0	0	1	0	0	0	0	0
PU30489	Photosystem Q(B) protein (32 kDa thylakoid membrane protein)(Photosystem II protein D1) (Fragment).Phaseolus vulgaris (Kidney bean) (French bean).PSBA. POSSIBLY 4-coumarate-CoA ligase - like	At4g19010	0.998	1.08	3.52e-05	5.22394	POPLAR.8832	2	0	0	0	0	2	0	0	0	0	0	0	0	0	0	0	0	0	0	0
PU31008	Mitochondrial ribosomal protein S12. Leishmania tarentolae (Sauroleishmania tarentolae).RPS12.	At3g43430	0.34	1.08	8.5e-05	3.97589	K032P94	1	0	0	0	0	0	1	0	0	0	0	0	0	0	0	0	0	0	0	0
PU31017	E4.1. Bovine adenovirus 4.	At2g13950	0.7	1.08	0.000616	1.25613	K034P19	1	0	0	0	0	0	1	0	0	0	0	0	0	0	0	0	0	0	0	0
PU00568	rna binding protein - like	At5g04600	2.8e-74	1.07	0.000172	3.06567	POPLAR.350	5	2	0	0	0	0	1	0	0	0	1	0	1	0	0	0	0	0	0	0
PU01338	elongation factor, putative	At1g56075	3,39999999977838e-314	1.07	4.59e-05	4.84762	POPLAR.799	70	10	0	4	6	1	3	1	3	2	4	5	15	2	0	4	3	3	1	3
PU01551	Skp1 (Fragment). Medicago sativa (Alfalfa).SKP1. POSSIBLY UIP2 (gb|AAC63110.1)	At5g42190	6.5e-66	1.07	0.000254	2.44519	POPLAR.838	23	6	0	0	4	1	1	2	1	0	0	0	3	0	2	1	1	0	1	0
PU02693	ABC transporter	At4g04770	6.6e-36	1.07	0.000921	0.71528	POPLAR.1226	6	1	0	0	1	2	0	0	0	1	0	0	0	0	1	0	0	0	0	0
PU04301	Eukaryotic translation initiation factor 5 (eIF-5). Phaseolus vulgaris (Kidney bean) (French bean).EIF5. POSSIBLY putative eukaryotic translation initiation factor 5 (EIF-5) sp|P48724; similar to ESTs emb|F19992, gb|N96933, emb|Z33699, emb|F19991	At1g77840	4.9e-145	1.07	0.00329	-0.384587	POPLAR.1168	8	1	0	1	1	0	0	1	2	0	0	0	0	0	0	1	1	0	0	0
PU06218	GATA zinc finger protein	At4g17570	6.6e-41	1.07	4.97e-05	4.81142	POPLAR.6939	2	0	0	1	1	0	0	0	0	0	0	0	0	0	0	0	0	0	0	0
PU06236	Mei2-like protein. Hordeum vulgare var. distichum (Two-rowed barley). POSSIBLY Mei2-like protein	At5g07290	0.0081	1.07	0.000106	3.94706	POPLAR.7040	1	0	0	0	1	0	0	0	0	0	0	0	0	0	0	0	0	0	0	0
PU07034	PSBH_SYNEL (Q8DJ43) Photosystem II reaction center H protein (PSII-H)	-	8.7	1.07	0.00366	-1.09544	POPLAR.3128	2	0	0	0	1	0	0	0	0	0	0	0	0	0	0	0	0	1	0	0
PU07608	expressed protein	At5g57140	4.4e-44	1.07	0.0265	-3.03892	G109P10	1	0	0	0	1	0	0	0	0	0	0	0	0	0	0	0	0	0	0	0
PU07896	serine/threonine-protein kinase	At4g19110	3.9e-178	1.07	0.000218	2.64806	POPLAR.1010	34	1	0	1	14	1	0	1	3	2	0	3	2	1	0	0	1	2	2	0
PU09098	Zeta-carotene desaturase. Citrus unshiu (Satsuma orange).CIT-ZCD. POSSIBLY putative zeta-carotene desaturase precursor	At3g04870	2.9e-111	1.07	0.000209	2.89278	POPLAR.1715	5	0	1	0	0	0	0	0	0	0	1	0	0	0	0	0	1	1	1	0
PU23082	expressed protein	At5g01480	0.9	1.07	2.62e-05	5.70953	S004C04	1	0	0	0	0	0	0	0	0	0	0	0	0	0	0	0	0	0	1	0
PU24106	MYB-related transcription factor PHAN1. Pisum sativum (Garden pea). POSSIBLY putative MYB family transcription factor	At2g37630	3.5e-115	1.07	8.28e-05	4.30395	POPLAR.11041	3	0	0	0	0	0	1	0	0	0	0	0	2	0	0	0	0	0	0	0
PU27016	xyloglucan endotransglycosylase-related protein XTR-7	At4g14130	1.6e-37	1.07	0.0027	-0.13053	V018A06	1	0	0	0	0	0	0	0	0	0	0	0	0	1	0	0	0	0	0	0
PU28530	Hexose carrier (Fragment). Ricinus communis (Castor bean).HEX9. POSSIBLY hexose transporter - like protein	At5g26340	2.6e-08	1.07	0.0265	-3.64501	X049E07	1	0	0	0	0	0	0	0	0	0	0	0	0	0	0	0	0	1	0	0
PU29518	hypothetical protein, 5partial	At3g27473	0.056	1.07	2.36e-05	5.80238	Q024C07	1	0	0	0	0	0	0	0	0	0	0	0	0	0	1	0	0	0	0	0
PU30183	expressed protein	At3g21810	0.0089	1.07	0.00121	0.360821	G067P17	1	0	0	0	1	0	0	0	0	0	0	0	0	0	0	0	0	0	0	0
PU30430	Hypothetical protein SAV0985. Staphylococcus aureus (strain Mu50 / ATCC 700699), andSAV0985 OR SA0844.	At1g70240	0.81	1.07	1.84e-05	6.15278	I012P07	1	0	0	0	0	1	0	0	0	0	0	0	0	0	0	0	0	0	0	0
PU30855	C630038K21Rik protein. Mus musculus (Mouse).C630038K21RIK.	-	0.042	1.07	6.57e-05	4.33338	K014P94	1	0	0	0	0	0	1	0	0	0	0	0	0	0	0	0	0	0	0	0
PU30992	expressed protein	At5g10320	0.999	1.07	0.00026	2.41462	K030P41	1	0	0	0	0	0	1	0	0	0	0	0	0	0	0	0	0	0	0	0
PU00415	pseudogene	At2g25970	6e-69	1.06	0.00146	0.115299	POPLAR.269	11	1	0	1	1	0	2	0	2	0	0	2	1	0	0	0	0	1	0	0
PU00465	farnesylated protein (ATFP6)	At4g38580	9.9e-63	1.06	0.0163	-3.02793	POPLAR.3850	44	6	0	0	2	2	0	0	0	13	0	6	0	0	7	0	5	2	1	0
PU00576	beta-1,3-glucanase like protein	At2g27500	1.4e-127	1.06	0.000565	1.71322	POPLAR.377	17	2	0	0	5	0	0	0	1	0	0	0	0	0	2	0	1	3	3	0
PU01379	Sucrose synthase. Citrus unshiu (Satsuma orange).CITSUSA. POSSIBLY putative sucrose synthetase	At4g02280	4.6e-200	1.06	2.92e-05	5.48511	POPLAR.1920	51	1	1	21	0	2	1	2	0	0	2	2	0	1	4	3	0	4	7	0
PU01772	outer membrane lipoprotein - like	At5g58070	5.1e-82	1.06	0.000144	3.23985	POPLAR.962	68	2	7	1	0	5	3	2	1	7	0	4	2	1	17	5	7	0	4	0
PU02703	unknown protein (MPE11.29)	At3g26100	7.5e-75	1.06	7.52e-05	4.22927	POPLAR.6505	3	1	1	0	0	0	0	1	0	0	0	0	0	0	0	0	0	0	0	0
PU02709	GATA transcription factor 1 (AtGATA-1)	At3g24050	6.6e-34	1.06	7.98e-05	4.14562	POPLAR.6508	1	1	0	0	0	0	0	0	0	0	0	0	0	0	0	0	0	0	0	0
PU03235	phosphoglycerate mutase	At5g64460	6.1e-86	1.06	0.000911	0.931395	POPLAR.4890	10	0	0	0	0	1	1	1	0	0	2	2	0	0	0	0	1	2	0	0
PU05994	ABC transporter homolog PnATH - like	At5g60790	5.9e-232	1.06	0.000298	2.23233	POPLAR.444	19	2	0	0	0	1	3	2	2	1	1	1	1	0	1	0	1	3	0	0
PU06021	expressed protein	At4g19290	0.29	1.06	0.0401	-4.06732	POPLAR.8532	2	0	0	0	0	0	0	0	2	0	0	0	0	0	0	0	0	0	0	0
PU06643	expressed protein	At4g27450	5.3e-112	1.06	0.000452	1.76398	POPLAR.3053	54	0	2	0	1	0	1	4	1	0	1	0	0	1	20	10	0	1	11	1
PU07441	protein (fragment) -related ATP(GTP)-binding protein, Homo sapiens, AJ010842	At4g21800	9.5e-79	1.06	1.07e-05	6.97059	POPLAR.8688	3	0	0	0	1	0	0	0	0	0	1	0	0	0	1	0	0	0	0	0
PU07867	sugar transporter. Oryza sativa (Rice).OSJNBB0064P21.3. POSSIBLY putative sugar transporter protein	At4g35300	4.3e-133	1.06	0.000807	0.885562	POPLAR.3429	9	0	0	0	1	0	0	2	0	1	0	0	2	0	0	0	0	3	0	0
PU08547	invertase - like protein	At4g34860	2.3e-54	1.06	2.93e-05	5.55504	C001P58	1	0	1	0	0	0	0	0	0	0	0	0	0	0	0	0	0	0	0	0
PU08875	expressed protein	At5g02810	4.4e-06	1.06	0.000641	1.29293	C047P19	1	0	1	0	0	0	0	0	0	0	0	0	0	0	0	0	0	0	0	0
PU09329	Hydroquinone glucosyltransferase (EC 2.4.1.218) (Arbutin synthase). Rauvolfia serpentina (Serpentwood) (Devilpepper).AS. POSSIBLY putative flavonol glucosyltransferase	At4g01070	1.3e-106	1.06	0.000164	3.0543	POPLAR.1760	16	0	8	0	0	1	0	0	0	0	0	1	0	0	0	0	3	3	0	0
PU12261	shaggy-like kinase alpha	At5g26751	1.9e-162	1.06	0.000419	1.77052	POPLAR.2184	24	0	2	8	3	0	0	0	1	1	1	1	3	1	0	3	0	0	0	0
PU21090	wound-responsive protein, putative	At1g75380	2.3e-40	1.06	0.000115	3.62758	N056H01	1	0	0	0	0	0	0	0	0	0	0	1	0	0	0	0	0	0	0	0
PU21893	expressed protein	At5g54130	4.3e-55	1.06	0.00145	0.672017	P051B08	1	0	0	0	0	0	0	0	0	0	0	0	0	0	0	0	1	0	0	0
PU22073	Cytochrome c oxidase polypeptide VIb (EC 1.9.3.1). Schizosaccharomyces pombe (Fission yeast).COX12 OR SPCC1442.08C.	At4g20470	0.92	1.06	8.54e-05	3.96952	P066C03	1	0	0	0	0	0	0	0	0	0	0	0	0	0	0	0	1	0	0	0
PU24651	Epoxide hydrolase (EC 3.3.2.3). Nicotiana tabacum (Common tobacco). POSSIBLY coded for by A. thaliana cDNA T04215	At4g02340	9e-35	1.06	0.000183	2.88854	T069A07	1	0	0	0	0	0	0	0	0	0	0	0	1	0	0	0	0	0	0	0
PU26314	expressed protein	At1g68580	2.9e-23	1.06	7.66e-05	4.2997	UM60TF01	1	0	0	0	0	0	0	0	0	0	0	0	0	0	0	1	0	0	0	0
PU26558	expressed protein	At3g10260	3.7e-88	1.06	0.000189	3.16482	POPLAR.9179	6	0	1	0	0	0	2	0	0	0	0	0	0	0	0	1	2	0	0	0
PU27244	expressed protein	At2g42930	0.22	1.06	0.000337	2.15812	POPLAR.10636	2	0	0	0	0	0	0	0	0	0	0	0	0	2	0	0	0	0	0	0
PU27717	CAF-like protein	At5g20320	0.76	1.06	0.000102	3.8	X007A02	1	0	0	0	0	0	0	0	0	0	0	0	0	0	0	0	0	1	0	0
PU28205	extensin	At2g43150	0.995	1.06	0.00541	-1.50958	X030C07	1	0	0	0	0	0	0	0	0	0	0	0	0	0	0	0	0	1	0	0
PU28261	hydroxynitrile lyase like protein	At4g37150	4.3e-14	1.06	4.7e-05	4.81724	X033B03	1	0	0	0	0	0	0	0	0	0	0	0	0	0	0	0	0	1	0	0
PU28816	No hit	-		1.06	0.000949	0.763202	X072G04	1	0	0	0	0	0	0	0	0	0	0	0	0	0	0	0	0	1	0	0
PU30477	aquaporin/MIP - like protein	At3g54820	0.992	1.06	9.92e-05	3.75225	I021P61	1	0	0	0	0	1	0	0	0	0	0	0	0	0	0	0	0	0	0	0
PU00683	asparaginase	At5g08100	8.8e-110	1.05	0.000179	2.92667	POPLAR.191	5	2	0	0	0	0	0	0	2	0	0	0	0	1	0	0	0	0	0	0
PU00802	expressed protein	At5g04670	1.7e-11	1.05	0.0195	-2.88108	POPLAR.6218	1	1	0	0	0	0	0	0	0	0	0	0	0	0	0	0	0	0	0	0
PU01162	No hit	-		1.05	0.0289	-3.14342	POPLAR.670	5	1	0	0	1	0	0	0	2	0	0	0	0	0	0	0	0	1	0	0
PU05110	potassium transporter HAK1p. Mesembryanthemum crystallinum (Common ice plant).HAK1. POSSIBLY HAK8	At5g14880	0.0025	1.05	0.000104	3.77179	POPLAR.3925	2	0	0	0	0	1	0	0	1	0	0	0	0	0	0	0	0	0	0	0
PU06984	Pyruvate kinase isozyme A, chloroplast precursor (EC 2.7.1.40). Ricinus communis (Castor bean). POSSIBLY pyruvate kinase like protein	At3g22960	9.6e-47	1.05	0.00677	-1.88868	POPLAR.7346	1	0	0	0	1	0	0	0	0	0	0	0	0	0	0	0	0	0	0	0
PU08326	Beta-ketoacyl-ACP synthase precursor. Ricinus communis (Castor bean). POSSIBLY 3-oxoacyl-[acyl-carrier-protein] synthase I precursor (beta-ketoacyl-acp synthase I) (KAS I) (sp|P52410)	At5g46290	5.1e-82	1.05	0.000113	3.56141	POPLAR.3580	6	0	0	0	2	0	0	0	2	0	0	0	0	1	0	1	0	0	0	0
PU08456	gamma-glutamyl hydrolase	At1g78680	9.3e-108	1.05	0.028	-3.61658	POPLAR.1195	10	3	2	0	0	0	0	1	0	0	0	1	1	0	0	1	1	0	0	0
PU10843	expressed protein	At1g45170	1.6e-55	1.05	0.00102	0.584048	POPLAR.4234	5	0	0	0	1	2	0	0	0	0	0	0	1	0	0	1	0	0	0	0
PU20621	expressed protein	At5g24380	0.0039	1.05	0.0004	1.92558	POPLAR.9539	2	0	0	0	0	0	0	0	0	0	0	2	0	0	0	0	0	0	0	0
PU22870	Unknown protein	At5g27320	5.1e-27	1.05	0.000478	1.79718	R049D11	1	0	0	0	0	0	0	0	0	0	1	0	0	0	0	0	0	0	0	0
PU23123	predicted GPI-anchored protein	At3g18590	0.88	1.05	0.000514	1.50157	S009G12	1	0	0	0	0	0	0	0	0	0	0	0	0	0	0	0	0	0	1	0
PU23336	Hypothetical 23.0 kDa protein in IXR1-TFA1 intergenic region. Saccharomyces cerevisiae (Baker's yeast).YKL030W OR YKL243.	At5g52420	0.83	1.05	0.00017	3.08718	S027D07	1	0	0	0	0	0	0	0	0	0	0	0	0	0	0	0	0	0	1	0
PU28114	expressed protein	At1g70930	0.69	1.05	3.53e-05	5.21928	X027D12	1	0	0	0	0	0	0	0	0	0	0	0	0	0	0	0	0	1	0	0
PU28837	expressed protein	At1g34355	3.5e-10	1.05	0.00503	-0.928443	X074B04	1	0	0	0	0	0	0	0	0	0	0	0	0	0	0	0	0	1	0	0
PU29505	predicted GPI-anchored protein	At5g49280	0.77	1.05	0.000457	1.66009	Q024A01	1	0	0	0	0	0	0	0	0	0	0	0	0	0	1	0	0	0	0	0
PU00886	protein phosphatase 2C (AtP2C-HA)	At1g72770	2.2e-32	1.04	0.00471	-1.21619	POPLAR.495	7	1	0	1	0	4	0	0	0	0	0	0	1	0	0	0	0	0	0	0
PU01755	expressed protein	At3g15430	3e-164	1.04	4.7e-05	4.81504	POPLAR.113	130	28	5	0	2	0	2	8	9	2	5	3	39	1	5	1	7	0	5	8
PU03711	Glycerol-3-phosphate dehydrogenase [NAD(P)+] (EC 1.1.1.94) (NAD(P)H-dependent glycerol-3-phosphate dehydrogenase).Corynebacterium glutamicum (Brevibacterium flavum).GPSA OR CGL1320.	At2g16590	0.0078	1.04	6.91e-05	4.26656	POPLAR.5058	39	0	0	0	0	0	3	5	0	1	4	4	0	1	5	10	0	0	1	5
PU03763	bHLH transcription factor (bHLH068)	At4g29100	3.2e-25	1.04	6.4e-05	4.3725	POPLAR.5064	4	0	0	0	0	0	0	1	0	0	0	0	1	0	0	0	0	2	0	0
PU03905	No hit	-		1.04	0.00166	0.036964	POPLAR.8035	2	0	0	0	0	0	0	1	0	0	1	0	0	0	0	0	0	0	0	0
PU04127	LS1-like protein	At3g51660	1.5e-34	1.04	0.00229	-0.480804	POPLAR.4296	11	0	0	0	0	1	4	0	2	0	0	0	0	0	0	0	1	3	0	0
PU04285	expressed protein	At5g23100	2e-50	1.04	0.000635	1.30611	POPLAR.5290	1	0	0	0	0	0	0	0	1	0	0	0	0	0	0	0	0	0	0	0
PU04668	CIG1. Nicotiana tabacum (Common tobacco).CIG1. POSSIBLY proline oxidase, mitochondrial precursor -like protein	At5g38710	3.4e-69	1.04	0.000259	2.74363	UB26CPG07.3pR	1	0	0	0	0	0	0	0	1	0	0	0	0	0	0	0	0	0	0	0
PU05590	2'-hydroxy isoflavone/dihydroflavonol reductase homolog(Fragment).Glycine max (Soybean).DFR1. POSSIBLY putative flavonol reductase	At2g45400	1.6e-80	1.04	1.8e-05	6.25671	POPLAR.5913	6	1	0	0	1	0	0	0	1	0	0	1	0	0	0	0	0	2	0	0
PU06313	MEK kinase MAP3Ka, putative	At1g53570	4.2e-27	1.04	0.000285	2.29139	POPLAR.5198	6	1	1	0	1	0	0	1	0	0	0	0	0	0	1	0	1	0	0	0
PU06650	GIGANTEA (GI)	At1g22770	1.8e-216	1.04	2.37e-05	5.86117	POPLAR.7159	11	0	0	0	1	0	1	0	0	4	3	0	0	0	0	0	0	2	0	0
PU08275	expressed protein	At2g22425	4e-34	1.04	0.00612	-1.54682	POPLAR.3469	12	0	0	0	2	1	0	0	1	1	1	0	2	1	2	0	1	0	0	0
PU09947	beta-1,3-glucanase, predicted GPI-anchored protein	At2g19440	5.6e-20	1.04	0.000199	2.85419	I015P16	1	0	0	0	0	1	0	0	0	0	0	0	0	0	0	0	0	0	0	0
PU11497	expressed protein	At2g37975	4.4e-28	1.04	0.00424	-0.931256	POPLAR.7880	4	0	0	0	0	1	0	0	0	0	0	0	0	0	2	0	1	0	0	0
PU22986	pumilio/Mpt5 family RNA-binding protein	At2g29140	2.9e-11	1.04	2.31e-05	5.83225	R062E09	1	0	0	0	0	0	0	0	0	0	1	0	0	0	0	0	0	0	0	0
PU25479	expressed protein	At1g80070	2.1e-104	1.04	8.16e-05	4.03368	UK120TC04	1	0	0	0	0	0	1	0	0	0	0	0	0	0	0	0	0	0	0	0
PU26203	expressed protein	At1g15410	3.8e-92	1.04	0.000983	1.16769	POPLAR.262	9	2	0	0	0	0	0	0	0	0	1	0	0	1	0	1	1	3	0	0
PU26727	Photoperiod responsive protein. Solanum tuberosum subsp. andigena.PHOR1.	At5g64660	8.4e-34	1.04	0.000197	3.10236	UR107TA02	1	0	0	0	0	0	0	0	0	0	1	0	0	0	0	0	0	0	0	0
PU27115	expressed protein	-	-	1.04	0.000144	3.31841	POPLAR.11572	2	0	0	0	0	0	0	0	0	0	0	0	0	2	0	0	0	0	0	0
PU28224	nucleoid DNA-binding protein cnd41 - like protein	At5g10770	2.4e-11	1.04	0.000517	1.49587	X031D07	1	0	0	0	0	0	0	0	0	0	0	0	0	0	0	0	0	1	0	0
PU28534	Hypothetical 83.4 kDa protein. Sorghum bicolor (Sorghum) (Sorghum vulgare).SB35P03.15.	At5g12080	1.7e-51	1.04	0.000348	2.02482	X049G11	1	0	0	0	0	0	0	0	0	0	0	0	0	0	0	0	0	1	0	0
PU02387	ATP-dependent clp protease ATP-binding subunit clpA homolog CD4B,chloroplast precursor.Lycopersicon esculentum (Tomato).CD4B. POSSIBLY ATP-dependent Clp protease, ATP-binding subunit	At5g50920	4.1e-85	1.03	0.0087	-1.62144	POPLAR.6471	2	1	0	0	0	0	0	1	0	0	0	0	0	0	0	0	0	0	0	0
PU02761	expressed protein	At4g34630	9.4e-19	1.03	0.00157	0.023389	POPLAR.1314	3	1	0	1	0	0	0	0	0	0	0	0	1	0	0	0	0	0	0	0
PU03125	expressed protein	At4g23496	4.2e-32	1.03	3.64e-05	5.16934	POPLAR.4773	17	0	0	0	0	0	0	4	10	0	2	1	0	0	0	0	0	0	0	0
PU03351	Thioredoxin h. Hevea brasiliensis (Para rubber tree).	At1g11530	2e-41	1.03	0.000116	3.60565	POPLAR.4810	10	0	0	0	0	1	2	2	0	0	1	0	0	0	4	0	0	0	0	0
PU04375	expressed protein	At1g67330	6.5e-40	1.03	0.00168	0.020293	POPLAR.5298	2	0	0	0	1	0	0	0	1	0	0	0	0	0	0	0	0	0	0	0
PU04868	Aluminium induced protein. Avicennia marina. POSSIBLY aluminium-induced protein - like	At5g19140	9e-101	1.03	0.00106	0.73763	POPLAR.613	190	5	6	1	3	9	6	11	14	11	22	10	5	2	15	26	17	16	6	5
PU05531	Plasma membrane H+ ATPase (EC 3.6.1.3). Prunus persica (Peach).PPA2. POSSIBLY putative plasma membrane proton ATPase	At2g24520	2.5e-137	1.03	0.00179	0.403248	POPLAR.4568	12	0	2	0	0	2	0	1	2	1	0	0	0	0	1	2	1	0	0	0
PU07271	Ca2+-transporting ATPase-like protein (emb|CAB79748.1)	At5g57110	1.1e-184	1.03	2.67e-05	5.61323	POPLAR.193	26	3	1	0	3	1	0	6	1	0	0	0	3	0	2	0	2	1	1	2
PU09884	expressed protein	At1g73500	1e-106	1.03	0.000907	1.27513	POPLAR.3780	16	0	0	0	0	7	1	0	0	0	2	3	0	0	1	0	1	0	0	1
PU10888	Similar to esterase 10. Homo sapiens (Human). POSSIBLY putative esterase D	At2g41530	3.2e-12	1.03	0.0155	-2.86458	POPLAR.4184	1	0	0	0	0	1	0	0	0	0	0	0	0	0	0	0	0	0	0	0
PU11456	expressed protein	-	-	1.03	0.1	-4.94127	POPLAR.4533	1	0	0	0	0	1	0	0	0	0	0	0	0	0	0	0	0	0	0	0
PU12392	hydroxyproline-rich glycoprotein family identical to hydroxyproline-rich glycoprotein [Arabidopsis thaliana] gi|9293881|dbj|BAB01784	At3g22440	6e-198	1.03	1.4e-05	6.57119	POPLAR.1229	54	2	3	4	0	1	4	6	0	2	4	1	11	0	1	3	3	7	2	0
PU12682	expressed protein	At1g61000	9.3e-15	1.03	0.000502	1.62611	POPLAR.6850	1	0	0	1	0	0	0	0	0	0	0	0	0	0	0	0	0	0	0	0
PU12962	expressed protein	At3g59690	0.016	1.03	0.000237	2.85539	F075P79.3pR	1	0	0	1	0	0	0	0	0	0	0	0	0	0	0	0	0	0	0	0
PU13146	GATA zinc finger protein	At4g17570	6.6e-41	1.03	0.000338	2.25897	POPLAR.6939	2	0	0	1	1	0	0	0	0	0	0	0	0	0	0	0	0	0	0	0
PU22148	Hypothetical protein (Fragment). Homo sapiens (Human).DKFZP547K106.	At2g38850	0.98	1.03	0.00223	-0.352938	POPLAR.9598	3	0	0	0	0	0	0	0	0	0	0	1	0	0	1	0	1	0	0	0
PU23436	expressed protein	At5g13240	7.5e-30	1.03	0.000118	3.58428	S035F05	1	0	0	0	0	0	0	0	0	0	0	0	0	0	0	0	0	0	1	0
PU24187	expressed protein	At1g02630	1.6e-64	1.03	0.00111	1.01794	T028A02	1	0	0	0	0	0	0	0	0	0	0	0	1	0	0	0	0	0	0	0
PU24865	expressed protein	At5g08170	3.9e-107	1.03	0.000126	3.59723	T085E09	1	0	0	0	0	0	0	0	0	0	0	0	1	0	0	0	0	0	0	0
PU25833	cysteine protease component of protease-inhibitor complex	At5g43060	1.4e-14	1.03	3.14e-05	5.38384	UL72PB09	1	0	0	0	0	0	0	0	0	1	0	0	0	0	0	0	0	0	0	0
PU27195	KRP120-2. Daucus carota (Carrot). POSSIBLY kinesin-related protein - like	At3g45850	8.7e-78	1.03	0.00706	-1.58006	V032E08	1	0	0	0	0	0	0	0	0	0	0	0	0	1	0	0	0	0	0	0
PU27786	YK20_YEAST (P36133) Hypothetical 19.2 kDa protein in GAP1-NAP1 intergenic	-	2.8	1.03	0.00195	0.292807	X010D08	1	0	0	0	0	0	0	0	0	0	0	0	0	0	0	0	0	1	0	0
PU27878	F-box protein family, AtFBL12 contains similarity to F-box protein FBL6 GI:6456737 from [Homo sapiens]	At3g07550	0.00053	1.03	0.00318	-0.551634	POPLAR.10608	3	0	0	0	0	0	0	0	0	0	1	0	0	0	0	0	0	2	0	0
PU27947	expressed protein	At3g15810	2e-55	1.03	8.49e-05	4.06077	X019C10	1	0	0	0	0	0	0	0	0	0	0	0	0	0	0	0	0	1	0	0
PU28951	CDPK-related kinase 1 (CRK1)	At2g41140	1.5e-34	1.03	1.13e-05	6.8873	Y005H09	1	0	0	0	0	0	0	0	0	0	0	0	0	0	0	0	0	0	0	1
PU29857	expressed protein	At5g52550	1.5e-07	1.03	0.000822	0.86147	Q051F11	1	0	0	0	0	0	0	0	0	0	0	0	0	0	1	0	0	0	0	0
PU00182	Hypothetical 76.3 kDa protein. Caenorhabditis elegans.T21D12.11. POSSIBLY RNA-binding protein - like	At5g61030	0.98	1.02	0.000189	2.84405	POPLAR.6110	10	1	1	0	0	4	0	0	0	1	0	1	0	0	0	1	0	0	1	0
PU02243	Fructose-bisphosphate aldolase, cytoplasmic isozyme (EC 4.1.2.13). Oryza sativa (Rice). POSSIBLY fructose bisphosphate aldolase - like protein	At3g52930	8.9e-165	1.02	0.0031	-0.52023	POPLAR.2937	152	6	2	1	41	4	6	9	6	4	26	4	15	2	3	2	16	4	0	1
PU06588	shaggy-like kinase alpha	At5g26751	1.9e-162	1.02	3.08e-05	5.41373	POPLAR.2184	24	0	2	8	3	0	0	0	1	1	1	1	3	1	0	3	0	0	0	0
PU08653	expressed protein	At5g02810	1.9e-34	1.02	7.04e-05	4.32212	POPLAR.1081	7	2	2	0	0	0	0	0	1	1	0	0	0	0	0	0	0	0	1	0
PU10378	expressed protein	At2g45740	2.5e-105	1.02	0.00109	0.701795	POPLAR.2121	109	0	2	17	1	17	7	0	1	7	7	7	4	9	3	12	5	1	3	6
PU20877	chloride channel (emb|CAA70310.1)	At5g49890	4.7e-34	1.02	4.46e-05	4.96157	N035E05	1	0	0	0	0	0	0	0	0	0	0	1	0	0	0	0	0	0	0	0
PU21811	methyl-accepting chemotaxis protein. Salmonella typhimurium.LPPB OR STM1376.	-	0.996	1.02	0.000444	1.69513	P044H03	1	0	0	0	0	0	0	0	0	0	0	0	0	0	0	0	1	0	0	0
PU23736	expressed protein	At3g22160	1.6e-21	1.02	0.000188	3.17038	POPLAR.10709	3	0	0	0	0	0	0	0	0	0	1	0	0	0	0	0	0	0	1	1
PU26396	Hydroxyproline-rich glycoprotein DZ-HRGP precursor. Volvox carteri f. nagariensis.HRGP GENE. POSSIBLY extensin-like protein	At4g13340	4.4e-39	1.02	0.00149	0.63685	POPLAR.11135	2	0	0	0	0	0	0	0	0	0	0	0	1	0	0	1	0	0	0	0
PU26470	MT1B_VICFA (Q41670) Metallothionein-like protein 1B (MT-1B)	-	1.6	1.02	0.0001	3.73844	POPLAR.11453	4	0	0	0	0	0	0	0	0	0	0	0	0	0	0	4	0	0	0	0
PU28094	IVB2_DABRU (P00990) Venom basic protease inhibitor II (RVV-II)	-	2.6	1.02	3.36e-05	5.2907	X027B07	1	0	0	0	0	0	0	0	0	0	0	0	0	0	0	0	0	1	0	0
PU28204	Hypothetical protein BH2138. Bacillus halodurans.BH2138. POSSIBLY putative protein kinase	At4g18700	0.1	1.02	0.00412	-1.25084	POPLAR.11677	2	0	0	0	0	0	0	0	0	0	0	0	0	0	0	0	0	2	0	0
PU28445	expressed protein	At1g67310	9.8e-55	1.02	3.6e-05	5.18518	X044F03	1	0	0	0	0	0	0	0	0	0	0	0	0	0	0	0	0	1	0	0
PU28908	cyclin 3b	At5g11300	0.97	1.02	0.000558	1.39409	X078H06	1	0	0	0	0	0	0	0	0	0	0	0	0	0	0	0	0	1	0	0
PU29415	Hypothetical protein. Homo sapiens (Human). POSSIBLY arabinogalactan-protein AGP24	At5g40730	0.9	1.02	1.33e-05	6.64541	Q021H11	1	0	0	0	0	0	0	0	0	0	0	0	0	0	1	0	0	0	0	0
PU30088	Phenylalanine ammonia-lyase (EC 4.3.1.5). Populus kitakamiensis (Aspen). POSSIBLY phenylalanine ammonia-lyase	At3g53260	0.7	1.02	9.36e-06	7.17922	F001P74	1	0	0	1	0	0	0	0	0	0	0	0	0	0	0	0	0	0	0	0
PU31206	No Sequence passed filtering			1.02	0.000171	3.07831	PttBSH1	0	0	0	0	0	0	0	0	0	0	0	0	0	0	0	0	0	0	0	0
PU00028	zinc finger protein	At3g15680	2.7e-12	1.01	0.014	-2.22649	A008P04	1	1	0	0	0	0	0	0	0	0	0	0	0	0	0	0	0	0	0	0
PU00156	L5 ribosomal protein	At4g01310	9.5e-97	1.01	8.98e-05	3.89059	POPLAR.125	503	47	9	11	32	2	83	11	10	4	26	31	89	15	34	21	51	4	19	4
PU00797	expressed protein	At1g67080	1.9e-68	1.01	5.79e-05	4.59617	POPLAR.517	8	2	0	0	0	0	0	0	1	0	1	0	3	1	0	0	0	0	0	0
PU01328	expressed protein	At5g48390	2.3e-38	1.01	0.000339	2.06061	POPLAR.776	8	1	0	0	1	0	0	0	0	0	2	1	2	1	0	0	0	0	0	0
PU01802	expressed protein	At4g16580	1.1e-28	1.01	9.78e-05	3.77151	POPLAR.6324	1	1	0	0	0	0	0	0	0	0	0	0	0	0	0	0	0	0	0	0
PU02123	expressed protein	At3g44280	0.85	1.01	0.0128	-2.1066	A064P43.5pR	1	1	0	0	0	0	0	0	0	0	0	0	0	0	0	0	0	0	0	0
PU02281	Phi-1 protein. Nicotiana tabacum (Common tobacco).PHI-1. POSSIBLY putative phi-1-like phosphate-induced protein	At4g08950	3.4e-117	1.01	3.87e-05	5.162	POPLAR.278	49	6	0	1	4	0	2	0	1	1	5	2	17	0	0	0	2	1	7	0
PU03071	glutaredoxin-like protein	At5g63030	9.7e-40	1.01	0.000299	2.2304	POPLAR.4760	10	0	0	0	0	0	0	2	1	0	0	0	0	0	1	2	0	1	3	0
PU03844	phosphoenolpyruvate carboxylase	At1g68750	3.6e-161	1.01	0.000349	2.02034	POPLAR.5132	7	0	0	0	0	0	0	2	0	1	1	0	0	0	0	0	1	1	0	1
PU05962	auxin-regulated protein rhoGAP, Homo sapiens, EMBL:Z23024	At5g61530	3.5e-125	1.01	6.12e-05	4.51733	POPLAR.2212	12	0	2	2	0	1	0	0	1	1	1	0	0	0	3	0	0	1	0	0
PU07375	pirin-like protein	At3g59220	3.4e-53	1.01	0.00023	2.6615	POPLAR.3261	8	0	0	0	1	0	0	1	0	0	2	1	0	0	0	0	0	3	0	0
PU08149	CONSTANS-like B-box zinc finger protein	At2g21320	9.9e-57	1.01	0.00319	-0.557981	POPLAR.1030	4	1	0	0	1	0	0	0	1	0	0	0	1	0	0	0	0	0	0	0
PU10830	No hit	-		1.01	0.000228	2.59029	POPLAR.4157	1	0	0	0	0	1	0	0	0	0	0	0	0	0	0	0	0	0	0	0
PU20750	bHLH transcription factor (bHLH059)	At4g02590	8.7e-32	1.01	2.93e-05	5.47904	POPLAR.9606	3	0	0	0	0	0	0	0	0	0	1	2	0	0	0	0	0	0	0	0
PU21629	cytosolic cyclophilin (ROC3)	At2g16600	8.7e-07	1.01	4.7e-05	4.81727	P029E06	1	0	0	0	0	0	0	0	0	0	0	0	0	0	0	0	1	0	0	0
PU22910	U2 snRNP auxiliary factor, small subunit	At5g42820	7.9e-92	1.01	0.000334	2.08098	POPLAR.10659	3	0	0	0	0	0	1	0	0	0	2	0	0	0	0	0	0	0	0	0
PU23273	Envelope glycoprotein gp120 (Fragment). Human immunodeficiency virus 1.ENV. POSSIBLY branched-chain alpha-keto acid decarboxylase E1 beta subunit	At1g55510	0.98	1.01	3.6e-05	5.18524	S021E11	1	0	0	0	0	0	0	0	0	0	0	0	0	0	0	0	0	0	1	0
PU23676	expressed protein	-	-	1.01	6.37e-05	4.45779	S058D09	1	0	0	0	0	0	0	0	0	0	0	0	0	0	0	0	0	0	1	0
PU24419	expressed protein	At5g53450	9.6e-24	1.01	0.00187	0.349216	T048D03	1	0	0	0	0	0	0	0	0	0	0	0	1	0	0	0	0	0	0	0
PU25752	ids4-like protein	At5g20150	3e-13	1.01	0.000228	2.67858	POPLAR.8618	2	0	0	0	1	0	0	0	0	1	0	0	0	0	0	0	0	0	0	0
PU27067	expressed protein	At5g45590	3.8e-38	1.01	0.000703	1.16199	POPLAR.9824	5	0	0	0	0	0	0	0	0	0	0	1	1	3	0	0	0	0	0	0
PU28173	disease resistance protein, putative	At3g14470	1.9e-53	1.01	0.00135	0.419196	POPLAR.11676	2	0	0	0	0	0	0	0	0	0	0	0	0	0	0	0	0	2	0	0
PU28555	Repressor protein. Oryza sativa (Rice).DR1. POSSIBLY disease resistance response protein-like	At5g42500	0.36	1.01	0.00251	-0.244404	POPLAR.10188	2	0	0	0	0	0	0	0	0	0	0	0	0	0	0	0	1	1	0	0
PU28594	Voltage dependent calcium channel beta 4 subunit (Fragment). Homo sapiens (Human).CACNB4.	At5g26790	0.35	1.01	0.0128	-2.61037	X053B09	1	0	0	0	0	0	0	0	0	0	0	0	0	0	0	0	0	1	0	0
PU28800	wound-induced protein. Medicago varia.WIP. POSSIBLY probable wound-induced protein	At4g10270	5.3e-12	1.01	0.000152	3.2388	POPLAR.10340	3	0	0	0	0	0	0	0	0	0	0	0	0	0	2	0	0	1	0	0
PU29164	bHLH transcription factor (bHLH051)	At2g40200	2.6e-39	1.01	0.000533	1.54469	Q004A11	1	0	0	0	0	0	0	0	0	0	0	0	0	0	1	0	0	0	0	0
PU29234	No annotation avaliable			1.01	0.000362	2.29623	No Sequence passed filtering	0	0	0	0	0	0	0	0	0	0	0	0	0	0	0	0	0	0	0	0
PU29646	expressed protein	At5g02880	3.5e-20	1.01	2.36e-05	5.86933	Q033E11	1	0	0	0	0	0	0	0	0	0	0	0	0	0	1	0	0	0	0	0
PU30351	expressed protein	At5g53760	0.77	1.01	0.000465	1.72364	G130P37	1	0	0	0	1	0	0	0	0	0	0	0	0	0	0	0	0	0	0	0
PU30511	expressed protein	At1g17970	0.23	1.01	0.00366	-0.734791	I029P90	1	0	0	0	0	1	0	0	0	0	0	0	0	0	0	0	0	0	0	0
PU00405	60S acidic ribosomal protein PO (Fragment). Euphorbia esula (Leafy spurge). POSSIBLY putative 60S acidic ribosomal protein P0	At3g09200	4e-137	1	0.000112	3.57385	POPLAR.208	80	18	2	22	10	0	4	0	2	0	0	0	6	4	5	2	1	1	3	0
PU05257	expressed protein	At4g31880	0.0011	1	0.000384	1.97786	POPLAR.5738	3	0	0	0	0	0	0	0	1	0	0	0	1	0	1	0	0	0	0	0
PU05894	ERD4 protein (ERD4)	At1g30360	6.9e-158	1	0.00257	-0.277637	POPLAR.802	84	2	0	0	0	0	0	42	37	0	0	0	0	0	0	1	2	0	0	0
PU06251	expressed protein	At1g75080	3.7e-71	1	1.8e-05	6.18719	POPLAR.7062	8	0	1	2	2	0	1	0	1	0	0	0	0	0	0	1	0	0	0	0
PU08261	Glutamyl-tRNA reductase (EC 1.2.1.-) (GluTR). Glycine max (Soybean).GTR1.	At1g58290	4.8e-70	1	0.000403	1.9139	POPLAR.7583	1	0	0	0	1	0	0	0	0	0	0	0	0	0	0	0	0	0	0	0
PU08818	transfactor-like protein	At2g01060	2.9e-88	1	6.54e-05	4.42007	POPLAR.1412	16	0	2	1	1	2	0	1	0	0	3	0	3	0	1	0	0	2	0	0
PU10664	Hydroxyproline-rich glycoprotein DZ-HRGP precursor. Volvox carteri f. nagariensis.HRGP GENE. POSSIBLY proline-rich protein, putative	At1g28290	4.8e-22	1	0.000154	3.32486	I048P09.3pR	1	0	0	0	0	1	0	0	0	0	0	0	0	0	0	0	0	0	0	0
PU12031	Phytochrome B2. Populus trichocarpa (Western balsam poplar).PHYB2.	At3g06310	0.94	1	0.00211	-0.01862	POPLAR.2059	2	0	0	1	0	1	0	0	0	0	0	0	0	0	0	0	0	0	0	0
PU12354	expressed protein	At4g04920	3.1e-53	1	0.000189	2.9344	POPLAR.6804	5	3	0	2	0	0	0	0	0	0	0	0	0	0	0	0	0	0	0	0
PU12680	Peroxiredoxin. Populus tremula x Populus tremuloides. POSSIBLY ubiquitin-protein ligase UBC9	At4g27960	7.7e-79	1	1.8e-05	6.18859	POPLAR.213	209	27	6	11	8	10	13	0	15	12	7	7	20	8	8	23	13	2	18	1
PU13372	gamma-glutamyltransferase-like protein	At4g29210	5.1e-137	1	4.7e-05	4.81467	POPLAR.504	26	4	0	2	5	2	1	1	0	2	1	1	0	0	0	4	0	2	1	0
PU20873	expressed protein	At3g27260	8e-14	1	8.49e-05	3.97894	N035B01	1	0	0	0	0	0	0	0	0	0	0	1	0	0	0	0	0	0	0	0
PU21140	Beta-amyrin synthase (EC 5.4.99.-). Betula platyphylla.OSCBPY.	At1g78950	3.2e-108	1	0.000348	2.02259	POPLAR.9795	3	0	0	0	0	0	1	0	0	0	0	2	0	0	0	0	0	0	0	0
PU21293	Hypothetical protein CT645. Chlamydia trachomatis.CT645.	At1g01600	0.53	1	2.11e-05	5.95729	P002B03	1	0	0	0	0	0	0	0	0	0	0	0	0	0	0	0	1	0	0	0
PU26266	glutathione peroxidase like protein	At1g63460	3.7e-71	1	0.000104	3.76067	POPLAR.9895	5	0	0	0	0	0	1	0	0	0	0	0	1	0	0	1	1	0	1	0
PU27454	expressed protein	At1g78140	2.8e-08	1	0.000233	2.75093	V050D10	1	0	0	0	0	0	0	0	0	0	0	0	0	1	0	0	0	0	0	0
PU28453	NU3M_NEUCR (Q35141) NADH-ubiquinone oxidoreductase chain 3 (EC 1.6.5.3)	-	7.4	1	0.00448	-1.26666	POPLAR.11652	2	0	0	0	0	0	0	0	0	0	0	0	0	0	0	0	0	2	0	0
PU29328	Super cysteine rich protein (Fragment). Homo sapiens (Human).	At1g56060	0.72	1	0.0198	-3.17339	Q020A07	1	0	0	0	0	0	0	0	0	0	0	0	0	0	1	0	0	0	0	0
PU30288	expressed protein	At1g67330	6.5e-40	1	8.24e-05	4.02148	POPLAR.5298	2	0	0	0	1	0	0	0	1	0	0	0	0	0	0	0	0	0	0	0
PU10670	expressed protein	At5g45170	4.4e-11	0.999	9.38e-05	3.82971	POPLAR.7757	1	0	0	0	0	1	0	0	0	0	0	0	0	0	0	0	0	0	0	0
PU11631	Probable 26S proteasome regulatory subunit rpn6. Schizosaccharomyces pombe (Fission yeast).RPN6 OR SPAC23G3.11. POSSIBLY 19S proteosome subunit 9 like protein	At1g29150	2.4e-14	0.999	0.00481	-0.874001	I081P71	1	0	0	0	0	1	0	0	0	0	0	0	0	0	0	0	0	0	0	0
PU22645	cyclic nucleotide and calmodulin-regulated ion channel -like protein	At5g14870	1.4e-37	0.999	3.7e-05	5.14852	R032C09	1	0	0	0	0	0	0	0	0	0	1	0	0	0	0	0	0	0	0	0
PU28930	expressed protein	At1g55230	6.2e-61	0.999	0.00139	0.7249	Y002E06	1	0	0	0	0	0	0	0	0	0	0	0	0	0	0	0	0	0	0	1
PU03799	CTP:phosphocholine cytidylyltransferase (EC 2.7.7.15). Brassica napus (Rape).CCT. POSSIBLY putative phospholipid cytidylyltransferase	At2g32260	8.5e-128	0.998	4.07e-05	5.08121	POPLAR.4984	10	0	0	0	0	0	0	1	1	0	0	3	0	0	0	2	1	2	0	0
PU29426	60S ribosomal protein L37-B (L35) (YP55). Saccharomyces cerevisiae (Baker's yeast).RPL37B OR RPL35B OR YDR500C OR D9719.6.	-	0.73	0.998	0.00465	-1.04644	Q022B02	1	0	0	0	0	0	0	0	0	0	0	0	0	0	1	0	0	0	0	0
PU01263	knotted-like homeobox protein KNAT2	At1g70510	9.6e-97	0.997	0.000471	1.6182	POPLAR.639	4	1	0	0	0	0	0	0	0	0	0	3	0	0	0	0	0	0	0	0
PU00452	POSSIBLY hypothetical protein	At2g10390	0.3	0.996	0.000303	2.21075	A013P75.3pR	1	1	0	0	0	0	0	0	0	0	0	0	0	0	0	0	0	0	0	0
PU03554	expressed protein	At5g48050	0.19	0.996	0.000259	2.61066	UA34CPB08	1	0	0	0	0	0	0	1	0	0	0	0	0	0	0	0	0	0	0	0
PU03973	ERD4 protein (ERD4)	At1g30360	6.9e-158	0.996	0.0014	0.721733	POPLAR.802	84	2	0	0	0	0	0	42	37	0	0	0	0	0	0	1	2	0	0	0
PU28387	expressed protein	At2g28780	1e-42	0.996	0.0025	-0.031732	X041D01	1	0	0	0	0	0	0	0	0	0	0	0	0	0	0	0	0	1	0	0
PU04186	expressed protein	At3g02720	1.5e-84	0.994	4.99e-05	4.72665	POPLAR.5319	2	0	0	0	0	0	0	0	1	0	0	0	0	0	0	0	1	0	0	0
PU12048	expressed protein	At2g38920	5.1e-43	0.994	0.000459	1.98444	POPLAR.6780	1	0	0	1	0	0	0	0	0	0	0	0	0	0	0	0	0	0	0	0
PU23803	expressed protein	At3g17050	1.5e-08	0.994	0.0232	-3.37776	POPLAR.10456	3	0	0	0	0	0	0	0	0	0	0	0	0	0	1	0	0	1	1	0
PU01618	MADS-box protein (Fragment). Malus domestica (Apple) (Malus sylvestris).MDIMADS13. POSSIBLY cyclopropyl isomerase (CPI1)	At5g50375	0.51	0.993	8.85e-05	3.91784	A060P71.3pR	1	1	0	0	0	0	0	0	0	0	0	0	0	0	0	0	0	0	0	0
PU06957	beta-1,3-glucanase like protein	At2g27500	1.4e-127	0.992	3.76e-05	5.12291	POPLAR.377	17	2	0	0	5	0	0	0	1	0	0	0	0	0	2	0	1	3	3	0
PU07326	Arabinogalactan protein Pop14A9. Populus x canescens. POSSIBLY fasciclin-like arabinogalactan protein FLA12	At5g60490	1.3e-53	0.992	0.000155	3.31607	POPLAR.999	78	6	0	0	45	0	0	0	0	0	0	0	0	0	0	0	0	27	0	0
PU08246	Pyruvate kinase isozyme G, chloroplast (EC 2.7.1.40) (Fragment). Ricinus communis (Castor bean). POSSIBLY putative pyruvate kinase, plastid isozyme (At1g32440)	At1g32440	6.4e-129	0.992	0.0467	-4.14765	POPLAR.3649	3	0	0	0	1	0	0	0	0	2	0	0	0	0	0	0	0	0	0	0
PU11365	Grr1. Glycine max (Soybean).GRR1. POSSIBLY putative glucose regulated repressor protein	At2g25490	7.2e-131	0.992	0.000507	1.52193	POPLAR.3098	46	0	5	9	1	6	1	1	1	2	4	5	1	0	0	1	0	9	0	0
PU12174	expressed protein	At5g20700	4.7e-40	0.992	0.000234	2.55266	POPLAR.35	14	1	0	5	0	1	0	0	2	1	0	0	0	0	2	1	0	1	0	0
PU12928	Sucrose synthase. Citrus unshiu (Satsuma orange).CITSUSA. POSSIBLY putative sucrose synthetase	At4g02280	4.6e-200	0.992	0.000577	1.43688	POPLAR.1920	51	1	1	21	0	2	1	2	0	0	2	2	0	1	4	3	0	4	7	0
PU20142	G2484-1 protein	At4g17330	1.4e-19	0.992	0.00408	-0.876685	POPLAR.9300	2	0	0	0	0	0	0	0	0	0	0	0	0	0	0	1	0	1	0	0
PU13034	pumilio/Mpt5 family RNA-binding protein	At2g29140	1.2e-09	0.991	9.64e-05	3.96943	POPLAR.2562	2	0	0	1	0	0	0	0	0	0	0	0	1	0	0	0	0	0	0	0
PU01892	expressed protein	At5g11440	8.5e-27	0.99	7.65e-05	4.12596	POPLAR.900	5	2	0	0	0	0	0	0	0	0	0	0	0	0	1	0	0	0	0	2
PU02493	eukaryotic translation initiation factor 6 (EIF-6) - like protein	At3g55620	5.3e-119	0.99	1.61e-05	6.35634	POPLAR.1338	31	2	1	1	1	1	2	1	0	4	1	2	8	1	1	2	1	0	2	0
PU03126	expressed protein	At3g47590	5.8e-90	0.99	2.85e-05	5.51849	POPLAR.4836	13	0	1	0	0	1	2	1	1	1	0	3	0	0	0	0	1	2	0	0
PU05417	pectinacetylesterase precursor-like protein	At3g62060	9.8e-57	0.99	0.0125	-2.57831	UB53CPB05.3pR	1	0	0	0	0	0	0	0	1	0	0	0	0	0	0	0	0	0	0	0
PU26276	expressed protein	At1g53035	2.7e-44	0.99	0.000288	2.36606	POPLAR.4921	6	0	0	0	0	0	0	1	0	1	0	0	0	0	2	1	0	0	1	0
PU29113	amino acid permease	At5g40780	8.5e-17	0.99	0.000416	1.87065	Y020A03	1	0	0	0	0	0	0	0	0	0	0	0	0	0	0	0	0	0	0	1
PU01553	22 kDa polypeptide (DREPP4 protein). Nicotiana tabacum (Common tobacco).DREPP4. POSSIBLY endomembrane-associated protein	At4g20260	1.4e-56	0.989	0.000441	1.70406	POPLAR.843	145	1	2	0	3	64	1	0	0	7	20	0	1	5	1	1	10	29	0	0
PU04415	serine carboxypeptidase II (At1g28110)	At1g28110	4.1e-73	0.989	5.54e-05	4.66017	POPLAR.8082	1	0	0	0	0	0	0	0	1	0	0	0	0	0	0	0	0	0	0	0
PU08657	expressed protein	At3g12920	1.4e-49	0.989	0.00418	-1.27095	POPLAR.1418	2	0	1	0	0	0	1	0	0	0	0	0	0	0	0	0	0	0	0	0
PU26219	expressed protein	At1g12810	0.97	0.989	5.54e-05	4.58179	POPLAR.10081	7	1	0	0	0	0	0	0	0	0	0	0	0	0	0	1	2	3	0	0
PU27000	chromosome associated protein	At2g27170	5.1e-14	0.989	0.00126	0.39101	V017C06	1	0	0	0	0	0	0	0	0	0	0	0	0	1	0	0	0	0	0	0
PU03557	expressed protein	At3g51130	2.8e-81	0.988	0.000235	2.63337	POPLAR.4154	4	0	0	0	0	2	0	1	0	0	0	0	1	0	0	0	0	0	0	0
PU21825	expressed protein	At2g37330	4.4e-37	0.988	0.00273	-0.142233	P045G10	1	0	0	0	0	0	0	0	0	0	0	0	0	0	0	0	1	0	0	0
PU22021	expressed protein	At1g69970	0.00051	0.988	0.0364	-3.95158	P062G04	1	0	0	0	0	0	0	0	0	0	0	0	0	0	0	0	1	0	0	0
PU26796	expressed protein	At1g19330	1.7e-07	0.988	0.00366	-1.00175	V001B01	1	0	0	0	0	0	0	0	0	0	0	0	0	1	0	0	0	0	0	0
PU29354	T-cell receptor beta chain ANA 11. Oryctolagus cuniculus (Rabbit). POSSIBLY Myb-related transcription factor, putative	At1g66380	0.81	0.988	9.35e-05	3.83341	Q020H04	1	0	0	0	0	0	0	0	0	0	0	0	0	0	1	0	0	0	0	0
PU30507	expressed protein	At5g50540	0.1	0.988	0.0116	-2.48557	I028P65	1	0	0	0	0	1	0	0	0	0	0	0	0	0	0	0	0	0	0	0
PU02647	anthranilate N-benzoyltransferase	At5g48930	2.5e-199	0.987	0.00989	-1.78465	POPLAR.3290	27	1	0	2	4	0	1	0	0	0	1	2	1	1	2	5	0	7	0	0
PU03806	Hypothetical 15.2 kDa protein. Neurospora crassa.B24H17.160.	At5g23760	0.0034	0.987	0.00018	2.91404	POPLAR.5026	4	0	1	0	0	2	0	1	0	0	0	0	0	0	0	0	0	0	0	0
PU22278	Phenylalanine ammonia-lyase (EC 4.3.1.5). Populus kitakamiensis (Aspen). POSSIBLY phenylalanine ammonia lyase (PAL1)	At2g37040	1.2e-82	0.987	1.61e-05	6.35094	POPLAR.10128	2	0	0	0	0	0	0	0	0	0	0	0	0	0	0	0	2	0	0	0
PU27183	26S proteasome regulatory subunit S5A. Mesembryanthemum crystallinum (Common ice plant). POSSIBLY multiubiquitin chain binding protein (MBP1)	At4g38630	3.2e-25	0.987	0.000886	1.11008	V031G06	1	0	0	0	0	0	0	0	0	0	0	0	0	1	0	0	0	0	0	0
PU28417	Acetyl-coenzyme A carboxylase carboxyl transferase subunit beta(EC 6.4.1.2) (ACCASE beta chain).Nicotiana tabacum (Common tobacco).ACCD OR YCF11 OR ZFPA. POSSIBLY vacuolar calcium binding protein - like	At5g10660	1.6e-08	0.987	0.00779	-2.0707	POPLAR.11627	2	0	0	0	0	0	0	0	0	0	0	0	0	0	0	0	0	2	0	0
PU29706	phospholipase - like protein	At3g45880	9.2e-44	0.987	5.99e-05	4.54887	Q039B07	1	0	0	0	0	0	0	0	0	0	0	0	0	0	1	0	0	0	0	0
PU27837	expressed protein	At1g62763	0.11	0.986	6.84e-05	4.28001	POPLAR.9968	13	0	0	0	0	0	0	0	0	0	0	0	0	0	0	0	1	12	0	0
PU29378	DNA-binding protein D-ETS-6. Drosophila melanogaster (Fruit fly).ETS21C OR ETS-6 OR CG2914.	At4g01510	0.43	0.986	0.00124	0.328581	Q021D05	1	0	0	0	0	0	0	0	0	0	0	0	0	0	1	0	0	0	0	0
PU04042	expressed protein	-	-	0.985	0.00215	-0.397802	POPLAR.7997	3	0	0	0	0	0	0	1	0	0	0	0	0	0	0	1	1	0	0	0
PU05521	expressed protein	At4g31980	1.4e-56	0.985	0.00662	-1.76387	POPLAR.6019	4	1	0	0	0	0	0	0	2	0	1	0	0	0	0	0	0	0	0	0
PU07501	expressed protein	At1g19860	4.6e-26	0.985	0.000185	2.87971	POPLAR.1279	3	1	0	0	1	1	0	0	0	0	0	0	0	0	0	0	0	0	0	0
PU09749	expressed protein	At1g16900	0.46	0.985	0.00118	0.485644	C089P87.3pR	1	0	1	0	0	0	0	0	0	0	0	0	0	0	0	0	0	0	0	0
PU02362	expressed protein	At2g38360	2.9e-63	0.982	1.61e-05	6.3475	POPLAR.652	67	9	1	3	46	0	0	0	4	0	0	2	1	0	0	0	0	1	0	0
PU12834	glycine-rich protein 2 (GRP2)	At4g38680	9.9e-32	0.982	0.0198	-3.2706	POPLAR.6800	4	0	0	2	0	0	0	0	0	0	0	0	2	0	0	0	0	0	0	0
PU27527	expressed protein	At4g27680	9.6e-18	0.982	0.0683	-4.46632	V056C10	1	0	0	0	0	0	0	0	0	0	0	0	0	1	0	0	0	0	0	0
PU10054	late embryogenesis abundant protein family similar to several small proteins (~100 aa) that are induced by heat, auxin, ethylene and wounding such as Phaseolus aureus indole-3-acetic acid induced protein ARG (SW:32292); contains Pfam profile PF03242: Late embryogenesis abundant protein	At4g02380	4.4e-21	0.981	0.000495	1.55415	POPLAR.3901	23	0	0	0	0	8	1	0	0	5	0	0	0	0	1	0	7	0	0	1
PU06716	3-hydroxyisobutyryl-coenzyme A hydrolase	At5g65940	2.8e-90	0.98	0.00012	3.65721	POPLAR.7193	7	0	1	0	1	0	1	0	0	0	0	0	0	1	1	1	1	0	0	0
PU05693	histone H4	At1g07660	9.3e-51	0.979	0.000663	1.2454	POPLAR.1953	38	0	0	15	0	1	11	1	2	0	0	2	6	0	0	0	0	0	0	0
PU11293	SP22_CLOTE (P59623) Anti-sigma F factor (EC 2.7.1.37) (Stage II sporulation	-	0.83	0.978	0.000701	1.07627	POPLAR.8908	2	0	0	0	0	1	0	0	0	0	0	0	0	0	1	0	0	0	0	0
PU28714	3-hydroxybutyryl-CoA dehydrogenase	At3g15290	4.4e-21	0.978	8.8e-05	4.00619	X060C03	1	0	0	0	0	0	0	0	0	0	0	0	0	0	0	0	0	1	0	0
PU06778	F-box protein family ; similar to SKP1 interacting partner 2 (SKIP2) TIGR_Ath1:At5g67250	At1g47056	2.4e-148	0.977	0.000155	3.12573	POPLAR.7238	7	0	0	0	1	0	0	0	0	1	1	1	0	0	0	1	1	1	0	0
PU29353	ORF83. Spodoptera exigua nucleopolyhedrovirus. POSSIBLY RSZp22 splicing factor like protein	At2g24590	0.4	0.976	0.00433	-1.10465	Q020G12	1	0	0	0	0	0	0	0	0	0	0	0	0	0	1	0	0	0	0	0
PU03049	P0690B02.2 protein. Oryza sativa (Rice).P0690B02.2. POSSIBLY nucleoid DNA-binding protein cnd41 - like protein	At5g10770	1.5e-07	0.975	0.000563	1.90552	B030P52	1	1	0	0	0	0	0	0	0	0	0	0	0	0	0	0	0	0	0	0
PU05856	Sn-1 protein. Capsicum annuum (Bell pepper).SN-1. POSSIBLY major latex protein homolog - like	At5g28010	2.5e-11	0.975	0.00296	-0.45431	POPLAR.1053	44	4	0	0	0	4	0	0	16	13	1	0	0	0	0	0	5	0	0	1
PU07678	expressed protein	At1g78520	0.97	0.975	0.00036	1.97776	G114P60.5pR	1	0	0	0	1	0	0	0	0	0	0	0	0	0	0	0	0	0	0	0
PU10136	host factor (Fragment). Nicotiana tabacum (Common tobacco).	At4g34350	1.7e-49	0.975	0.00278	-0.527262	POPLAR.3868	1	0	0	0	0	1	0	0	0	0	0	0	0	0	0	0	0	0	0	0
PU10630	expressed protein	At1g13260	0.02	0.975	7.26e-05	4.20178	POPLAR.7765	3	0	0	0	0	1	0	0	0	0	0	0	0	0	1	0	1	0	0	0
PU20659	Na+/H+ exchanger (NHX1)	At5g27150	0.58	0.975	0.000494	1.55675	N019B12	1	0	0	0	0	0	0	0	0	0	0	1	0	0	0	0	0	0	0	0
PU23277	expressed protein	At3g22280	0.998	0.975	0.000338	2.15124	S021H05	1	0	0	0	0	0	0	0	0	0	0	0	0	0	0	0	0	0	1	0
PU04281	protein phosphatase 2C-like	At5g53140	7.1e-108	0.974	8.99e-05	3.97078	POPLAR.5289	6	0	0	0	0	0	0	0	1	1	0	0	0	0	1	1	0	1	1	0
PU10358	Grr1. Glycine max (Soybean).GRR1. POSSIBLY putative glucose regulated repressor protein	At2g25490	7.2e-131	0.974	0.0143	-2.76181	POPLAR.3098	46	0	5	9	1	6	1	1	1	2	4	5	1	0	0	1	0	9	0	0
PU27376	cyclophilin-40	At2g15790	2.6e-103	0.974	0.000901	0.946253	POPLAR.11101	2	0	0	0	0	0	0	0	0	0	0	0	1	1	0	0	0	0	0	0
PU11238	acid phosphatase type 5	At3g17790	1.2e-121	0.973	0.00279	-0.171413	POPLAR.4450	13	1	0	0	0	6	0	0	0	0	1	3	0	0	1	1	0	0	0	0
PU06074	ankyrin - like protein	At5g14230	9.8e-21	0.972	6.59e-05	4.40911	POPLAR.7019	1	0	0	0	1	0	0	0	0	0	0	0	0	0	0	0	0	0	0	0
PU12363	expressed protein	At1g74160	4.3e-59	0.972	0.00195	0.290973	POPLAR.2241	3	0	0	3	0	0	0	0	0	0	0	0	0	0	0	0	0	0	0	0
PU00330	protein kinase, putative	At1g52290	1.7e-17	0.971	0.00084	1.37081	A010P03.5pR	1	1	0	0	0	0	0	0	0	0	0	0	0	0	0	0	0	0	0	0
PU00759	WD-40 repeat protein MSI1. Lycopersicon esculentum (Tomato).MSI1. POSSIBLY WD-40 repeat protein MSI1 (sp|O22467); also highly similar to G1/S transition control protein-binding protein RbAp46	At5g58230	1.9e-105	0.97	0.000555	1.73732	POPLAR.6105	6	3	0	0	0	0	0	0	0	0	0	0	0	0	1	1	0	1	0	0
PU01861	expressed protein	At1g30070	7.6e-40	0.97	5.96e-05	4.55437	POPLAR.6313	2	1	0	1	0	0	0	0	0	0	0	0	0	0	0	0	0	0	0	0
PU03572	serine/threonine kinase, putative	At1g30270	4.9e-180	0.97	3.68e-05	5.22967	POPLAR.1898	11	0	1	2	1	2	0	1	1	1	0	0	0	0	0	1	0	1	0	0
PU26760	Proline rich protein. Xenopus laevis (African clawed frog).	At2g25050	0.93	0.97	0.00948	-2.32183	UR109TC04	1	0	0	0	0	0	0	0	0	0	1	0	0	0	0	0	0	0	0	0
PU09355	predicted GPI-anchored protein	At2g44300	3.7e-47	0.968	3.71e-05	5.14212	POPLAR.6695	2	0	1	0	0	0	0	0	0	0	0	0	0	0	0	0	0	1	0	0
PU28399	A030006P16Rik protein. Mus musculus (Mouse).A030006P16RIK.	At1g53620	9.8e-05	0.968	7.64e-05	4.12912	X042B07	1	0	0	0	0	0	0	0	0	0	0	0	0	0	0	0	0	1	0	0
PU06492	pseudogene	At2g25970	6e-69	0.967	0.00731	-1.99053	POPLAR.269	11	1	0	1	1	0	2	0	2	0	0	2	1	0	0	0	0	1	0	0
PU23223	Lipoxygenase. Sesbania rostrata.LOX1. POSSIBLY putative lipoxygenase	At1g72520	2.6e-56	0.967	0.000226	2.60441	POPLAR.10460	2	0	0	0	0	0	0	0	0	0	0	0	0	0	1	0	0	0	1	0
PU02104	expressed protein	At5g02810	1.9e-34	0.966	0.00343	-0.913821	POPLAR.1081	7	2	2	0	0	0	0	0	1	1	0	0	0	0	0	0	0	0	1	0
PU07779	expressed protein	At5g11090	1.1e-47	0.966	3.17e-05	5.37417	POPLAR.3478	32	0	1	2	2	0	1	2	1	0	3	4	0	1	2	3	3	6	0	1
PU10700	expressed protein	At3g62140	1.3e-28	0.966	0.0982	-4.67628	POPLAR.4484	2	0	0	0	0	2	0	0	0	0	0	0	0	0	0	0	0	0	0	0
PU22178	Elicitor inducible protein. Nicotiana tabacum (Common tobacco).NT-SUBD10. POSSIBLY unknown protein	At3g10980	1.2e-06	0.965	0.000844	1.36453	P075A01	1	0	0	0	0	0	0	0	0	0	0	0	0	0	0	0	1	0	0	0
PU25689	sulfate transporter ATST1	At3g51895	0.59	0.965	0.000554	1.49314	UL59TA10	1	0	0	0	0	0	0	0	0	1	0	0	0	0	0	0	0	0	0	0
PU26763	expressed protein	At4g28025	1.2e-11	0.965	0.000103	3.77806	UR109TE10	1	0	0	0	0	0	0	0	0	0	1	0	0	0	0	0	0	0	0	0
PU27726	trehalose-6-phosphate synthase like protein	At4g17770	6.8e-68	0.965	1.73e-05	6.24483	X007D06	1	0	0	0	0	0	0	0	0	0	0	0	0	0	0	0	0	1	0	0
PU02340	expressed protein	At2g40060	0.18	0.964	0.000113	3.5591	A087P22.5pR	1	1	0	0	0	0	0	0	0	0	0	0	0	0	0	0	0	0	0	0
PU10924	CG8739 protein (LD03322p). Drosophila melanogaster (Fruit fly).CMP44E OR CG8739. POSSIBLY putative eukaryotic translation initiation factor 3 subunit	At3g11400	1.1e-09	0.964	0.0214	-2.76488	POPLAR.4153	1	0	0	0	0	1	0	0	0	0	0	0	0	0	0	0	0	0	0	0
PU25465	ES43 like protein	At4g39100	1.8e-79	0.964	0.000501	1.87377	UK118TB08	1	0	0	0	0	0	1	0	0	0	0	0	0	0	0	0	0	0	0	0
PU27746	OJ1485_B09.5 protein. Oryza sativa (japonica cultivar-group).OJ1485_B09.5. POSSIBLY hypothetical protein, 3 partial	At1g67410	5.9e-12	0.964	0.000174	3.05005	X008F07	1	0	0	0	0	0	0	0	0	0	0	0	0	0	0	0	0	1	0	0
PU00148	Hypothetical 36.6 kDa protein (Fragment). Rubus idaeus (Raspberry). POSSIBLY Sgt1 like protein	At4g11260	2e-80	0.963	0.000182	3.08303	POPLAR.92	27	1	1	3	3	0	2	1	1	0	1	1	5	1	2	1	1	1	2	0
PU23337	Lipoxygenase (EC 1.13.11.12). Solanum tuberosum (Potato).POTLX-3.	At1g55020	5.8e-97	0.963	0.000679	1.46248	S027D10	1	0	0	0	0	0	0	0	0	0	0	0	0	0	0	0	0	0	1	0
PU28500	expressed protein	-	-	0.963	0.000182	3.2146	X047F10	1	0	0	0	0	0	0	0	0	0	0	0	0	0	0	0	0	1	0	0
PU04401	Ubiquitin conjugating enzyme POSSIBLY ubiquitin-protein ligase UBC9	At4g27960	7.7e-79	0.962	2.46e-05	5.7374	POPLAR.5391	74	1	4	2	5	2	5	6	3	2	16	3	10	0	4	4	2	3	0	2
PU07190	serine proteinase	At4g20430	1.4e-63	0.962	0.00105	1.09136	POPLAR.7287	2	0	0	0	1	0	0	0	0	0	1	0	0	0	0	0	0	0	0	0
PU24863	replication A protein-like	At4g19130	4.7e-95	0.962	0.000584	1.42118	T085D07	1	0	0	0	0	0	0	0	0	0	0	0	1	0	0	0	0	0	0	0
PU30404	Striamin protein. Mus musculus (Mouse).STRM OR STRN2.	At1g23240	0.59	0.962	0.00306	-0.288302	I008P55	1	0	0	0	0	1	0	0	0	0	0	0	0	0	0	0	0	0	0	0
PU11516	expressed protein	At3g52950	6.9e-197	0.961	0.00109	0.842237	POPLAR.1901	12	0	2	1	0	2	0	0	0	0	1	0	2	1	1	0	1	0	1	0
PU23931	expressed protein	At1g63090	3.3e-16	0.961	0.000197	3.10204	T004D06	1	0	0	0	0	0	0	0	0	0	0	0	1	0	0	0	0	0	0	0
PU00697	expressed protein	At3g27020	2.1e-76	0.96	2.46e-05	5.73688	POPLAR.6160	5	1	0	0	0	2	0	2	0	0	0	0	0	0	0	0	0	0	0	0
PU08203	Adenosylhomocysteinase (EC 3.3.1.1) (S-adenosyl-L-homocysteinehydrolase) (AdoHcyase).Catharanthus roseus (Rosy periwinkle) (Madagascar periwinkleSAHH. POSSIBLY adenosylhomocysteinase	At4g13940	3.8e-251	0.96	7.88e-05	4.08007	POPLAR.147	194	18	0	9	29	0	9	9	1	19	7	8	6	24	3	13	27	10	1	1
PU24491	DNA binding protein	At4g27000	4.2e-48	0.96	5.22e-05	4.66364	POPLAR.9561	2	0	0	0	0	0	0	0	0	0	0	1	1	0	0	0	0	0	0	0
PU05464	expressed protein	At4g23496	4.2e-32	0.959	1.29e-05	6.68699	POPLAR.4773	17	0	0	0	0	0	0	4	10	0	2	1	0	0	0	0	0	0	0	0
PU12871	OJ1656_A11.28 protein. Oryza sativa (japonica cultivar-group).OJ1656_A11.28.	At1g56610	0.62	0.959	0.0257	-3.50905	F098P96.5pR	1	0	0	1	0	0	0	0	0	0	0	0	0	0	0	0	0	0	0	0
PU24242	heat shock protein 90	At5g56010	0.00075	0.959	9.03e-05	3.88301	T032F10	1	0	0	0	0	0	0	0	0	0	0	0	1	0	0	0	0	0	0	0
PU03578	expressed protein	At1g22420	0.013	0.958	0.0171	-2.71307	UA42BPD12	1	0	0	0	0	0	0	1	0	0	0	0	0	0	0	0	0	0	0	0
PU04016	expressed protein	At3g03100	0.00075	0.958	0.000165	3.13111	POPLAR.5247	2	0	0	0	0	0	0	0	1	0	0	0	0	1	0	0	0	0	0	0
PU07058	expressed protein	At4g29870	6.8e-71	0.958	0.000277	2.41749	POPLAR.3212	3	0	0	0	2	0	0	0	1	0	0	0	0	0	0	0	0	0	0	0
PU25333	expressed protein	At3g27640	9e-11	0.958	0.000687	1.30447	POPLAR.11293	2	0	0	0	0	0	2	0	0	0	0	0	0	0	0	0	0	0	0	0
PU30935	DNA binding protein	At1g11650	6.9e-22	0.958	0.000106	3.6468	K023P86	1	0	0	0	0	0	1	0	0	0	0	0	0	0	0	0	0	0	0	0
PU02165	UDP-glucose dehydrogenase. Populus tremula x Populus tremuloides.UGDH. POSSIBLY UDP-glucose dehydrogenase-like protein	At5g15490	2.2e-120	0.957	0.00991	-2.28503	POPLAR.225	33	5	0	0	10	0	1	1	0	2	2	2	1	1	1	0	7	0	0	0
PU06304	beta-1,3-glucanase	At3g04010	3.4e-14	0.957	4.49e-05	4.8751	G069P69.3pR	1	0	0	0	1	0	0	0	0	0	0	0	0	0	0	0	0	0	0	0
PU20987	S-receptor kinase homolog 2 precursor	At5g60900	0.00083	0.957	0.00379	-0.778275	N044B04	1	0	0	0	0	0	0	0	0	0	0	1	0	0	0	0	0	0	0	0
PU01759	expressed protein	At1g78815	8.3e-40	0.956	2.59e-05	5.66626	POPLAR.6308	4	2	0	0	0	0	0	1	1	0	0	0	0	0	0	0	0	0	0	0
PU03135	expressed protein	At3g18370	1.7e-76	0.956	0.000477	1.79967	POPLAR.4878	3	0	0	0	0	0	0	1	0	0	0	0	0	0	2	0	0	0	0	0
PU07278	Hypothetical 45.9 kDa protein (Fragment). Glycine max (Soybean).	At4g25520	7.4e-12	0.956	6.19e-05	4.42225	POPLAR.3301	4	0	0	0	2	0	0	0	0	0	0	0	0	0	1	1	0	0	0	0
PU10904	expressed protein	-	-	0.956	0.0267	-2.60355	POPLAR.4265	1	0	0	0	0	1	0	0	0	0	0	0	0	0	0	0	0	0	0	0
PU03382	disease resistance protein-related (LRR) contains leucine rich-repeat domains Pfam:PF00560, INTERPRO:IPR001611; similar to Hcr2-5D [Lycopersicon esculentum] gi|3894393|gb|AAC78596	At1g33590	2.5e-71	0.955	0.000285	2.2915	POPLAR.4938	2	0	0	0	0	0	0	1	0	0	0	0	0	0	0	0	1	0	0	0
PU07627	expressed protein	At2g38360	2.9e-63	0.954	0.00233	-0.505472	POPLAR.652	67	9	1	3	46	0	0	0	4	0	0	2	1	0	0	0	0	1	0	0
PU26496	multi-drug resistance protein	At1g04120	2.1e-83	0.953	5.12e-05	4.76551	UM80TC07	1	0	0	0	0	0	0	0	0	0	0	0	0	0	0	1	0	0	0	0
PU28466	expressed protein	At3g60940	0.95	0.953	0.000168	3.01346	X045F02	1	0	0	0	0	0	0	0	0	0	0	0	0	0	0	0	0	1	0	0
PU30261	expressed protein	At1g72910	0.9994	0.953	4.85e-05	4.77349	G101P43	1	0	0	0	1	0	0	0	0	0	0	0	0	0	0	0	0	0	0	0
PU00499	Serine protease, SBT1. Lycopersicon esculentum (Tomato).SBT1. POSSIBLY cucumisin-like serine protease (gb|AAC18851.1)	At5g67360	5.1e-137	0.952	0.000115	3.71859	POPLAR.6145	6	1	0	0	1	0	0	0	2	0	1	1	0	0	0	0	0	0	0	0
PU04363	Dihydroorotase	At4g04955	8.7e-48	0.952	0.0035	-0.464707	POPLAR.8122	6	0	0	0	0	0	0	0	4	0	0	0	0	0	1	1	0	0	0	0
PU07794	cdc21 protein. Oryza sativa (japonica cultivar-group).OSJNBA0051H17.18. POSSIBLY putative CDC21 protein	At2g16440	2.1e-69	0.952	0.0203	-2.69997	POPLAR.7525	1	0	0	0	1	0	0	0	0	0	0	0	0	0	0	0	0	0	0	0
PU10794	Probable pseudouridylate synthase 4 (EC 4.2.1.70) (Pseudouridinesynthase 4) (tRNA pseudouridine 55 synthase) (PSI55 synthase).Schizosaccharomyces pombe (Fission yeast).SPBC11C11.10 OR SPBC3B8.13C. POSSIBLY tRNA synthase - like protein	At5g14460	0.00074	0.952	0.000215	2.75309	POPLAR.7725	1	0	0	0	0	1	0	0	0	0	0	0	0	0	0	0	0	0	0	0
PU25782	ADP-glucose pyrophosphorylase large subunit CagpL2 POSSIBLY ADP-glucose pyrophosphorylase, putative	At1g27680	2.6e-32	0.952	1.61e-05	6.35474	UL66G02	1	0	0	0	0	0	0	0	0	1	0	0	0	0	0	0	0	0	0	0
PU27812	Zinc finger protein. Oryza sativa (Rice).	At3g07650	1.5e-34	0.952	0.0112	-2.53721	POPLAR.9430	3	0	0	0	0	0	0	0	0	0	0	2	0	0	0	0	0	1	0	0
PU10334	expressed protein	At1g72650	0.14	0.951	0.000744	1.08681	POPLAR.3080	5	0	0	0	1	3	0	0	0	1	0	0	0	0	0	0	0	0	0	0
PU21126	Type IV prepilin peptidase homologue. Streptococcus mutans.	At5g07110	0.22	0.951	0.000144	3.3232	N061B01	1	0	0	0	0	0	0	0	0	0	0	1	0	0	0	0	0	0	0	0
PU25157	Elongation factor 2 (Fragment). Nicotiana tabacum (Common tobacco).EF2. POSSIBLY elongation factor, putative	At1g56075	0.23	0.951	0.000309	2.18212	UA32CPE02	1	0	0	0	0	0	0	1	0	0	0	0	0	0	0	0	0	0	0	0
PU26059	myc - like protein	At5g04150	0.75	0.951	0.000136	3.39078	UL95TD01	1	0	0	0	0	0	0	0	0	1	0	0	0	0	0	0	0	0	0	0
PU00965	expressed protein	At4g14930	3.4e-07	0.95	0.0134	-2.17435	POPLAR.450	2	1	0	0	0	0	0	1	0	0	0	0	0	0	0	0	0	0	0	0
PU04695	ripening-related protein. Vitis vinifera (Grape).GRIP58.	At4g38800	2.1e-99	0.95	0.000733	1.10685	POPLAR.4412	10	1	0	0	0	1	0	0	1	0	0	1	0	2	1	2	0	1	0	0
PU06979	expressed protein	At1g49820	4.3e-78	0.949	0.000101	3.80392	POPLAR.3196	1	0	0	0	1	0	0	0	0	0	0	0	0	0	0	0	0	0	0	0
PU08912	expressed protein	At1g64720	3e-125	0.949	0.00362	-0.719442	POPLAR.1688	11	0	3	0	2	1	0	0	0	0	0	2	1	0	0	1	1	0	0	0
PU10051	Hypothetical 87.7 kDa protein. Oryza sativa (Rice).OSJNBA0010E04.17. POSSIBLY S-receptor kinase homolog 2 precursor	At5g60900	2e-47	0.949	0.000274	2.6679	POPLAR.3935	2	0	0	0	0	1	0	0	0	0	0	1	0	0	0	0	0	0	0	0
PU21103	expressed protein	-	-	0.949	0.000136	3.39973	N058H01	1	0	0	0	0	0	0	0	0	0	0	1	0	0	0	0	0	0	0	0
PU27648	expressed protein	At5g40230	0.9997	0.949	0.000123	3.62079	X001F06	1	0	0	0	0	0	0	0	0	0	0	0	0	0	0	0	0	1	0	0
PU31152	lipid transfer protein	At2g18370	2.2e-26	0.949	0.00011	3.68671	POPLAR.10576	5	0	0	0	0	0	0	0	0	0	5	0	0	0	0	0	0	0	0	0
PU00815	expressed protein	At4g24220	1.4e-157	0.948	0.000152	3.15507	POPLAR.104	296	25	7	7	11	5	6	38	17	45	15	6	12	10	49	19	19	3	2	0
PU05773	chaperonin 60 beta - like protein	At3g13470	7.3e-154	0.947	5.78e-05	4.59962	POPLAR.1365	7	2	0	2	0	0	0	0	1	0	0	0	2	0	0	0	0	0	0	0
PU08696	transcriptional coactivator - like protein	At5g59950	0.9998	0.946	0.000249	2.79392	POPLAR.1398	3	0	1	0	0	0	0	0	0	0	0	1	1	0	0	0	0	0	0	0
PU09854	expressed protein	At1g55000	2e-56	0.946	0.0011	1.02472	POPLAR.3876	6	0	0	1	0	2	0	0	0	0	2	0	0	0	1	0	0	0	0	0
PU12987	expressed protein	At1g03080	7.3e-28	0.946	2.59e-05	5.73873	POPLAR.2625	3	0	0	1	0	0	0	0	0	0	1	0	0	0	0	0	0	1	0	0
PU29901	EATRO 164 kinetoplast (CR4). Trypanosoma brucei.	-	0.19	0.946	0.000525	1.56433	Q056C06	1	0	0	0	0	0	0	0	0	0	0	0	0	0	1	0	0	0	0	0
PU03963	Acid protease related protein. Thermoplasma acidophilum.TA0741. POSSIBLY bZIP family transcription factor	At5g08145	0.076	0.945	0.000182	2.98178	POPLAR.5219	2	0	0	0	0	1	0	1	0	0	0	0	0	0	0	0	0	0	0	0
PU27904	Hypothetical protein PH1154. Pyrococcus horikoshii.PH1154.	At3g11920	0.991	0.945	7.5e-05	4.15339	POPLAR.9630	3	0	0	0	0	0	0	0	0	0	1	1	0	0	0	0	0	1	0	0
PU00928	unknown protein (At1g68820)	At1g68820	2.1e-51	0.944	0.00412	-1.15705	POPLAR.6200	2	2	0	0	0	0	0	0	0	0	0	0	0	0	0	0	0	0	0	0
PU22140	Response regulator protein. Dianthus caryophyllus (Carnation) (Clove pink).RR. POSSIBLY putative response regulator 3	At1g10470	1e-33	0.944	0.000444	1.7833	POPLAR.8608	6	0	0	0	2	0	2	0	0	0	1	0	0	0	0	0	1	0	0	0
PU22565	expressed protein	At2g15830	0.93	0.944	0.000139	3.36333	R026G02	1	0	0	0	0	0	0	0	0	0	1	0	0	0	0	0	0	0	0	0
PU25067	ABC transporter (Fragment). Caulobacter crescentus.RSAD.	At5g50540	0.96	0.944	0.00501	-0.925684	T104H05	1	0	0	0	0	0	0	0	0	0	0	0	1	0	0	0	0	0	0	0
PU25168	expressed protein	At3g30730	0.98	0.944	0.00127	0.383862	UA38BPA04	1	0	0	0	0	0	0	1	0	0	0	0	0	0	0	0	0	0	0	0
PU03767	expressed protein	At1g60710	2.5e-137	0.943	0.000146	3.39989	POPLAR.2955	40	0	2	1	1	1	1	5	1	0	12	8	0	0	4	2	0	0	1	1
PU25582	P0682B08.13 protein. Oryza sativa (Rice).P0682B08.13.	At3g13350	0.07	0.943	0.00236	0.04123	UK131TG12	1	0	0	0	0	0	1	0	0	0	0	0	0	0	0	0	0	0	0	0
PU00144	expressed protein	At4g31880	2.2e-10	0.942	0.00148	0.095119	POPLAR.6126	1	1	0	0	0	0	0	0	0	0	0	0	0	0	0	0	0	0	0	0
PU29271	expressed protein	At1g16180	1.3e-51	0.942	3.56e-05	5.205	POPLAR.9613	2	0	0	0	0	0	0	0	0	0	0	1	0	0	1	0	0	0	0	0
PU31171	No annotation avaliable			0.942	0.0024	-0.450804	No Sequence passed filtering	0	0	0	0	0	0	0	0	0	0	0	0	0	0	0	0	0	0	0	0
PU00086	U1 small nuclear ribonucleoprotein 70 kDa. Oryza sativa (Rice). POSSIBLY U1 snRNP 70K protein	At3g50670	4.7e-56	0.941	4.22e-05	4.95976	POPLAR.165	11	1	0	1	0	3	1	2	1	0	0	1	1	0	0	0	0	0	0	0
PU08371	Ferredoxin-like protein. Capsicum annuum (Bell pepper).AP1. POSSIBLY ferredoxin precusor isolog	At1g10960	1.8e-47	0.94	8.85e-05	3.99621	POPLAR.1382	47	0	10	2	0	1	2	0	0	4	2	3	0	0	0	7	5	0	11	0
PU09754	AtMlo-h1-like protein	At4g02600	6e-33	0.94	0.0308	-3.61741	POPLAR.5202	4	1	1	0	0	0	0	1	0	0	0	0	0	0	0	0	0	1	0	0
PU01683	elongation factor 1-alpha	At1g07920	4.1e-231	0.939	2.59e-05	5.66036	POPLAR.240	453	34	16	29	78	1	39	7	31	8	42	18	51	13	5	27	33	5	13	3
PU21218	expressed protein	At1g44608	0.45	0.939	5.34e-05	4.71119	N068G10	1	0	0	0	0	0	0	0	0	0	0	1	0	0	0	0	0	0	0	0
PU26016	expressed protein	At1g21640	7.5e-30	0.939	0.000369	2.26891	UL90TD12	1	0	0	0	0	0	0	0	0	1	0	0	0	0	0	0	0	0	0	0
PU07424	expressed protein	At2g45740	2.5e-105	0.938	4.05e-05	5.0168	POPLAR.2121	109	0	2	17	1	17	7	0	1	7	7	7	4	9	3	12	5	1	3	6
PU22962	Tropinone reductase homolog (EC 1.1.1.-) (P29X). Datura stramonium (Jimsonweed) (Common thornapple). POSSIBLY putative tropinone reductase	At2g29170	1e-67	0.938	0.000225	2.61149	R058H03	1	0	0	0	0	0	0	0	0	0	1	0	0	0	0	0	0	0	0	0
PU28505	proline-rich protein	At5g19800	0.012	0.938	0.0127	-2.47924	X048A08	1	0	0	0	0	0	0	0	0	0	0	0	0	0	0	0	0	1	0	0
PU28826	tRNA pseudouridine synthase	At1g20370	0.96	0.938	9.68e-05	3.78445	X073D07	1	0	0	0	0	0	0	0	0	0	0	0	0	0	0	0	0	1	0	0
PU04153	expressed protein	At5g64800	0.0013	0.937	0.00332	-0.758679	POPLAR.5164	1	0	0	0	0	0	0	1	0	0	0	0	0	0	0	0	0	0	0	0
PU11858	MAP kinase phosphatase (MKP1)	At3g55270	5.2e-24	0.937	0.000129	3.46219	POPLAR.2020	6	0	0	1	0	0	0	0	0	0	0	0	2	0	0	0	1	2	0	0
PU21837	expressed protein	At5g13300	2.8e-81	0.937	0.00079	1.00563	P046D05	1	0	0	0	0	0	0	0	0	0	0	0	0	0	0	0	1	0	0	0
PU02318	expressed protein	-	-	0.936	0.00244	-0.355432	A081P58.3pR	1	1	0	0	0	0	0	0	0	0	0	0	0	0	0	0	0	0	0	0
PU05101	Hypothetical 13.7 kDa protein in PAU5-LPD1 intergenic region. Saccharomyces cerevisiae (Baker's yeast).YFL019C. POSSIBLY sexual differentiation process protein ISP4-like	At5g55930	0.15	0.936	0.000212	2.68244	UB36DPF05	1	0	0	0	0	0	0	0	1	0	0	0	0	0	0	0	0	0	0	0
PU01636	Histone H1C. Nicotiana tabacum (Common tobacco).H1C.	At5g56050	0.28	0.935	0.104	-4.74403	A053P57.3pR	1	1	0	0	0	0	0	0	0	0	0	0	0	0	0	0	0	0	0	0
PU03868	Hypothetical 35.3 kDa protein. Oryza sativa (Rice).OSJNBA0003G23.2.	At3g18140	1.9e-148	0.935	2.94e-05	5.47433	POPLAR.5230	7	0	0	1	0	0	0	0	1	1	1	1	1	0	0	1	0	0	0	0
PU05858	PP3999. Homo sapiens (Human).	At4g10330	1e-09	0.935	3.1e-05	5.40158	POPLAR.5988	7	0	0	0	0	0	1	0	2	0	0	0	3	0	1	0	0	0	0	0
PU12755	nucleotide sugar epimerase-like protein	At4g30440	8.6e-96	0.935	0.00245	-0.360755	POPLAR.2447	4	0	0	2	0	1	0	0	0	0	0	0	0	0	0	0	0	0	0	1
PU13017	expressed protein	At4g24690	5.4e-78	0.935	0.00133	0.32859	POPLAR.2518	8	0	1	1	0	0	0	1	1	0	1	0	0	0	1	0	0	1	1	0
PU26078	xanthine dehydrogenase - like protein	At4g34890	0.12	0.935	0.000202	3.06457	UL97TE09	1	0	0	0	0	0	0	0	0	1	0	0	0	0	0	0	0	0	0	0
PU28883	expressed protein	At4g01390	0.52	0.935	0.00206	-0.13624	POPLAR.11338	2	0	0	0	0	0	1	0	0	0	0	0	0	0	0	0	0	1	0	0
PU00067	Elongation factor 1-gamma (EF-1-gamma) (eEF-1B gamma). Prunus avium (Cherry).	At1g57720	3.8e-173	0.934	7.87e-05	4.08287	POPLAR.66	35	10	0	3	7	0	0	1	4	1	0	0	6	1	0	0	2	0	0	0
PU03818	RL33_MYCGA (Q9KX72) 50S ribosomal protein L33	-	8.6	0.934	0.00118	0.590808	POPLAR.1023	2	1	0	0	0	0	0	1	0	0	0	0	0	0	0	0	0	0	0	0
PU09266	pectin methylesterase - like protein	At5g09760	2.8e-77	0.934	0.000981	0.721402	POPLAR.1771	3	0	1	0	0	0	0	0	1	1	0	0	0	0	0	0	0	0	0	0
PU10042	expressed protein	At4g29860	2.2e-07	0.934	0.00277	-0.373492	I012P46.3pR	1	0	0	0	0	1	0	0	0	0	0	0	0	0	0	0	0	0	0	0
PU24035	Surfactant protein-B. Cavia porcellus (Guinea pig). POSSIBLY protease-like	At5g66960	0.52	0.934	6.38e-05	4.4561	T014D09	1	0	0	0	0	0	0	0	0	0	0	0	1	0	0	0	0	0	0	0
PU21178	expressed protein	-	-	0.933	2.62e-05	5.71128	N065C08	1	0	0	0	0	0	0	0	0	0	0	1	0	0	0	0	0	0	0	0
PU28608	expressed protein	At2g34920	0.74	0.933	0.00197	-0.07168	X054B04	1	0	0	0	0	0	0	0	0	0	0	0	0	0	0	0	0	1	0	0
PU01088	AP2 domain transcription factor-like	At5g67010	0.87	0.932	0.0167	-2.68485	A031P52.5pR	1	1	0	0	0	0	0	0	0	0	0	0	0	0	0	0	0	0	0	0
PU20607	cyclophilin (ROC21)	At4g33060	7.9e-92	0.932	0.00186	-0.111162	N015E03	1	0	0	0	0	0	0	0	0	0	0	1	0	0	0	0	0	0	0	0
PU25023	expressed protein	At4g00950	4.4e-16	0.932	0.00111	0.558514	T102A02	1	0	0	0	0	0	0	0	0	0	0	0	1	0	0	0	0	0	0	0
PU28309	Hexose transporter. Lycopersicon esculentum (Tomato).HT2. POSSIBLY hexose transporter - like protein	At5g26340	1.9e-61	0.932	0.00015	3.2645	X036D09	1	0	0	0	0	0	0	0	0	0	0	0	0	0	0	0	0	1	0	0
PU02569	expressed protein	At1g18000	4.4e-60	0.931	0.000107	3.71441	POPLAR.2964	2	1	0	0	1	0	0	0	0	0	0	0	0	0	0	0	0	0	0	0
PU05592	Ubiquitin-conjugating enzyme E2-17 kDa (EC 6.3.2.19) (Ubiquitin-protein ligase) (Ubiquitin carrier protein).Lycopersicon esculentum (Tomato). POSSIBLY ubiquitin-conjugating enzyme, putative	At1g64230	1.2e-75	0.931	0.000191	2.82627	POPLAR.2357	15	0	0	1	0	3	0	1	2	1	1	0	1	0	2	2	1	0	0	0
PU05868	expressed protein	At3g17380	4.8e-63	0.931	0.000304	2.40146	POPLAR.5992	12	1	0	0	0	0	0	0	4	0	0	0	0	2	0	0	3	2	0	0
PU06922	expressed protein	At5g57070	1.3e-16	0.931	0.000672	1.33789	POPLAR.7325	1	0	0	0	1	0	0	0	0	0	0	0	0	0	0	0	0	0	0	0
PU11049	Acetohydroxyacid synthase (EC 4.1.3.18). Gossypium hirsutum (Upland cotton).AHAS. POSSIBLY acetolactate synthase	At3g48560	1.3e-106	0.931	0.0457	-4.23768	POPLAR.4488	7	0	1	0	0	1	2	0	0	0	1	0	0	0	1	1	0	0	0	0
PU11108	expressed protein	At5g02020	9.5e-26	0.931	0.0197	-2.65831	POPLAR.7809	24	0	1	0	0	2	1	0	2	0	5	4	0	1	4	1	1	0	2	0
PU27705	transporter	At1g78130	0.0089	0.931	0.00255	-0.055035	X005E02	1	0	0	0	0	0	0	0	0	0	0	0	0	0	0	0	0	1	0	0
PU04004	IPP transferase - like protein	At5g20040	8.1e-88	0.93	0.0153	-2.34751	POPLAR.1954	2	0	0	1	0	0	0	0	1	0	0	0	0	0	0	0	0	0	0	0
PU11911	expressed protein	At5g65470	1.6e-174	0.93	0.000142	3.25252	POPLAR.5217	7	0	0	1	0	0	0	1	0	1	1	1	0	0	0	0	1	1	0	0
PU12368	expressed protein	At4g22360	8.7e-18	0.93	0.000192	2.90967	POPLAR.2209	11	0	0	8	0	0	0	0	0	0	0	0	1	0	2	0	0	0	0	0
PU01312	hydroxyacylglutathione hydrolase cytoplasmic (glyoxalase II) (GLX II)	At3g10850	9.2e-115	0.929	0.000173	3.15855	POPLAR.683	12	1	0	0	0	0	1	0	1	2	0	0	1	0	0	1	0	1	4	0
PU01540	Alcohol dehydrogenase 2 (EC 1.1.1.1). Vitis vinifera (Grape).ADH2. POSSIBLY alcohol dehydrogenase	At1g77120	6.9e-181	0.929	0.0426	-3.62928	POPLAR.40	52	12	0	0	1	0	0	7	10	1	2	2	0	0	4	3	7	3	0	0
PU07634	cullin. Oryza sativa (Rice). POSSIBLY putative cullin-like 1 protein	At4g02570	2.6e-261	0.929	0.000166	3.0303	POPLAR.369	8	1	0	1	2	0	0	0	1	0	1	0	0	0	0	0	2	0	0	0
PU00118	Hypothetical protein (OSJNBA0036E02.8 protein) (B1085F09.4protein).Oryza sativa (Rice).B1085F09.4.	At3g15140	2.1e-17	0.928	0.00305	-0.85484	POPLAR.114	15	2	0	2	0	0	0	0	2	1	2	0	2	0	1	1	1	0	1	0
PU25842	Rps7 protein. Plasmodium falciparum.RPS7.	At2g23920	0.62	0.928	0.00603	-1.37383	UL73PB07	1	0	0	0	0	0	0	0	0	1	0	0	0	0	0	0	0	0	0	0
PU27352	expressed protein	At4g26260	2.8e-97	0.928	2.21e-05	5.89571	POPLAR.11601	2	0	0	0	0	0	0	0	0	0	0	0	0	1	0	0	0	1	0	0
PU03044	expressed protein	At4g27450	1.2e-96	0.927	2.24e-05	5.87791	POPLAR.1370	57	1	0	0	1	0	2	5	0	0	16	3	0	3	4	6	3	7	5	1
PU03053	AtMlo-h1-like protein	At4g02600	6e-33	0.927	0.000286	2.28634	POPLAR.5202	4	1	1	0	0	0	0	1	0	0	0	0	0	0	0	0	0	1	0	0
PU03735	metallothionein-like protein	At2g23240	0.25	0.927	0.0259	-3.51917	UA32CPA12	1	0	0	0	0	0	0	1	0	0	0	0	0	0	0	0	0	0	0	0
PU11041	ketol-acid reductoisomerase	At3g58610	6.2e-128	0.927	5.12e-05	4.68911	POPLAR.4434	20	0	1	0	0	1	0	0	0	0	7	1	5	0	0	0	2	0	3	0
PU28644	Unknown protein (K9P8.9)	At5g49950	0.99	0.927	0.0756	-4.87323	X055F11	1	0	0	0	0	0	0	0	0	0	0	0	0	0	0	0	0	1	0	0
PU30462	expressed protein	At5g14490	0.67	0.926	0.00108	0.601506	I018P73	1	0	0	0	0	1	0	0	0	0	0	0	0	0	0	0	0	0	0	0
PU07800	expressed protein	At4g21520	4.7e-24	0.925	0.0189	-2.60758	POPLAR.7531	1	0	0	0	1	0	0	0	0	0	0	0	0	0	0	0	0	0	0	0
PU12930	Sucrose synthase. Citrus unshiu (Satsuma orange).CITSUSA. POSSIBLY putative sucrose synthetase	At4g02280	4.6e-200	0.925	0.000564	1.37875	POPLAR.1920	51	1	1	21	0	2	1	2	0	0	2	2	0	1	4	3	0	4	7	0
PU30948	expressed protein	At3g22550	1.9e-05	0.925	9.58e-05	3.97794	K024P94	1	0	0	0	0	0	1	0	0	0	0	0	0	0	0	0	0	0	0	0
PU00439	asparaginase	At5g08100	8.8e-110	0.924	2.96e-05	5.46486	POPLAR.191	5	2	0	0	0	0	0	0	2	0	0	0	0	1	0	0	0	0	0	0
PU02375	elongation factor, putative	At1g56075	3,39999999977838e-314	0.924	0.000405	1.8172	POPLAR.799	70	10	0	4	6	1	3	1	3	2	4	5	15	2	0	4	3	3	1	3
PU12528	Dicyanin. Lycopersicon esculentum (Tomato). POSSIBLY uclacyanin I - like predicted GPI-anchored protein	At2g32300	8.6e-19	0.924	0.00032	2.13848	POPLAR.2282	3	0	1	2	0	0	0	0	0	0	0	0	0	0	0	0	0	0	0	0
PU30485	expressed protein	At1g64850	8.4e-05	0.924	0.000768	1.04541	I024P28	1	0	0	0	0	1	0	0	0	0	0	0	0	0	0	0	0	0	0	0
PU30713	proline-rich protein	At4g11430	0.88	0.924	0.0175	-3.1176	I077P28	1	0	0	0	0	1	0	0	0	0	0	0	0	0	0	0	0	0	0	0
PU00171	elongation factor 1-alpha	At1g07920	1.5e-180	0.923	8.17e-05	4.03138	POPLAR.240	453	34	16	29	78	1	39	7	31	8	42	18	51	13	5	27	33	5	13	3
PU09288	expressed protein	At4g36090	2e-32	0.923	0.000754	1.06946	POPLAR.5623	7	0	1	0	0	0	0	0	2	0	0	1	2	0	0	0	1	0	0	0
PU09445	disease resistance gene (RPM1)	At3g07040	1.9e-15	0.923	0.000223	2.70891	C064P80	1	0	1	0	0	0	0	0	0	0	0	0	0	0	0	0	0	0	0	0
PU01728	arabinogalactan-protein AGP13	At4g26320	1.2e-16	0.922	0.0278	-3.70349	POPLAR.862	111	4	6	1	11	0	6	1	5	3	6	0	1	0	1	4	10	51	0	1
PU03128	expressed protein	At5g09860	1.8e-71	0.922	0.000346	2.12091	POPLAR.7904	2	0	0	0	0	0	0	1	0	0	0	1	0	0	0	0	0	0	0	0
PU04215	expressed protein	At4g00355	5e-38	0.922	4.18e-05	4.97279	POPLAR.5377	15	0	1	0	1	2	1	1	1	0	2	1	1	0	2	2	0	0	0	0
PU10836	Hypothetical protein. Homo sapiens (Human).	At4g02790	2.2e-88	0.922	3.61e-05	5.18106	POPLAR.7643	5	0	0	0	0	2	0	0	0	0	0	0	0	0	1	0	0	0	1	1
PU23877	expressed protein	At2g47080	1.4e-49	0.922	7.08e-05	4.23453	POPLAR.7900	1	0	0	0	0	0	0	0	0	0	0	0	0	0	0	0	0	0	1	0
PU06129	expressed protein	At4g38320	1.9e-43	0.921	9.95e-05	3.83041	POPLAR.6992	1	0	0	0	1	0	0	0	0	0	0	0	0	0	0	0	0	0	0	0
PU25841	expressed protein	At1g80070	4.7e-74	0.921	4.51e-05	4.86973	UL73PB06	1	0	0	0	0	0	0	0	0	1	0	0	0	0	0	0	0	0	0	0
PU29586	expressed protein	At1g61240	2.9e-65	0.921	0.000932	0.901187	Q027E03	1	0	0	0	0	0	0	0	0	0	0	0	0	0	1	0	0	0	0	0
PU30270	Hypothetical protein. Bacillus anthracis.BXB0072. POSSIBLY unknown protein	At1g33660	0.992	0.921	0.000243	2.50358	G104P72	1	0	0	0	1	0	0	0	0	0	0	0	0	0	0	0	0	0	0	0
PU12583	RNA helicase. Phaseolus aureus (Mung bean) (Vigna radiata).VRH1. POSSIBLY putative RNA helicase (MMI9.2)	At5g62190	2.4e-100	0.92	0.00255	-0.527646	POPLAR.1857	51	0	3	45	1	0	0	0	0	0	1	0	1	0	0	0	0	0	0	0
PU10742	expressed protein	At5g02350	0.49	0.919	0.00505	-1.42205	POPLAR.7721	1	0	0	0	0	1	0	0	0	0	0	0	0	0	0	0	0	0	0	0
PU12118	CDPK-related kinase 1 (CRK1)	At2g41140	5.6e-89	0.919	0.000128	3.46976	POPLAR.1784	4	0	1	2	0	0	0	0	0	0	0	0	0	0	0	0	1	0	0	0
PU26157	Nitrilase (EC 3.5.5.1). Nicotiana tabacum (Common tobacco).TNIT4B. POSSIBLY Nitrilase 4 (sp|P46011)	At5g22300	6.7e-99	0.919	0.000299	2.42203	POPLAR.11441	3	0	0	0	0	0	0	0	0	0	0	0	0	1	0	2	0	0	0	0
PU27650	expressed protein	At5g23230	1.1e-61	0.919	0.00108	1.04892	POPLAR.10058	3	0	0	0	0	0	0	0	0	0	0	0	0	0	1	0	1	1	0	0
PU27924	expressed protein	At5g38720	0.017	0.919	0.00018	2.99918	X018B05	1	0	0	0	0	0	0	0	0	0	0	0	0	0	0	0	0	1	0	0
PU30304	Solanesyl diphosphate synthase. Anabaena sp. (strain PCC 7120).SDS OR ALR0096.	At4g13680	0.22	0.919	0.0327	-2.85159	G117P33	1	0	0	0	1	0	0	0	0	0	0	0	0	0	0	0	0	0	0	0
PU01516	expressed protein	At3g11920	5.1e-82	0.918	0.0475	-3.77422	POPLAR.6256	2	1	0	0	0	0	0	0	0	1	0	0	0	0	0	0	0	0	0	0
PU03566	Major storage protein. Populus canadensis (Carolina poplar).	At4g24340	6.3e-45	0.918	0.00094	1.02916	POPLAR.4770	1056	0	0	9	0	0	7	731	3	0	12	86	0	1	130	2	7	0	67	1
PU08417	Homeodomain-leucine zipper protein 56. Glycine max (Soybean).HDL56. POSSIBLY homeodomain - like protein	At4g40060	4.7e-67	0.918	0.00712	-1.74483	POPLAR.1413	43	0	8	0	0	1	2	0	1	3	4	1	2	2	0	2	9	8	0	0
PU09178	cytochrome P450 90A1 (sp|Q42569)	At5g05690	2.9e-79	0.918	0.00441	-1.13032	POPLAR.6673	3	0	2	0	0	0	0	0	0	0	0	0	0	0	1	0	0	0	0	0
PU10340	DNA binding protein	At4g27000	2.8e-65	0.918	0.000738	1.00692	POPLAR.2866	8	1	0	0	1	3	0	0	0	0	2	0	0	1	0	0	0	0	0	0
PU11492	Beta-carotene hydroxylase (Fragment). Lycopersicon esculentum (Tomato).CRTR-B2. POSSIBLY beta-carotene hydroxylase	At4g25700	4.1e-41	0.918	0.00485	-0.886052	POPLAR.3766	4	0	0	0	0	4	0	0	0	0	0	0	0	0	0	0	0	0	0	0
PU28571	Beta-galactosidase (EC 3.2.1.23) (Lactase). Fragaria ananassa (Strawberry).BETA-GAL2. POSSIBLY beta-galactosidase like protein	At2g28470	2.2e-07	0.918	0.00139	0.725171	X052A07	1	0	0	0	0	0	0	0	0	0	0	0	0	0	0	0	0	1	0	0
PU02163	expressed protein	At1g17880	4.3e-62	0.917	6.73e-05	4.30332	POPLAR.970	11	3	0	0	0	0	1	1	0	0	0	0	1	1	2	2	0	0	0	0
PU03879	MA3 protein. Suberites domuncula (Sponge).MA3.	At3g10020	5.8e-06	0.917	0.000239	2.61394	POPLAR.5127	53	0	0	0	0	0	4	6	3	0	4	3	1	0	3	13	3	2	10	1
PU05154	expressed protein	At5g08430	1.1e-19	0.917	0.000182	2.98114	POPLAR.5694	1	0	0	0	0	0	0	0	1	0	0	0	0	0	0	0	0	0	0	0
PU21084	Chaperonin-containing-TCP1 theta subunit. Guillardia theta (Cryptomonas phi).TCPT.	At2g28350	1.2e-27	0.916	0.00115	0.762806	N056E10	1	0	0	0	0	0	0	0	0	0	0	1	0	0	0	0	0	0	0	0
PU28227	bHLH transcription factor (bHLH066)	At2g24260	8.7e-55	0.916	0.000313	2.35793	X031E06	1	0	0	0	0	0	0	0	0	0	0	0	0	0	0	0	0	1	0	0
PU02397	gamma-glutamyl hydrolase	At1g78680	9.3e-108	0.915	0.00273	-0.709463	POPLAR.1195	10	3	2	0	0	0	0	1	0	0	0	1	1	0	0	1	1	0	0	0
PU02778	expressed protein	At4g32870	1.7e-44	0.915	0.000308	2.27548	POPLAR.11518	2	1	0	0	0	0	0	0	0	0	1	0	0	0	0	0	0	0	0	0
PU29727	expressed protein	At3g06130	1.5e-33	0.915	0.044	-4.18918	POPLAR.10364	2	0	0	0	0	0	0	0	0	0	0	0	0	0	2	0	0	0	0	0
PU22822	RING zinc finger protein	At1g73760	0.0044	0.914	0.00218	0.14623	R046C07	1	0	0	0	0	0	0	0	0	0	1	0	0	0	0	0	0	0	0	0
PU28454	Growth hormone (Fragment). Poecilia reticulata (Guppy).GH.	At1g52090	0.91	0.914	4.73e-05	4.80578	X045B09	1	0	0	0	0	0	0	0	0	0	0	0	0	0	0	0	0	1	0	0
PU30842	phosphatidylserine decarboxylase	At5g57190	1.3e-06	0.914	0.00016	3.17147	K013P79	1	0	0	0	0	0	1	0	0	0	0	0	0	0	0	0	0	0	0	0
PU01287	adenine phosphoribosyltransferase 1, APRT	At1g27450	1.4e-77	0.913	2.68e-05	5.60545	POPLAR.211	32	10	0	1	4	0	4	0	0	1	0	1	3	1	2	0	0	5	0	0
PU02609	Eukaryotic translation initiation factor 5A (eIF-5A). Manihot esculenta (Cassava) (Manioc). POSSIBLY putative initiation factor 5A-4	At1g13950	5.8e-74	0.913	0.000141	3.26736	POPLAR.393	192	36	5	9	10	3	6	4	3	4	5	3	24	1	36	12	15	2	14	0
PU04030	cyclic nucleotide-regulated ion channel (emb|CAA76178.1)	At5g53130	3e-203	0.913	8.33e-05	4.08363	POPLAR.5193	6	0	0	0	0	0	0	1	0	1	2	0	1	0	0	0	0	1	0	0
PU11594	plastid-specific ribosomal protein 6 precursor (Psrp-6) - like	At5g17870	2.8e-26	0.913	0.0161	-2.40792	POPLAR.7867	17	0	1	0	0	2	4	0	0	0	0	5	0	0	0	2	2	0	1	0
PU29370	expressed protein	At2g38850	0.9994	0.913	0.000202	2.74891	Q021C01	1	0	0	0	0	0	0	0	0	0	0	0	0	0	1	0	0	0	0	0
PU06206	Hypothetical 11.6 kDa protein ycf49. Cyanidium caldarium.YCF49 OR YCF55. POSSIBLY transmembrane like protein	At1g14010	0.69	0.912	0.00403	-0.859031	POPLAR.2960	1	0	0	0	1	0	0	0	0	0	0	0	0	0	0	0	0	0	0	0
PU11159	thioredoxin	At1g08570	3.3e-87	0.912	0.0679	-4.74122	POPLAR.3711	25	1	0	0	1	2	1	0	0	1	6	3	1	1	0	2	1	3	2	0
PU21506	expressed protein	At3g58470	0.995	0.912	0.000747	1.08178	POPLAR.9621	2	0	0	0	0	0	0	0	0	0	0	1	0	0	0	0	1	0	0	0
PU04198	oligouridylate binding protein, putative	At1g17370	4.8e-130	0.911	0.000122	3.45024	POPLAR.5410	5	0	1	0	0	1	0	0	1	0	0	0	1	0	0	0	1	0	0	0
PU27900	PRO0195. Homo sapiens (Human). POSSIBLY predicted GPI-anchored protein	At5g53250	0.99995	0.911	5.89e-05	4.49687	X016H04	1	0	0	0	0	0	0	0	0	0	0	0	0	0	0	0	0	1	0	0
PU28679	Allyl alcohol dehydrogenase. Nicotiana tabacum (Common tobacco).NTADH. POSSIBLY quinone oxidoreductase - like protein	At5g16990	6.1e-31	0.911	0.00827	-2.05285	POPLAR.10483	2	0	0	0	0	0	0	0	0	0	0	0	0	0	1	0	0	1	0	0
PU03555	expressed protein	At2g42450	9.9e-150	0.91	0.00675	-1.78951	POPLAR.4954	3	0	0	0	0	0	0	1	0	1	1	0	0	0	0	0	0	0	0	0
PU12171	Inositol-1(or 4)-monophosphatase 3 (EC 3.1.3.25) (IMPase 3) (IMP 3)(Inositol monophosphatase 3).Lycopersicon esculentum (Tomato).IMP3. POSSIBLY myo-inositol monophosphatase like protein	At3g02870	9.1e-108	0.91	0.0053	-1.5779	POPLAR.1217	194	2	1	6	2	11	12	15	3	11	4	14	16	4	43	14	26	1	8	1
PU28701	expressed protein	At1g79520	0.85	0.91	0.000281	2.39701	X059E02	1	0	0	0	0	0	0	0	0	0	0	0	0	0	0	0	0	1	0	0
PU03619	drought-induced protein - like	At5g26990	2.3e-70	0.909	2.08e-05	5.97893	POPLAR.7954	49	5	0	3	2	3	4	2	0	2	8	4	1	0	0	7	2	0	5	1
PU08504	gamma-glutamyl hydrolase	At1g78680	9.3e-108	0.909	4.94e-05	4.81971	POPLAR.1195	10	3	2	0	0	0	0	1	0	0	0	1	1	0	0	1	1	0	0	0
PU01562	expressed protein	At2g42610	7.5e-65	0.908	0.000465	1.63419	POPLAR.6428	28	2	0	0	0	0	1	1	6	0	1	6	2	0	0	1	1	7	0	0
PU07246	auxin-regulated protein	At3g07760	2.8e-58	0.908	0.00021	2.78805	POPLAR.3325	6	0	0	0	2	0	0	0	0	0	0	0	1	0	1	0	1	0	0	1
PU12258	expressed protein	At4g38180	3e-61	0.908	0.00187	-0.118846	POPLAR.6802	1	0	0	1	0	0	0	0	0	0	0	0	0	0	0	0	0	0	0	0
PU24295	dihydroxyacid dehydratase like protein	At3g23940	3.6e-38	0.908	0.00022	2.72386	POPLAR.9476	2	0	0	0	0	0	0	0	0	0	0	1	1	0	0	0	0	0	0	0
PU22636	extensin 3 (atExt3)	At1g21310	5.5e-11	0.907	0.00023	2.89655	R031G12	1	0	0	0	0	0	0	0	0	0	1	0	0	0	0	0	0	0	0	0
PU04365	LRR protein. Lycopersicon esculentum (Tomato).LRP. POSSIBLY leucine-rich repeat protein	At5g21090	3.8e-93	0.906	6.24e-05	4.40766	POPLAR.5295	13	0	0	0	0	0	0	1	1	2	0	0	1	3	1	0	1	2	0	1
PU20900	Hypothetical protein FLJ35920. Homo sapiens (Human). POSSIBLY putative cysteine proteinase	At2g27395	0.95	0.906	0.0195	-3.034	N037D05	1	0	0	0	0	0	0	0	0	0	0	1	0	0	0	0	0	0	0	0
PU27247	expressed protein	At3g14075	5.3e-30	0.906	0.00704	-1.35518	POPLAR.11395	2	0	0	0	0	0	0	0	0	1	0	0	0	1	0	0	0	0	0	0
PU26903	receptor protein kinase - like protein	At4g05200	1.9e-60	0.905	0.00327	-0.591999	V009D11	1	0	0	0	0	0	0	0	0	0	0	0	0	1	0	0	0	0	0	0
PU29291	Insulin. Proechimys guairae (Casiragua).INS.	-	0.996	0.905	0.00531	-1.21623	Q017A02	1	0	0	0	0	0	0	0	0	0	0	0	0	0	1	0	0	0	0	0
PU00904	expressed protein	-	-	0.904	9.35e-05	3.83425	A028P08.3pR	1	1	0	0	0	0	0	0	0	0	0	0	0	0	0	0	0	0	0	0
PU08499	WD repeat like protein	At3g21540	0.096	0.904	9.18e-05	3.93951	C001P52.3pR	1	0	1	0	0	0	0	0	0	0	0	0	0	0	0	0	0	0	0	0
PU23726	GATA zinc finger protein similar to zing finger protein ZIM gi:8918533 from [Arabidopsis thaliana]	At3g21175	3.5e-24	0.904	0.000749	0.98797	POPLAR.10071	2	0	0	0	0	0	0	0	0	0	0	0	0	0	0	0	1	0	1	0
PU01833	expressed protein	At3g17020	2.5e-57	0.903	7.46e-05	4.16447	POPLAR.829	14	2	0	0	1	0	5	0	1	0	0	0	3	0	0	0	1	0	1	0
PU05593	Hypothetical 38.6 kDa protein. Caenorhabditis elegans.F48G7.1.	At3g47070	0.98	0.903	0.000199	2.85692	POPLAR.8450	1	0	0	0	0	0	0	0	1	0	0	0	0	0	0	0	0	0	0	0
PU27667	Unconventional myosin. Helianthus annuus (Common sunflower).HAMY5. POSSIBLY	At1g54560	3.2e-107	0.903	0.00384	-0.582098	X002H03	1	0	0	0	0	0	0	0	0	0	0	0	0	0	0	0	0	1	0	0
PU25316	Mucin 4 (Fragment). Homo sapiens (Human).MUC4.	At5g50560	0.9	0.902	0.000697	1.08652	POPLAR.8998	5	0	0	0	0	0	5	0	0	0	0	0	0	0	0	0	0	0	0	0
PU25593	Envelope glycoprotein (Fragment). Human immunodeficiency virus 1.ENV.	At5g05140	0.9998	0.902	0.0014	0.519241	POPLAR.11348	2	0	0	0	0	0	0	0	0	1	0	0	0	0	0	0	0	0	0	1
PU07777	copia-like retroelement pol polyprotein	At2g19840	0.9996	0.901	0.000396	1.85003	POPLAR.7489	1	0	0	0	1	0	0	0	0	0	0	0	0	0	0	0	0	0	0	0
PU09553	Ribulose bisphosphate carboxylase small chain, chloroplast precursor(EC 4.1.1.39) (RuBisCO small subunit).Pyrus pyrifolia (Japanese pear) (Pyrus serotina).RBCS.	At1g67090	2.4e-75	0.901	0.00101	0.682379	POPLAR.1478	1195	0	684	6	2	26	51	0	0	166	5	12	8	14	10	53	23	0	77	58
PU13458	phytochrome-associated protein PAP2	At4g29080	7.5e-73	0.901	0.00176	0.424537	POPLAR.4866	7	0	0	0	0	0	0	1	3	0	0	0	1	0	1	0	0	1	0	0
PU01468	S-adenosylmethionine:2-demethylmenaquinone methyltransferase-likeprotein.Oryza sativa (Rice), andP0690B02.26 OR P0022F10.7. POSSIBLY putative S-adenosylmethionine:2-demethylmenaquinone methyltransferase	At3g02770	4.5e-67	0.9	0.000544	1.42774	POPLAR.6255	11	4	1	0	3	0	0	0	0	0	0	2	1	0	0	0	0	0	0	0
PU09230	Ubiquitin. Pisum sativum (Garden pea).PUB2 OR PUB1. POSSIBLY polyubiquitin 4 UBQ4	At5g20620	4.9e-196	0.9	7.98e-05	4.06296	POPLAR.58	823	20	34	51	26	89	45	22	25	49	83	61	46	27	32	39	90	46	28	10
PU27622	cinnamoyl-CoA reductase - like protein	At4g30470	3.5e-83	0.9	0.00479	-1.08498	POPLAR.8957	3	0	0	0	0	0	1	0	0	0	1	0	0	1	0	0	0	0	0	0
PU27833	Amino acid carrier. Ricinus communis (Castor bean).AAP1. POSSIBLY amino acid transport protein AAP2	At5g09220	5.8e-20	0.9	0.00115	0.628079	POPLAR.11654	2	0	0	0	0	0	0	0	0	0	0	0	0	0	0	0	0	2	0	0
PU06271	expressed protein	At1g51760	5.2e-105	0.899	0.000102	3.79599	POPLAR.6797	5	0	0	1	1	0	0	0	1	0	0	0	0	0	0	1	0	1	0	0
PU08608	RMA1 RING zinc finger protein	At4g03510	2.9e-31	0.899	0.0644	-4.5544	POPLAR.4455	25	0	9	0	0	2	1	0	0	1	3	2	0	0	3	1	1	0	1	1
PU10663	expressed protein	At2g25625	3.8e-22	0.899	0.00237	0.038798	POPLAR.5119	31	0	0	0	0	26	0	1	0	2	0	0	0	1	0	0	0	0	1	0
PU03151	expressed protein	At1g71691	4.4e-28	0.898	0.0023	-0.39326	UA18CPF11.3pR	1	0	0	0	0	0	0	1	0	0	0	0	0	0	0	0	0	0	0	0
PU04163	hypothetical protein, 3 partial	At1g76630	1.5e-45	0.898	0.0223	-2.81888	POPLAR.5268	3	0	0	0	0	0	0	0	1	0	0	2	0	0	0	0	0	0	0	0
PU23779	Homeobox protein HOXC-8. Fugu rubripes (Japanese pufferfish) (Takifugu rubripes).FRHOXC-8.	At3g30480	0.17	0.898	0.00265	-0.582144	S067F02	1	0	0	0	0	0	0	0	0	0	0	0	0	0	0	0	0	0	1	0
PU30531	Endoglucanase family 5. Clostridium acetobutylicum.CAC0826.	At1g21840	0.96	0.898	0.00155	0.036908	I036P30	1	0	0	0	0	1	0	0	0	0	0	0	0	0	0	0	0	0	0	0
PU08398	expressed protein	At1g44414	0.53	0.897	0.000483	1.67385	C023P59.3pR	1	0	1	0	0	0	0	0	0	0	0	0	0	0	0	0	0	0	0	0
PU23900	NADH dehydrogenase subunit 2 (Fragment). Hybopsis zanema. POSSIBLY 60S RIBOSOMAL PROTEIN L5 -like	At5g40130	0.94	0.897	0.000217	2.74065	T002D03	1	0	0	0	0	0	0	0	0	0	0	0	1	0	0	0	0	0	0	0
PU24402	expressed protein	At1g47480	3.8e-31	0.897	0.0109	-1.90441	POPLAR.10497	2	0	0	0	0	0	0	0	0	0	1	0	1	0	0	0	0	0	0	0
PU29457	Skn-1 protein. Caenorhabditis elegans.SKN-1 OR T19E7.2. POSSIBLY Expressed protein	At5g09990	0.97	0.897	0.00079	0.916642	Q022G11	1	0	0	0	0	0	0	0	0	0	0	0	0	0	1	0	0	0	0	0
PU00995	expressed protein	At4g32960	6.3e-84	0.896	0.000193	2.90116	POPLAR.583	4	1	0	0	0	0	1	0	0	0	0	1	0	0	0	0	0	0	1	0
PU21056	expressed protein	At4g20130	0.99991	0.896	0.00701	-1.84292	N055E02	1	0	0	0	0	0	0	0	0	0	0	1	0	0	0	0	0	0	0	0
PU30849	Glycoprotein 120 (Fragment). Chimpanzee immunodeficiency virus (SIV(cpz)) (CIV).ENV. POSSIBLY putative nonspecific lipid-transfer protein	At3g08770	0.78	0.896	0.00685	-1.90459	K014P33	1	0	0	0	0	0	1	0	0	0	0	0	0	0	0	0	0	0	0	0
PU27925	expressed protein	At5g12080	1.1e-59	0.895	0.000117	3.51597	X018C03	1	0	0	0	0	0	0	0	0	0	0	0	0	0	0	0	0	1	0	0
PU27329	ADP-glucose pyrophosphorylase (EC 2.7.7.27) (Glucose-1-phosphateadenylyltransferase) (ADP-glucose synthase).Pisum sativum (Garden pea).AGPS1. POSSIBLY ADPG pyrophosphorylase small subunit (gb|AAC39441.1)	At5g48300	1e-108	0.893	0.000379	1.99561	POPLAR.9924	2	0	0	0	0	0	0	0	0	0	0	0	0	1	0	0	1	0	0	0
PU28310	R362_YERPE (Q8ZC86) 50S ribosomal protein L36 2	-	4.6	0.893	0.00424	-1.29071	POPLAR.10069	4	0	0	0	0	0	0	0	0	0	0	0	0	0	0	0	1	3	0	0
PU05789	expressed protein	At3g63180	6.6e-13	0.892	0.000113	3.64856	POPLAR.1530	8	0	1	0	1	0	0	0	2	1	1	0	0	0	2	0	0	0	0	0
PU25137	Oncoprotein E6. Rabbit oral papillomavirus.	At4g37540	0.22	0.892	0.00157	0.373868	UA19CPH11	1	0	0	0	0	0	0	1	0	0	0	0	0	0	0	0	0	0	0	0
PU02912	Unknown protein (At2g37870; T8P21.22)	At2g37870	1.2e-36	0.891	3.73e-05	5.13633	POPLAR.1337	7	2	0	0	0	0	0	0	0	0	0	0	0	0	0	0	4	1	0	0
PU03446	expressed protein	At4g29060	2.9e-79	0.891	0.00637	-1.44394	POPLAR.4947	1	0	0	0	0	0	0	1	0	0	0	0	0	0	0	0	0	0	0	0
PU09899	expressed protein	At1g06150	1.6e-24	0.89	0.000137	3.38917	POPLAR.3918	2	0	0	0	0	1	0	0	0	0	0	0	0	0	0	0	0	1	0	0
PU13140	ethylene-inducible protein	At3g16050	1.5e-27	0.89	0.00299	-0.258208	POPLAR.1934	32	0	2	15	1	1	0	0	2	0	0	1	1	3	0	2	2	0	0	2
PU26745	expressed protein	At5g50210	8.8e-14	0.89	0.00804	-1.5233	UR108TE08	1	0	0	0	0	0	0	0	0	0	1	0	0	0	0	0	0	0	0	0
PU03174	expressed protein	At2g40830	1.3e-99	0.889	7.48e-05	4.23946	POPLAR.4841	6	0	1	0	0	0	0	1	1	1	0	0	1	0	0	1	0	0	0	0
PU03375	EIN3-like protein. Cucumis melo (Muskmelon).CMEIL1. POSSIBLY ethylene-insensitive 3	At3g20770	2.6e-87	0.889	0.00343	-0.651262	POPLAR.2791	20	0	0	1	0	3	1	1	0	0	5	3	0	0	1	0	0	5	0	0
PU27007	expressed protein	At3g13140	0.0018	0.889	0.000304	2.2057	V017E10	1	0	0	0	0	0	0	0	0	0	0	0	0	1	0	0	0	0	0	0
PU28950	Hypothetical protein Xf0753. Xylella fastidiosa.XF0753. POSSIBLY hypothetical protein	At1g35143	0.99	0.889	0.000191	2.82841	Y005H08	1	0	0	0	0	0	0	0	0	0	0	0	0	0	0	0	0	0	0	1
PU01285	conserved hypothetical protein	At1g23230	5e-20	0.888	0.000724	1.12291	POPLAR.733	1	1	0	0	0	0	0	0	0	0	0	0	0	0	0	0	0	0	0	0
PU07457	expressed protein	At5g16680	2.7e-10	0.888	0.000201	2.75568	POPLAR.3359	9	0	0	0	1	0	0	0	0	1	1	0	1	1	0	0	0	4	0	0
PU07714	RING finger-like protein	At5g24870	2.3e-06	0.888	0.000909	0.733783	G113P36.5pR	1	0	0	0	1	0	0	0	0	0	0	0	0	0	0	0	0	0	0	0
PU04795	integral membrane protein. Campylobacter jejuni.CJ0851C. POSSIBLY hypothetical protein	At3g33080	0.99	0.887	0.0111	-2.4302	UB31BPC09.5pR	1	0	0	0	0	0	0	0	1	0	0	0	0	0	0	0	0	0	0	0
PU08407	SOS2-like protein kinase PKS2	At5g58380	8.3e-82	0.887	0.000172	2.98303	POPLAR.1388	5	0	1	0	0	1	0	0	0	2	0	0	1	0	0	0	0	0	0	0
PU09642	CONSTANS-like B-box zinc finger protein-like	At5g57660	9.8e-95	0.887	0.000404	1.90977	POPLAR.1928	13	0	3	0	0	2	1	0	0	0	1	0	0	1	0	0	2	1	2	0
PU03466	expressed protein	At3g13330	6.5e-69	0.886	0.000124	3.43404	UA33CPD04.3pR	1	0	0	0	0	0	0	1	0	0	0	0	0	0	0	0	0	0	0	0
PU07423	Poly(A)-binding protein (Fragment). Nicotiana tabacum (Common tobacco).PABP. POSSIBLY Putative Poly-A Binding Protein (F14J22.3)	At1g49760	4.5e-122	0.886	0.000145	3.22577	POPLAR.3262	16	0	0	1	3	0	1	1	0	2	1	0	1	2	2	0	1	1	0	0
PU02366	expressed protein	At1g73030	2.3e-93	0.885	0.00372	-1.11307	POPLAR.731	35	6	0	8	2	0	2	1	1	0	1	4	4	0	0	1	0	3	2	0
PU10439	MAP kinase 3. Pisum sativum (Garden pea).MAPK3. POSSIBLY mitogen-activated protein kinase 3	At3g45640	1.8e-94	0.885	0.000312	2.25634	POPLAR.4136	11	0	2	0	0	2	0	0	0	2	0	2	0	0	1	0	0	2	0	0
PU13144	nucleosome assembly protein	At2g19480	1.5e-160	0.885	0.00484	-1.36931	POPLAR.2605	7	0	0	3	0	0	0	1	1	0	0	0	0	1	0	0	0	0	1	0
PU01669	Ubiquitin. Pisum sativum (Garden pea).PUB2 OR PUB1. POSSIBLY polyubiquitin 4 UBQ4	At5g20620	4.9e-196	0.884	0.0009	0.747034	POPLAR.58	823	20	34	51	26	89	45	22	25	49	83	61	46	27	32	39	90	46	28	10
PU10624	expressed protein	At3g51100	4e-59	0.884	0.000365	1.95971	POPLAR.4832	9	0	0	0	0	5	0	1	1	1	0	0	0	0	0	0	0	1	0	0
PU04357	RING-H2 finger protein RHF2a	At5g22000	5.2e-10	0.883	0.000511	1.5983	POPLAR.1588	3	0	1	0	0	1	0	0	1	0	0	0	0	0	0	0	0	0	0	0
PU09744	RNA helicase. Phaseolus aureus (Mung bean) (Vigna radiata).VRH1. POSSIBLY putative RNA helicase (MMI9.2)	At5g62190	2.4e-100	0.883	0.000354	2.09092	POPLAR.1857	51	0	3	45	1	0	0	0	0	0	1	0	1	0	0	0	0	0	0	0
PU24395	Envelope glycoprotein (Fragment). Human immunodeficiency virus 1.ENV.	At3g43820	0.49	0.883	0.000134	3.41369	T044E05	1	0	0	0	0	0	0	0	0	0	0	0	1	0	0	0	0	0	0	0
PU26253	Unknown protein (MGD8.2)	At3g17210	1.5e-41	0.883	0.0303	-3.20882	POPLAR.10922	4	0	0	0	0	0	1	0	0	0	0	0	0	0	0	1	0	1	1	0
PU27039	expressed protein	At2g42320	1.8e-115	0.883	0.000115	3.53509	POPLAR.8731	3	0	0	0	1	0	0	0	0	0	0	1	0	1	0	0	0	0	0	0
PU02792	elongation factor, putative	At1g56075	0.2	0.882	0.00021	2.69942	B003P23.5pR	1	1	0	0	0	0	0	0	0	0	0	0	0	0	0	0	0	0	0	0
PU03824	Major storage protein. Populus canadensis (Carolina poplar).	At4g24340	6.3e-45	0.882	0.0121	-2.03582	POPLAR.4770	1056	0	0	9	0	0	7	731	3	0	12	86	0	1	130	2	7	0	67	1
PU05617	PHAP2A protein. Petunia hybrida (Petunia).AP2A. POSSIBLY APETALA2 protein	At4g36920	6e-129	0.882	0.000548	1.50749	POPLAR.2251	21	0	0	2	0	1	2	0	1	0	4	1	5	1	0	0	1	2	1	0
PU06849	copper binding protein - like, predicted GPI-anchored protein	At5g26330	1.2e-48	0.882	0.000288	2.36513	POPLAR.3099	24	3	0	0	10	0	0	0	0	0	2	1	0	0	0	1	1	5	1	0
PU08927	(PNLA-35). Nicotiana tabacum (Common tobacco).TIF3A1.	At4g11420	1.5e-44	0.882	0.000789	1.00782	POPLAR.6648	1	0	1	0	0	0	0	0	0	0	0	0	0	0	0	0	0	0	0	0
PU21045	NADH-ubiquinone oxidoreductase chain 4L (EC 1.6.5.3). Ceratotherium simum (White rhinoceros) (Square-lipped rhinocMTND4L OR ND4L OR NADH4L. POSSIBLY zinc finger protein ZFP4	At1g66140	0.81	0.882	0.00435	-1.11168	POPLAR.9745	2	0	0	0	0	0	1	0	0	0	0	1	0	0	0	0	0	0	0	0
PU30447	NADPH:quinone oxidoreductase (NQR)	At3g27890	8.5e-07	0.882	3.94e-05	5.05682	I015P67	1	0	0	0	0	1	0	0	0	0	0	0	0	0	0	0	0	0	0	0
PU07039	60S acidic ribosomal protein PO (Fragment). Euphorbia esula (Leafy spurge). POSSIBLY putative 60S acidic ribosomal protein P0	At3g09200	4e-137	0.88	8.85e-05	3.99452	POPLAR.208	80	18	2	22	10	0	4	0	2	0	0	0	6	4	5	2	1	1	3	0
PU12829	Geranylgeranyl diphosphate synthase (EC 2.5.1.30). Hevea brasiliensis (Para rubber tree).GGPS. POSSIBLY geranylgeranyl pyrophosphate synthase	At4g36810	5.4e-126	0.88	0.000317	2.23685	POPLAR.2362	8	0	1	1	0	0	1	0	1	0	0	0	0	1	0	1	0	1	0	1
PU27545	ADP-glucose pyrophosphorylase small subunit CagpS1 POSSIBLY ADPG pyrophosphorylase small subunit (gb|AAC39441.1)	At5g48300	5.3e-31	0.88	0.000119	3.5772	POPLAR.9564	3	0	0	0	0	0	0	0	0	0	0	1	1	1	0	0	0	0	0	0
PU30436	2010003O02Rik protein. Mus musculus (Mouse).2010003O02RIK. POSSIBLY arabinogalactan-protein AGP24	At5g40730	0.88	0.88	0.00287	-0.204815	I013P55	1	0	0	0	0	1	0	0	0	0	0	0	0	0	0	0	0	0	0	0
PU11908	Glucosyltransferase NTGT3 (EC 2.4.1.-). Nicotiana tabacum (Common tobacco).NTGT3. POSSIBLY putative UDP-glucose glucosyltransferase	At3g21760	2.2e-58	0.879	0.00787	-1.98898	POPLAR.6790	10	0	0	5	0	0	0	0	1	0	1	0	0	2	0	0	0	0	0	1
PU08130	expressed protein	At3g08550	3.7e-25	0.878	0.0627	-4.51999	POPLAR.7536	1	0	0	0	1	0	0	0	0	0	0	0	0	0	0	0	0	0	0	0
PU08730	expressed protein	At5g62840	9.5e-58	0.878	0.0083	-1.56201	POPLAR.1543	1	0	1	0	0	0	0	0	0	0	0	0	0	0	0	0	0	0	0	0
PU28849	serine carboxypeptidase II (At1g28110)	At1g28110	1.5e-07	0.878	7.88e-05	4.16211	X074G10	1	0	0	0	0	0	0	0	0	0	0	0	0	0	0	0	0	1	0	0
PU01852	expressed protein	At2g38360	2.9e-63	0.877	0.000306	2.19914	POPLAR.652	67	9	1	3	46	0	0	0	4	0	0	2	1	0	0	0	0	1	0	0
PU02227	expressed protein	At3g08670	3.9e-43	0.877	0.0078	-1.97624	POPLAR.994	1	1	0	0	0	0	0	0	0	0	0	0	0	0	0	0	0	0	0	0
PU04754	expressed protein	At5g42690	2e-57	0.877	0.00135	0.564577	POPLAR.8215	3	0	1	1	0	0	0	0	1	0	0	0	0	0	0	0	0	0	0	0
PU04979	arginine/serine-rich protein	At1g16610	4.9e-93	0.876	8.71e-05	3.93887	POPLAR.5388	6	0	0	0	0	0	1	0	2	0	0	1	1	0	0	0	1	0	0	0
PU11112	expressed protein	At4g34600	0.025	0.876	0.017	-2.70405	POPLAR.7816	1	0	0	0	0	1	0	0	0	0	0	0	0	0	0	0	0	0	0	0
PU12666	Populus x generosa pop3 peptide. Populus balsamifera subsp. trichocarpa x Populus deltoides. POSSIBLY Unknown protein (MGD8.2)	At3g17210	1.5e-20	0.876	0.000147	3.28823	POPLAR.2415	111	0	0	22	0	0	25	4	8	0	5	8	12	2	0	14	3	0	3	5
PU28263	Isp4-like protein	At5g64410	1.2e-135	0.876	0.000361	2.05892	POPLAR.11668	2	0	0	0	0	0	0	0	0	0	0	0	0	0	0	0	0	2	0	0
PU00434	expressed protein	At3g07030	5.4e-56	0.875	0.00162	-0.019344	POPLAR.11686	2	1	0	0	0	0	0	0	0	0	0	0	0	0	0	0	0	1	0	0
PU22202	CCAAT box binding factor/ transcription factor Hap2a	At5g12840	7.1e-08	0.875	0.000218	2.73841	P076G05	1	0	0	0	0	0	0	0	0	0	0	0	0	0	0	0	1	0	0	0
PU01374	Spermidine synthase 1 (EC 2.5.1.16) (Putrescine aminopropyltransferase1) (SPDSY 1).Pisum sativum (Garden pea).SPDSYN1. POSSIBLY unknown protein (At1g70310)	At1g70310	1.3e-145	0.874	9.1e-05	3.87314	POPLAR.772	13	1	0	1	0	0	3	0	1	0	0	0	3	1	0	0	0	1	2	0
PU10761	Carotenoid 9,10-9',10' cleavage dioxygenase. Phaseolus vulgaris (Kidney bean) (French bean).CCD1. POSSIBLY neoxanthin cleavage enzyme nc1	At3g63520	4.5e-106	0.874	0.00327	-0.740251	POPLAR.2287	10	0	1	6	0	3	0	0	0	0	0	0	0	0	0	0	0	0	0	0
PU04462	pumilio/Mpt5 family RNA-binding protein	At2g29140	0.086	0.873	0.000671	1.34007	POPLAR.8103	3	0	0	0	0	0	0	0	1	0	0	0	0	0	0	0	0	2	0	0
PU04798	Diaminopimelate epimerase (EC 5.1.1.7) (DAP epimerase). Synechocystis sp. (strain PCC 6803).DAPF OR SLR1665. POSSIBLY pseudogene	At2g07070	0.997	0.873	0.0166	-2.95451	UB27CPE05	1	0	0	0	0	0	0	0	1	0	0	0	0	0	0	0	0	0	0	0
PU25474	AtAGP4	At5g10430	0.0059	0.873	0.012	-2.53197	UK119TG02	1	0	0	0	0	0	1	0	0	0	0	0	0	0	0	0	0	0	0	0
PU28129	NADH dehydrogenase 1 (EC 1.6.5.3) (NADH-ubiquinone oxidoreductasechain 1).Flexamia stylata.ND1.	At1g78520	0.93	0.873	0.00235	-0.308187	X027F06	1	0	0	0	0	0	0	0	0	0	0	0	0	0	0	0	0	1	0	0
PU28211	hydrolase, alpha/beta fold family similar to polyneuridine aldehyde esterase GI:6651393 from [Rauvolfia serpentina], SP|Q40708 PIR7A protein {Oryza sativa}, ethylene-induced esterase [Citrus sinensis] GI:14279437; contains Pfam profile PF00561: hydrolase, alpha/beta fold family	At1g33990	1.3e-62	0.873	0.00105	0.746547	POPLAR.11398	3	0	0	0	0	0	0	0	0	1	0	0	0	0	0	0	0	2	0	0
PU30019	DNA mismatch repair protein MutS2-like	At5g54090	0.98	0.873	0.000338	2.15351	Q072B09	1	0	0	0	0	0	0	0	0	0	0	0	0	0	1	0	0	0	0	0
PU07027	expressed protein	At2g03780	1.3e-74	0.871	0.00143	0.139493	POPLAR.7316	5	0	0	0	2	0	0	0	0	0	0	0	0	0	1	1	1	0	0	0
PU07809	GIGANTEA (GI)	At1g22770	4.8e-11	0.871	0.000274	2.43064	POPLAR.1909	5	0	1	0	2	0	0	0	0	1	0	0	1	0	0	0	0	0	0	0
PU13277	cell division-related protein, putative	At1g53050	1.6e-14	0.87	0.000939	1.03254	POPLAR.2828	5	0	0	1	0	1	0	0	0	0	0	0	0	0	1	0	0	2	0	0
PU22246	Alpha-amylase precursor (EC 3.2.1.1) (1,4-alpha-D-glucanglucanohydrolase).Vigna mungo (Rice bean) (Black gram).AMY1.1. POSSIBLY alpha-amylase like protein	At4g25000	1.9e-139	0.87	0.0279	-3.61088	POPLAR.9568	10	0	0	0	0	0	0	0	0	0	0	1	0	0	8	0	1	0	0	0
PU20419	MYB40 - putative transcription factor	At5g14340	0.61	0.869	0.00326	-0.84944	N002A03	1	0	0	0	0	0	0	0	0	0	0	1	0	0	0	0	0	0	0	0
PU22640	leucine rich repeat-like protein	At4g20140	8.2e-73	0.869	0.00143	0.227549	R032A01	1	0	0	0	0	0	0	0	0	0	1	0	0	0	0	0	0	0	0	0
PU29879	Hypothetical protein CPn0221. Chlamydia pneumoniae (Chlamydophila pneumoniae).CPN0221 OR CPJ0221 OR CP0544. POSSIBLY alpha-galactosidase-like protein	At3g56310	0.68	0.868	0.000625	1.32681	Q053G08	1	0	0	0	0	0	0	0	0	0	0	0	0	0	1	0	0	0	0	0
PU30528	expressed protein	At1g44050	0.23	0.868	0.00027	2.68907	I035P86	1	0	0	0	0	1	0	0	0	0	0	0	0	0	0	0	0	0	0	0
PU01894	expressed protein	At5g11440	8.5e-27	0.867	0.00106	0.529607	POPLAR.900	5	2	0	0	0	0	0	0	0	0	0	0	0	0	1	0	0	0	0	2
PU11882	expressed protein	At4g28990	1.3e-25	0.867	0.000235	2.54962	POPLAR.7892	1	0	0	0	0	1	0	0	0	0	0	0	0	0	0	0	0	0	0	0
PU22941	phorbol ester / diacylglycerol binding protein	At1g77800	2.1e-17	0.867	0.00192	-0.038739	R056H12	1	0	0	0	0	0	0	0	0	0	1	0	0	0	0	0	0	0	0	0
PU23851	transcription factor monopteros (MP)	At1g19850	0.87	0.867	0.0101	-2.30562	POPLAR.10962	2	0	0	0	0	0	0	0	0	0	0	0	1	0	0	0	0	0	1	0
PU02793	receptor-like protein kinase	At5g48380	1.3e-112	0.866	0.00285	-0.408553	POPLAR.1234	3	1	0	0	0	0	0	0	1	0	0	0	0	0	0	0	0	0	1	0
PU05625	DnaJ protein	At1g79940	7.1e-34	0.866	0.00159	0.004499	POPLAR.5780	11	0	0	0	0	0	1	0	2	0	2	2	2	0	0	0	1	0	1	0
PU28090	HBV preS1(21-47) binding protein (Fragment). Homo sapiens (Human).	At5g53880	0.022	0.866	5.65e-05	4.55232	X027B01	1	0	0	0	0	0	0	0	0	0	0	0	0	0	0	0	0	1	0	0
PU02211	expressed protein	At3g27610	1.4e-102	0.865	5.66e-05	4.62762	POPLAR.212	6	2	0	1	0	0	0	1	0	0	0	0	0	2	0	0	0	0	0	0
PU01714	expressed protein	At1g32700	9.3e-83	0.864	0.00118	0.481742	POPLAR.946	30	1	0	0	0	2	0	4	1	2	7	4	0	0	0	1	1	7	0	0
PU02353	Vacuolar ATP synthase 16 kDa proteolipid subunit (EC 3.6.3.14). Gossypium hirsutum (Upland cotton).CVA16-2 AND CVA16-4. POSSIBLY putative vacuolar proton-ATPase 16 kDa proteolipid	At2g16510	1.4e-21	0.864	0.00142	0.151004	POPLAR.6419	1	1	0	0	0	0	0	0	0	0	0	0	0	0	0	0	0	0	0	0
PU10868	WREBP-2 protein. Nicotiana tabacum (Common tobacco).WREBP-2. POSSIBLY zinc finger protein - like	At5g04240	2.7e-10	0.864	0.000828	0.943547	POPLAR.4275	11	1	0	0	0	1	1	0	0	0	2	2	1	0	2	0	0	0	1	0
PU23886	expressed protein	At3g48710	5.2e-48	0.864	0.00142	0.35426	POPLAR.10967	2	0	1	0	0	0	0	0	0	0	0	0	1	0	0	0	0	0	0	0
PU25241	Hypothetical 12.6 kDa protein. Trypanosoma brucei.CHR1.319. POSSIBLY ethylene-responsive transcriptional coactivator, putative	At3g24500	0.98	0.864	4.62e-05	4.83834	UB42BPC06	1	0	0	0	0	0	0	0	1	0	0	0	0	0	0	0	0	0	0	0
PU07767	gamma response I protein	At3g52120	1.5e-112	0.863	8.89e-05	3.9073	POPLAR.5733	12	0	0	1	4	0	0	0	2	0	0	1	1	0	0	1	0	2	0	0
PU11522	Alpha-3-galactosyltransferase (EC 2.4.1.37) (Fragment). Homo sapiens (Human).ABO. POSSIBLY N-carbamyl-L-amino acid amidohydrolase-like protein	At5g43600	8.3e-185	0.863	0.000249	2.55717	POPLAR.7602	7	0	0	0	1	1	0	0	0	1	1	0	2	0	0	0	0	1	0	0
PU26500	AtMRP1	At1g30400	1.3e-39	0.863	0.000393	1.94719	POPLAR.9808	3	0	0	0	0	0	0	0	0	0	0	1	1	0	0	1	0	0	0	0
PU28508	expressed protein	At1g64900	3.2e-12	0.863	0.000111	3.67351	X048C11	1	0	0	0	0	0	0	0	0	0	0	0	0	0	0	0	0	1	0	0
PU29404	Cortical granule serine protease 1 precursor. Strongylocentrotus purpuratus (Purple sea urchin). POSSIBLY phytocyanin - like predicted GPI-anchored protein	At2g31050	0.077	0.863	7.48e-05	4.16031	Q021G03	1	0	0	0	0	0	0	0	0	0	0	0	0	0	1	0	0	0	0	0
PU03623	nitrite transporter, putative	At1g27080	0.84	0.862	0.0966	-5.17758	UA39BPB04	1	0	0	0	0	0	0	1	0	0	0	0	0	0	0	0	0	0	0	0
PU04295	expressed protein	At2g41250	5e-107	0.862	0.00114	0.523338	POPLAR.4896	8	0	0	0	0	0	0	2	1	0	0	2	0	0	2	1	0	0	0	0
PU23428	Hypothetical URF265 (orf265). Sorghum bicolor (Sorghum) (Sorghum vulgare).	At5g05650	0.049	0.862	0.00336	-0.891164	S034H03	1	0	0	0	0	0	0	0	0	0	0	0	0	0	0	0	0	0	1	0
PU30714	Hypothetical protein. Homo sapiens (Human).	At1g04340	0.7	0.862	0.00773	-1.69457	I077P31	1	0	0	0	0	1	0	0	0	0	0	0	0	0	0	0	0	0	0	0
PU03547	drought-induced protein - like	At5g26990	2.3e-70	0.861	0.000829	0.94068	POPLAR.7954	49	5	0	3	2	3	4	2	0	2	8	4	1	0	0	7	2	0	5	1
PU25724	expressed protein	At1g65430	1.7e-29	0.861	0.00276	-0.726601	UL61F07	1	0	0	0	0	0	0	0	0	1	0	0	0	0	0	0	0	0	0	0
PU00947	Hypothetical 17.5 kDa protein. Caenorhabditis elegans.F29B9.7.	At4g24300	0.9999	0.86	0.00158	0.011066	A031P66.3pR	1	1	0	0	0	0	0	0	0	0	0	0	0	0	0	0	0	0	0	0
PU03874	MtN21 nodulin protein-like	At5g07050	3.6e-49	0.86	0.00251	-0.603487	UB10CPB11	1	0	0	0	0	0	0	0	1	0	0	0	0	0	0	0	0	0	0	0
PU12322	auxin-regulated protein rhoGAP, Homo sapiens, EMBL:Z23024	At5g61530	3.5e-125	0.86	0.000465	1.72528	POPLAR.2212	12	0	2	2	0	1	0	0	1	1	1	0	0	0	3	0	0	1	0	0
PU04297	expressed protein	At4g32480	9.2e-37	0.859	0.00288	-0.211499	POPLAR.5383	4	0	0	0	0	0	0	0	1	0	0	0	0	0	0	1	0	0	2	0
[truncated: 22,737 more rows]
