# Supplementary material for: A genomic approach to investigate developmental cell death in woody tissues of Populus trees
Source: Genome Biol. 2005 Mar 22;6(4):R34. doi: 10.1186/gb-2005-6-4-r34 (PMC1088962; doi:10.1186/gb-2005-6-4-r34)
Supplement: Additional File 3 — Comparison of the microarray data from xylem tissues of Populus and Arabidopsis. The Populus genes were selected that were statistically significantly more than two times upregulated in the fiber cell death sample (late maturing fibers; B) compared to the early fiber development (A). The automatically assigned Arabidopsis homologs [14] were listed for these Populus genes (column 'Populus B/A'), and compared to Arabidopsis genes that were previously shown to be upregulated at least two times during secondary growth compared to primary growth of the inflorescence stems (column 'Treatment') or in xylem tissues compared to bark of the hypocotyls (column 'Xylem') [41]. The list shows the genes that were shared by the Populus dataset and at least one of the Arabidopsis datasets. '1' denotes the presence, and '0' the absence of a particular gene in a dataset. The annotations were derived from the Arabidopsis Information Resource (TAIR) 28/01/2005. The PU numbers, corresponding to the unigene clones of the selected Populus genes, are shown for each homologous Arabidopsis gene. [file gb-2005-6-4-r34-S3.xls]

## Sheet: Additional data file 3
Arabidopsis gene	Annotation (TAIR 28/01/2005)	"Treatment"	"Xylem"	"Populus B/A"	Populus PU numbers to the homologous Arabidopsis gene
At1g11080	Serine carboxypeptidase S10 family protein	1	1	1	PU28351
At1g49320	Dehydration-responsive protein RD22 precursor	1	1	1	PU21560	PU28004
At1g52150	homeobox-leucine zipper family protein AtHB-15	1	1	1	PU07207	PU07361	PU07261	PU02602
At2g19810	CCCH-type zinc finger protein	1	1	1	PU01879	PU01561
At2g22550	short vegetative phase protein, transcription factor	1	1	1	PU07562	PU12663	PU12705	PU22151
At2g37900	proton-dependent oligopeptide transport (POT) family protein,	1	1	1	PU28038	PU22025	PU28544
At2g45450	expressed protein	1	1	1	PU00747	PU06780
At3g16500	Auxin/indole-3-acetic acid protein IAA26	1	1	1	PU12241	PU09149
At3g46130	myb family transcription factor MYB48	1	1	1	PU09619
At3g54420	class IV chitinase CHIV	1	1	1	PU09052
At3g54820	putative aquaporin	1	1	1	PU30477
At4g02590	basic helix-loop-helix (bHLH) family protein	1	1	1	PU25771	PU20750
At4g27450	expressed protein	1	1	1	PU03847	PU06643
At4g34600	expressed protein	1	1	1	PU26999
At1g05570	callose synthase (CalS1), (1,3-beta-glucan synthase)	1	0	1	PU02607
At1g09970	leucine-rich repeat transmembrane protein kinase	1	0	1	PU27994
At1g10840	eukaryotic translation initiation factor 3 subunit 3	1	0	1	PU02077
At1g21680	expressed protein	1	0	1	PU04538	PU31158
At1g27290	expressed protein	1	0	1	PU11353	PU09612
At1g28330	dormancy-associated protein -related	1	0	1	PU01341
At1g44350	IAA-amino acid hydrolase 6	1	0	1	PU06533	PU04187
At1g51200	zinc finger (AN1-like) family protein	1	0	1	PU00285
At1g54100	aldehyde dehydrogenase, putative	1	0	1	PU05385	PU00211	PU05427	PU26640
At1g60420	DC1 domain-containing protein	1	0	1	PU00630	PU04090	PU09971
At1g61740	expressed protein	1	0	1	PU28805
At1g62480	vacuolar calcium-binding protein-related	1	0	1	PU02618	PU00164	PU01820	PU00244	PU07443	PU05456	PU00155	PU06262
At1g64710	alcohol dehydrogenase, putative	1	0	1	PU11679
At2g01570	gibberellin response modulator RGA1	1	0	1	PU03640
At2g17820	histidine kinase 1	1	0	1	PU09051
At2g18050	histone H1-3	1	0	1	PU05672	PU03690	PU03265	PU04808
At2g18440	Gene with unstable transcript 15	1	0	1	PU23996
At2g19990	pathogenesis-related protein (PR-1)	1	0	1	PU30705
At2g21620	universal stress protein (USP) family protein / responsive to dessication protein (RD2),	1	0	1	PU03405
At2g24180	cytochrome P450 family protein	1	0	1	PU29455
At2g25490	EIN3-binding F-box 1	1	0	1	PU06991	PU26933	PU06701
At2g25970	KH domain protein	1	0	1	PU00415
At2g28070	ABC transporter family protein	1	0	1	PU02917	PU03969
At2g33830	dormancy/auxin associated family protein	1	0	1	PU25207
At2g35940	BEL1-like homeodomain 1 BLH1	1	0	1	PU12845	PU12523
At2g36080	DNA-binding protein	1	0	1	PU30323
At2g37130	peroxidase 21 (ATP2a/ATP2b)	1	0	1	PU23796
At2g40940	ethylene response sensor 1	1	0	1	PU07354
At2g42610	expressed protein	1	0	1	PU02603
At2g43150	proline-rich extensin-like family protein	1	0	1	PU10547
At2g47710	universal stress protein (USP) family protein	1	0	1	PU05312
At2g47730	glutathione transferase 6	1	0	1	PU01129
At3g01470	homeobox-leucine zipper protein HAT5 (ATHB-1)	1	0	1	PU06601	PU00668
At3g02470	S-adenosylmethionine decarboxylase	1	0	1	PU02045
At3g04730	Auxin/indole-3-acetic acid protein IAA16	1	0	1	PU00681	PU00427
At3g15353	metallothionein protein (MT3)	1	0	1	PU11039	PU04968	PU11089	PU11183
At3g20770	ethylene insensitive 3	1	0	1	PU13410
At4g00880	auxin-responsive family protein	1	0	1	PU21044
At4g12300	cytochrome p450 family flavonoid 3,5-hydroxylase	1	0	1	PU25527
At4g16520	autophagy 8f APG8f	1	0	1	PU00099
At4g16780	homeobox-leucine zipper protein HAT4 (ATHB-2)	1	0	1	PU20172
At4g21960	peroxidase 42 (ATP1a/ATP1b)	1	0	1	PU00252	PU02264
At4g24690	ubiquitin-associated (UBA)/PB1 domain-containing protein	1	0	1	PU03622
At4g32250	protein kinase family protein	1	0	1	PU09968
At4g32940	gamma-VPE (vacuolar processing enzyme)	1	0	1	PU11221	PU09203	PU06011	PU06679
At4g33300	disease resistance protein (CC-NBS-LRR class)	1	0	1	PU01398	PU11493
At4g35750	Rho-GTPase-activating protein-related	1	0	1	PU23261
At4g36990	heat shock transcription factor 4 HSF4	1	0	1	PU27990
At4g37550	formamidase - like protein	1	0	1	PU03801
At4g37870	phosphoenolpyruvate carboxykinase (ATP), putative	1	0	1	PU21725
At4g39090	cysteine proteinase RD19A	1	0	1	PU07717	PU06015
At4g40060	homeobox-leucine zipper protein ATHB-16	1	0	1	PU08484	PU04726
At5g02380	metallothionein protein 2B	1	0	1	PU31137
At5g16990	NADP-dependent oxidoreductase	1	0	1	PU26263
At1g09610	hypothetical protein	0	1	1	PU08053
At1g11530	thioredoxin family similar to thioredoxin H-type	0	1	1	PU08791	PU03351
At1g19220	auxin response factor ARF19	0	1	1	PU30466
At1g26820	ribonuclease 3 RNS3	0	1	1	PU23138
At1g30760	FAD-binding domain-containing protein	0	1	1	PU01836	PU01290
At1g49570	peroxidase (ATP5a)	0	1	1	PU27858	PU28433
At1g64720	membrane related protein CP5	0	1	1	PU08914
At1g73590	auxin efflux carrier protein PIN1	0	1	1	PU02471
At1g75280	Isoflavone reductase homolog P3	0	1	1	PU31030
At1g78780	pathogenesis-related family protein	0	1	1	PU08946
At2g17850	senescence-associated family protein	0	1	1	PU07266
At2g20650	zinc finger (C3HC4-type RING finger) family protein	0	1	1	PU25311
At2g26080	glycine decarboxylase/glycine cleavage system P-protein	0	1	1	PU25809
At2g26170	thromboxane-A synthase, putative / cytochrome P450 family	0	1	1	PU13106	PU11722
At2g26800	hydroxymethylglutaryl-CoA lyase	0	1	1	PU04461
At2g28350	auxin response factor 10	0	1	1	PU26713
At2g31280	basic helix-loop-helix (bHLH) protein-related	0	1	1	PU25734
At2g33310	Auxin/indole-3-acetic acid protein IAA13	0	1	1	PU21965
At2g37460	nodulin MtN21 family protein	0	1	1	PU11450
At2g38600	acid phosphatase class B family protein	0	1	1	PU28216
At2g39770	GDP-mannose pyrophosphorylase (GMP1)	0	1	1	PU07412
At2g39940	coronatine insensitive 1	0	1	1	PU07647	PU11809	PU10566
At2g46800	zinc transporter/metal tolerance protein (ZAT/MTP1)	0	1	1	PU29508
At3g11410	protein phosphatase 2C, putative	0	1	1	PU13083
At3g51030	thioredoxin H-type 1	0	1	1	PU02305
At3g53260	phenylalanine ammonia-lyase 2	0	1	1	PU30088	PU00914
At4g01070	UDP-glucoronosyl/UDP-glucosyl transferase family protein	0	1	1	PU09329
At4g09890	expressed protein	0	1	1	PU27985	PU27747
At4g10310	sodium transporter (HKT1)	0	1	1	PU05999
At4g19160	expressed protein	0	1	1	PU05096	PU01199	PU23039
At4g21620	glycine-rich protein	0	1	1	PU26479
At4g22200	potassium channel protein 2 (AKT2) (AKT3)	0	1	1	PU03054
At4g29100	ethylene-responsive family protein	0	1	1	PU04228	PU03763
At4g31330	expressed protein	0	1	1	PU26979
At4g31730	glutamine dumper 1	0	1	1	PU26857
At4g32480	expressed protein	0	1	1	PU00013	PU28171	PU03914
At4g33420	peroxidase (ATP32)	0	1	1	PU04525
At5g26330	plastocyanin-like domain containing protein	0	1	1	PU07669
At5g65210	bZIP transcription factor TGA1	0	1	1	PU25967
