# Supplementary material for: A genomic approach to investigate developmental cell death in woody tissues of Populus trees
Source: Genome Biol. 2005 Mar 22;6(4):R34. doi: 10.1186/gb-2005-6-4-r34 (PMC1088962; doi:10.1186/gb-2005-6-4-r34)
Supplement: Additional File 4 — A table showing GenBank accession(s) for the EST sequences(s) in each POPULUSDB unigene cluster and singleton. A table showing GenBank accession(s) for the EST sequences(s) in each POPULUSDB unigene cluster and singleton. [file gb-2005-6-4-r34-S4.xls]

## Sheet: genbank
Cluster/singleton	Genbank accession(s) for the EST sequences(s) in each POPULUSDB unigene cluster or singleton
POPLAR.0	CK087225, CK097977, AI161442, CK116391
POPLAR.1	CK087226, CK090753, CK097978, AI161443
POPLAR.2	CK087227, CK088671, CK097979, CK098224, BI131117, BU828825, BU867646, BU869088, BU888391, BU890183, BU891261, BU893109, CK111768, BU831001, BU834012, BU834805, CK112816, BU835479, BU837991, BU820426, BU820517, BU820753, BU821264, BU821521, BU810249, BU811037, BU880086, BU880692, BU881844, BU882990, BU875771, BU878657, BU879072, BU895974, BU897902, AI161444, AI162703, AI164306, AI164351, AI164603,…
POPLAR.3	CK087228, CK097980, BU827946, BU884471, CK112542, BU832009, BU822111, BU824258, AI161448, AI162768, AI165063, AI165064, CK116657
POPLAR.4	CK087229, BU892612
POPLAR.5	CK087230, CK097981, BU834746
POPLAR.6	CK087231, CK087657, CK097982, CK098509, BI127700, BI129172, BI130815, BU868035, BU884254, BU886591, BU818332, BU820895, BU810945, BU883248, BU883429, BU877586, AI161452, AI162401, AI162666, AI164018, AI165405, AI165779, CK116507, CK116807, CK117473
POPLAR.7	CK087232, CK097983, BU868251, BU890836, BU893450, BU887009, BU877469, BU895344, AI161455
POPLAR.8	CK087233, CK092846, BU813743, BU834302, BU898079, BI138622
POPLAR.9	CK087234, CK089063, CK096450, CK097984, CK099498, CK099871, BI131417, BI131941, BU827744, BU890345, BU866281, BU830970, BU836542, BU837280, BU820621, BU820814, BU821662, BU821779, BU823354, BU879758, BU880964, BU875051, CK115129, AI161460, AI161600, AI161653, AI161692, AI162090, AI166177, AI163393, AI163691, AI164031, AI164149, AI164354, AI164549, AI164746, AI164830, AI164904, AI165000, AI165163,…
POPLAR.10	CK087235, CK097985, BU871102, BU896455, AI161461, BI072474
POPLAR.11	CK087236, CK087875, CK088331, CK097986, CK098672, CK099032, BI128340, BI129993, BI130176, CK108126, BU827745, BU827768, BU827983, BU828081, BU828827, BU828954, BU829316, BU829327, BU868628, BU815366, BU888635, BU889715, BU892956, BU884036, BU884447, CK111856, BU885583, BU887456, BU863677, BU830577, BU830905, BU831593, BU832208, BU833208, BU833480, BU833584, BU835087, BU835198, BU835839, BU836404,…
POPLAR.12	CK087237, CK097987, CK109603, BU888225, CK110672, BU891426, BU871820, BU831296, BU837850, BU878971, AI161464
POPLAR.13	CK087238, CK097988, AI161465
POPLAR.14	CK087239, CK087340, CK087522, CK088328, CK088579, CK088650, CK088802, CK089013, CK089105, CK092133, CK092488, CK092716, CK093515, CK097989, CK098085, CK098090, CK098172, CK098383, CK099029, CK099243, CK099286, CK099534, CK099784, CK102161, CK102626, BI127535, BI127552, BI127793, BI128825, BI129004, BI129766, BI129969, BI130091, BI130420, BI130985, BI131128, BI131198, BI131199, BI131242, BI131484,…
POPLAR.15	CK087240, CK096412, CK097990, CK106226, BU812866, BU889658, BU871111, BU871254, BU831513, BU831585, BU820719, BU824429, BU810442, BU879939, CK113666, AI161467, BI072690, BI138758
POPLAR.16	CK087241, CK097991, CK101873, BU868987, BU834297, AI161468, BI138196, BI139233
POPLAR.17	CK087242, BU825133, AI161470
POPLAR.18	CK087243, CK092544, CK093620, CK097992, BI127996, BI128048, BI128136, BI128818, BI129191, BI130025, BI130800, BI131703, BU827825, BU828360, BU828953, BU867896, BU813813, BU814716, CK110412, BU889011, BU889802, BU890620, BU892432, BU885561, BU863647, BU866841, BU830224, BU830252, BU831244, BU832240, BU832536, BU834379, BU838051, BU837137, BU820928, BU822501, BU825681, BU826154, BU826437, BU808818,…
POPLAR.19	CK087244, CK087648, CK089809, CK100461, BU890066, BU836286, BI069307
POPLAR.20	CK087245, CK087474, CK092448, CK097994, CK098337, CK102593, BI128960, BU815645, BU888888, BU883902, BU866366, BU866847, BU833330, BU810699, BU880315, BU880599, BU878035, AI161473, AI162064
POPLAR.21	CK087246, CK087914, CK090430, CK090538, CK091342, CK095703, CK095851, CK095948, CK096061, CK097647, CK097995, CK098704, CK101041, CK101516, CK105562, CK105696, CK105768, CK107433, CK107912, BI130247, BI122692, BI123171, BI123531, BI123773, BI123802, BI123914, BI124198, BI124201, BI124318, BI124681, BI125221, BI125454, BI125456, BI125959, BI126092, BI126155, BI126720, BI126821, BI127084, BU827388,…
POPLAR.22	CK087247, CK097996, CK098178, BU865361, BU821710, BU894373, BU897905, AI161475, AI161788, AI162644, AI162659, AI162713, AI162743, AI162795, AI162971, AI163011, AI164517, CK116626
POPLAR.23	CK087248, CK087859, CK088126, CK092772, CK092832, CK093655, CK097997, CK098154, CK098208, CK098343, CK098655, CK099775, CK102937, BI128381, BI129308, BI129534, BI129772, BI129866, BI130047, BI130620, BI131190, BI132128, CK108322, BU867573, BU867976, BU868621, BU868902, CK109527, BU890862, BU833905, BU820522, BU821243, BU821545, BU822947, BU823959, BU824760, BU894910, AI161476, AI161584, AI161739,…
POPLAR.24	CK087249, CK088462, CK092528, CK102663, BI127576, BI129148, BI131269, BU868545, BU822759, BU883592, AI161477, AI162153, AI164106
POPLAR.25	CK087250, CK097999, CK099651, BI127797, BU828019, BU867625, BU868616, BU868713, BU869003, BU813062, CK109427, BU815987, BU890020, BU891287, BU864394, BU864512, BU834592, BU836095, BU836960, BU817586, BU819019, BU823296, BU823368, BU824188, BU824388, BU826126, BU809389, BU880099, BU880841, BU882622, BU883059, BU883328, BU883456, CK113397, CK113563, CK113712, BU877377, BU878863, BU894171, AI161533,…
POPLAR.26	CK087251, CK098000, BU828817, CK112331, BU830388, BU826664, AI161481, BI071928
POPLAR.27	CK087252, CK092481
POPLAR.28	CK087253, CK088319, CK093781
POPLAR.29	CK087254, BU832286
POPLAR.30	CK087255, CK087458, CK087567, CK087843, CK088136, CK088683, CK090003, CK090471, CK090802, CK091224, CK092389, CK092958, CK093011, CK093434, CK093622, CK098002, CK098317, CK098431, CK099492, CK103055, BI127211, CK107810, CK107895, CK107911, BI127469, BI127544, BI127588, BI127675, BI127702, BI127742, BI127783, BI127843, BI127848, BI127973, BI128225, BI128290, BI128354, BI128355, CK108026, BI128386,…
POPLAR.31	CK087256, CK098003, AI161489
POPLAR.32	CK087257, CK098004, AI161490
POPLAR.33	CK087258, CK098005, AI161493
POPLAR.34	CK087259, CK098006, BI126386, BI126605, BU825399, AI161494, BI121109, BI121753
POPLAR.35	CK087260, CK090670, CK090825, CK098007, CK101171, BI124903, BU871211, BU874842, BU821225, BU822103, BU809151, BU883352, BU894764, AI161496, BI120846, BI121006, BI121128, BI121759
POPLAR.36	CK087261, CK090576, CK100974, BU836951, AI161497, BI120369
POPLAR.37	CK087262, CK098008, BU885466, AI161498, AI161760
POPLAR.38	CK087263, CK087885, CK093163, CK093316, CK098009, CK103397, BI131089, BI131870, AI161463, AI161499, AI161775, AI162833, BI121609, BI121950
POPLAR.39	CK087264, CK087325, CK087356, CK087392, CK088522, CK088613, CK092217, CK093010, CK098010, CK098066, CK098121, CK098177, CK098342, CK099222, CK099323, CK099335, CK103076, CK107400, BI127691, BI127736, BI127754, BI127795, BI127924, BI128076, BI128117, BI128234, BI128463, BI128523, BI128946, BI129176, BI129215, BI129526, BI129622, BI129891, BI129928, BI130114, BI130226, CK108123, BI130318, BI130333,…
POPLAR.40	CK087265, CK088449, CK098011, CK099880, BI130864, BU868231, CK109984, CK110145, BU889090, BU890099, BU890240, BU890915, BU891515, BU892579, BU892715, BU870701, BU870869, BU871883, BU874574, BU884395, BU884396, BU816851, BU817277, BU817889, BU818415, BU818603, BU819116, BU820055, BU820655, BU821039, BU821059, BU821101, BU821715, BU821889, BU821920, BU823528, BU823529, BU824130, BU810609, BU880694,…
POPLAR.41	CK087266, CK095610, CK095953, CK105773, BU818998, BU819883
POPLAR.42	CK087267, CK098012, CK098512, CK102979, CK103817, BI129983, BI130726, BI131704, BI132261, BU868240, BU866389, AI161504, AI162127, AI162406, CK116462
POPLAR.43	CK087268, CK098013, BI130338, BU870904, BU871998, BU835285, BU820954, BU826941, BU810375, BU812157, BU812468, AI161505, AI165430, AI165564, CK116479, BI071907
POPLAR.44	CK087269, CK096302, CK098014, CK106133, BU891817, BU864562, BU820452
POPLAR.45	CK087270, CK098015, BI131433, BU827592, BU828511, BU828800, BU828970, BU829062, BU829178, BU816134, BU816345, BU891534, BU892026, BU892960, BU873634, BU884711, CK111804, BU887236, BU887368, BU862882, BU865931, BU830042, BU830080, BU830681, BU831157, BU833040, BU834348, BU835921, BU836844, BU836887, BU819092, BU819340, BU821961, BU822219, BU823719, BU825011, BU826029, BU826183, BU826607, BU826749,…
POPLAR.46	CK087271, CK087998, CK098016, BU892367, BU826415, BU897378, AI161509, AI162543, AI163026, AI164960
POPLAR.47	CK087272, BU831328
POPLAR.48	CK087273, CK088788, CK089109, CK095702, CK097552, CK098018, CK099528, CK099935, CK100038, CK105561, CK107351, BI127466, BI129267, BU828978, BU867701, BU869586, BU870951, BU871986, BU884411, BU886184, BU886278, BU886812, BU834687, BU835412, BU837209, BU818112, BU818122, BU818146, BU818430, BU818789, BU818986, BU820788, BU821400, BU821748, BU823576, BU824657, AI162258, AI163475, AI164997, AI165620,…
POPLAR.49	CK087274, CK098019, CK098129, BI129230, BI130360, BI131879, BU832842, BU834662, BU835727, BU836371, BU827354, AI161513, AI161684, AI163801, AI163814, AI164714, AI165186, CK116631, BI138632
POPLAR.50	CK087275, CK098020, BI129306, BU828413, BU828916, BU869292, BU869618, BU880101, AI161514, AI162720, BI120442
POPLAR.51	CK087276, CK088983, CK089427, CK092055, CK093335, CK093542, CK094728, CK098021, CK099743, CK100185, CK103413, CK103598, BI129163, BI130687, BI131131, BI131641, BI131981, BI124867, BU827396, BU827463, BU827603, BU827669, CK109029, BU828626, BU828638, BU828798, BU828919, BU829302, BU829447, BU829506, BU829550, BU869067, BU869402, BU815503, BU888024, BU889566, BU890275, BU890453, BU891117, BU891177,…
POPLAR.52	CK087277, CK098022, BU878293, AI161518
POPLAR.53	CK087278, CK087420, CK087759, CK088520, CK098210, CK098577, CK099216, CK099872, CK103769, CK105458, BI128220, BI130287, BI130300, BI130391, BI132025, BI132148, BU827779, BU828047, BU828842, BU867910, BU868157, BU868798, BU813293, BU816288, CK110633, BU888274, BU889275, BU889488, BU891894, BU893644, BU869957, BU870385, BU870466, BU872312, BU873601, BU883846, BU884693, BU885147, BU886951, BU862942,…
POPLAR.54	CK087279, CK088679, CK096024, CK098023, CK099405, CK105849, BI127037, BU868829, BU814734, CK110393, CK110478, BU888086, BU888896, BU889840, BU891324, BU869773, BU869774, CK111052, BU871024, BU871663, BU871973, BU872115, BU872705, BU872932, BU873219, BU873627, BU873631, BU874068, BU874841, BU884919, BU887152, BU887484, BU861723, BU862242, BU867130, BU831133, BU832592, BU833723, BU818385, BU818627,…
POPLAR.55	CK087280, CK088089, CK090673, CK098024, CK098824, CK101055, BI127484, BI131845, BI131946, CK108307, BI126185, BU828765, BU829749, CK109566, CK109678, BU815506, CK110303, BU816048, BU816185, BU890455, BU893506, BU870993, BU871441, BU873460, BU874069, BU832300, BU834663, BU836039, BU820767, BU882539, BU894942, AI161522, AI161982, AI163191, AI163213, AI163228, AI163764, AI163937, AI164093, AI164406,…
POPLAR.56	CK087281, CK087375, CK087400, CK087590, CK087668, CK087983, CK089029, CK091377, CK092960, CK096827, CK098152, CK098189, CK098235, CK098455, CK098516, CK099806, CK103059, BI130057, BI132237, BI125469, BU827381, BU828790, BU829209, BU829546, BU829681, BU867581, BU868158, BU868347, BU814000, BU890342, BU892639, BU892945, BU893669, BU893725, BU870346, BU870441, BU871907, BU885775, BU885952, BU861576,…
POPLAR.57	CK087282, CK088196, CK090406, CK098922, CK101671, CK109949, CK110107, BU892723, BU862233, BU832869, BU835049, BU836875, CK113320, AI163509, BI068425, BI072706, BI138498
POPLAR.58	CK087283, CK087559, CK087926, CK087986, CK088139, CK088535, CK088702, CK089883, CK090058, CK090274, CK090671, CK090971, CK091559, CK092067, CK094168, CK095676, CK095974, CK096314, CK097204, CK098027, CK098710, CK098753, CK099238, CK100514, CK100644, CK100776, CK101053, CK101280, CK104131, CK105542, CK105793, CK106145, CK106659, CK107011, BI127183, BI127207, CK107793, BI127573, BI127778, BI128729,…
POPLAR.59	CK087284, CK087349, CK088914, CK090597, CK090666, CK090901, CK090995, CK091214, CK091420, CK097132, CK097153, CK097964, CK098028, CK098031, CK098106, CK099652, CK100987, CK101048, CK101217, CK101444, CK106947, CK106968, BI123236, BI125263, BU827447, BU827552, BU827802, BU827887, BU827931, BU828143, BU828303, BU828385, BU828420, BU829007, BU829053, BU829247, BU829671, CK109275, BU829783, BU867537,…
POPLAR.60	CK087285, CK098029, BU815061, BU816145, BU878629, BU896484, AI161528, CK116732
POPLAR.61	CK087287, CK098032, BU894276, AI161531
POPLAR.62	CK087288, CK088056, CK097329, CK098033, CK098806, CK099361, BI129698, CK109419, BU814127, CK110523, BU821658, BU895782, AI161532, AI163117, AI164555, CK116977
POPLAR.63	CK087289, BI127933, BI127944, CK117082
POPLAR.64	CK087290, CK088942, CK095529, CK098035, CK099447, CK103563, BI131552, BI122299, BI122386, BI122621, BI122626, BI123069, BI123868, BI124306, BI124664, BI125525, BI125603, BI125892, BI125969, BI126270, BI126383, BI126976, BI126985, BI127113, BU827759, BU827888, BU828311, BU829022, BU829124, BU867746, BU867816, BU868579, BU869023, CK110395, BU816725, BU816827, BU887948, BU888047, BU888755, BU888980,…
POPLAR.65	CK087291, CK092568, CK092956, CK098036, CK102695, CK103054, BI129236, BI130191, CK115173, AI161536
POPLAR.66	CK087292, CK087626, CK087811, CK088693, CK090510, CK098037, CK098620, CK099419, CK100926, CK107791, BI127663, BI128373, BI128700, BI128741, BI130997, BI131813, BU889257, BU892181, BU831128, BU831604, BU832019, BU833973, BU836363, BU836600, BU820153, BU820822, BU821377, BU821652, BU823544, BU812651, BU878083, AI161799, AI162340, AI162535, AI162698, AI164675, AI165097, CK116697, CK117325, CK117402,…
POPLAR.67	CK087293, CK098038, BU820669, BU824103, AI161539
POPLAR.68	CK087294, CK091802, BU829381, BU825192, BU826033, AI161541, BI139225
POPLAR.69	CK087295, CK095319, CK097354, CK098040, CK105244, CK107157, CK107165, BI122421, BI124220, BI124815, BI124984, BI126453, BI126678, BU890887, BU822623, BU823136, BU811307, BU881633, BU882225, BU883697, BU894569, BU895186, BU895402, AI161542, AI165363, BI072427
POPLAR.70	CK087296, CK098041, BU834166, AI161543
POPLAR.71	CK087298, CK089351, CK098586, CK100123, CK100124, CK100235, BU814106, BU815382, CK110091, BU889383, BU862299, BU863070, BU881048, BU881267, AI161547, AI162623, BI069434, BI069493, BI069531, BI069716, BI069785, BI069793, BI070122, BI071116, BI071139, BI071504, BI072552
POPLAR.72	CK087299, CK093657, CK103694, BI131931, BI122697
POPLAR.73	CK087300, CK098042, BI127529, BI127712, BI130987, BI131928, BU814202, BU888625, BU873793, BU834274, BU824813, BU826030, BU880060, BU880616, BU882109, CK115529, AI161549
POPLAR.74	CK087301, CK088829, CK092096, CK098043, CK098237, CK099560, CK103833, CK107982, BI132325, BI122217, BU815976, BU816448, BU889462, BU893169, CK111000, BU871708, BU884903, BU861913, BU863234, BU834554, BU835429, BU835489, BU836075, BU816858, BU820966, BU821792, BU821925, BU825921, BU826330, BU810032, BU880443, BU881711, BU875625, BU896083, AI161453, AI161891, AI162669, AI163497, AI163621, AI166213,…
POPLAR.75	CK087302, CK092147, CK098044, AI161551
POPLAR.76	CK087303, CK088315, CK098045, CK099017, BU829992, BU894180, AI161555, AI163037, AI163435, AI163736
POPLAR.77	CK087304, CK097522, CK098046, CK102809, CK107320, BI129553, BI129672, BU873282, BU886995, BU823520, BU882016, AI161556, BI070267
POPLAR.78	CK087305, CK087318, CK098047, CK098058, CK102258, BI127888, BI128101, AI161580
POPLAR.79	CK087306, CK098048, BU890894, AI161561
POPLAR.80	CK087307, CK092815, CK097969, CK098049, CK102918, BI129831, BU829627, BU893623, BU893774, BU870097, BU871433, BU886992, BU832663, BU811610, BI138675
POPLAR.81	CK087308, CK098050, AI161566, BI121727
POPLAR.82	CK087310, CK094986, CK098052, BI129748, BI129790, BI125656, BU888299, BU835185, BU820237, BU821456, BU823172, AI161570
POPLAR.83	CK087311, CK088165, CK092491, CK093029, CK098053, BI130392, BU827725, CK108992, BU869156, BU813241, CK109604, CK109653, BU813918, BU814670, BU814679, BU815025, BU815447, BU815646, CK110057, BU816071, BU816766, BU816788, BU888219, BU889341, BU889916, BU890873, BU884583, BU884971, BU885638, BU887251, BU887695, BU864735, BU830512, BU832182, BU832278, BU833508, BU834212, BU834435, BU836053, BU825756,…
POPLAR.84	CK087313, AI161573, AI161804
POPLAR.85	CK087314, CK087416, CK087491, CK087588, CK087708, CK087776, CK087810, CK088370, CK088871, CK088901, CK090123, CK090546, CK092114, CK092115, CK092257, CK092359, CK092882, CK093079, CK093162, CK093452, CK098054, CK098205, CK098241, CK098256, CK098357, CK098453, CK098542, CK098590, CK099068, CK099425, CK099637, CK102149, CK102487, CK102532, CK102556, CK103182, CK103260, CK106422, CK107748, BI127369,…
POPLAR.86	CK087315, CK096341, CK098055, BU820539
POPLAR.87	CK087316, CK089583, CK092335, CK092675, CK098056, CK100311, BI127833, BI127899, BI128327, BI128512, BI128626, BI129754, BI122195, BI123009, BI123782, BI124315, BI124503, BI126590, BI126841, BU829529, BU813769, BU816033, BU816218, BU889623, BU889834, BU870025, BU873550, BU885548, BU887089, BU887211, BU831785, BU832972, BU835551, BU818657, BU820345, BU811276, BU881061, BU882900, BU877665, BU895351,…
POPLAR.88	CK087317, BU884565
POPLAR.89	CK087319, CK090928, CK091465, CK092197, CK098059, CK101242, CK101591, CK102227, BI128018, BI125697, BU886804, BU808759, BU809153, BU878706, BI120170, BI121275, BI138238, BI139023
POPLAR.90	CK087320, CK088030, CK089125, CK098060, CK099781, CK099951, CK100013, CK102315, BI127753, BI128060, BI128242, BI128527, BI129273, BI129423, BI129873, BI130081, BI130896, BI131222, BU827905, BU867704, BU868367, BU812905, BU812907, BU813859, BU814698, BU887977, BU890327, BU891359, BU892924, BU893338, BU893420, BU884327, BU885298, CK112360, BU887333, BU862955, BU830276, BU830308, BU836260, BU819253,…
POPLAR.91	CK087321, CK093271, CK098062, CK103355, CK103616, BI131006, BI131696, BI122806, BI125293, BI125325, BU888345, BU871299, BU810619, BU878853, BU894218, BU894598, BU898070, AI161587, BI071692, BI120973
POPLAR.92	CK087323, CK091263, CK093553, CK097816, CK098064, CK103607, CK107597, BI127522, BI128853, BI131659, BU828073, BU815121, BU888223, BU870525, BU872847, BU862577, BU867426, BU830036, BU830697, BU831617, BU835540, BU836857, BU818735, BU824324, BU825547, BU882978, CK113367, BU877619, BU897278, AI161589, BI068745, BI136366, BI136802, BI138334
POPLAR.93	CK087324, CK088309, CK098065, CK099011, CK102370, BI127467, BI128395, BI131509, BI123029, BI123710, BU814900, BU815099, BU869657, BU884247, BU886563, BU861734, BU831067, BU835469, BU816863, BU821538, BU880601, BU882988, CK113475, BU875687, BU879723, CK115122, AI161590, AI163725
POPLAR.94	CK087326, CK087541, CK088886, CK095463, CK098069, CK098409, CK099617, CK099830, CK105374, BI127373, BI127496, CK107967, BI127923, BI128243, BI128861, BI129368, BI130207, BI130233, BI131032, BI131322, BI131557, BI131811, BI131840, BU828522, BU829100, BU829620, BU829858, BU867634, BU868551, BU868916, BU814398, BU816001, CK110584, CK110756, BU892405, BU892601, BU893224, BU885747, BU863921, CK112533,…
POPLAR.95	CK087327, CK090769, CK101132, CK103770, BI120838
POPLAR.96	CK087328, BU813495
POPLAR.97	CK087329, CK087814, CK098621, BU828075, BU868933, BU813382, CK112036, BU829948, AI162704
POPLAR.98	CK087330, CK087764, CK088238, CK098073, CK098579, CK098950, BI131236, CK108353, BU868518, BU895426, BU895482, BU897690, CK115531, AI162611, AI162913, AI163594
POPLAR.99	CK087334, BI129289, BI129998, CK114607, AI161608
POPLAR.100	CK087336, BU896442
POPLAR.101	CK087338, CK087461, CK088651, CK090685, CK091324, CK091544, CK093919, CK093998, CK098081, CK098320, CK099469, CK101065, CK101208, CK101285, CK101506, CK101660, BI128737, BI129027, BI131112, BI131362, CK108249, BI122268, BI123958, BI124824, BI124917, BI125515, BI125680, BI125700, BI126945, BI127025, BU827480, BU827620, BU827642, BU827840, BU828006, BU828161, BU828332, BU828365, BU828524, BU828572,…
POPLAR.102	CK087339, CK088993, CK089092, CK098083, CK099915, BI127583, BI128296, BI129594, BI131573, BI132084, BI132091, BI123853, BI124569, BU828684, BU868112, BU868656, BU812863, BU815111, BU816779, BU888688, BU888822, BU888862, BU890191, BU869651, BU870636, BU872896, BU874491, BU884743, BU884818, CK111896, BU831473, BU832490, BU835439, BU835755, BU836238, BU818126, BU823558, BU881541, BU882408, BU883347,…
POPLAR.103	CK087341, CK087342, CK088091, CK098086, CK098087, CK098088, CK098826, BU814059, CK110339, BU873099, BU884497, BU886574, BU867148, BU834585, AI163212, AI165804
POPLAR.104	CK087343, CK087688, CK087963, CK087985, CK088267, CK089700, CK090575, CK091573, CK093017, CK093441, CK095571, CK095761, CK095791, CK095869, CK097398, CK098091, CK098528, CK098752, CK100973, CK101683, CK103121, CK103644, CK105647, CK107209, BI127628, BI128495, BI130086, BI130361, BI130362, BI130469, BI130559, BI131174, BI131767, BI132157, BI124964, BI125064, BI126145, BI126338, BI126423, CK108969,…
POPLAR.105	CK087344, CK088826, CK092336, CK099557, CK102466, BI127740, BI128633, BI123225, BI125917, BU827438, BU827536, BU889504, BU891002, BU892442, BU893654, BU873337, BU873652, BU884246, BU887718, BU830369, BU830526, BU831406, BU831657, BU822740, BU825323, BU826254, BU875813, BU876483, BU876629, BU879489, BU897997, AI165070, BI120265
POPLAR.106	CK087345, BU832129, BU837575, AI161633
POPLAR.107	CK087346, CK091775, CK093060, CK098102, CK098217, BI130477, BU872850, BU886436, BU887392, BU861585, BU864795, CK112700, BU831500, BU834774, BU882328, AI161642, AI161854, BI071935, BI072192, BI138422, BI138704, BI139485
POPLAR.108	CK087350, CK098112, CK112026, AI161657
POPLAR.109	CK087352, CK098114, BU888120, BU888121, BU890384, BU829899, AI161659
POPLAR.110	CK087353, CK088039, CK088150, CK089253, CK092487, CK093633, CK095794, CK097192, CK097567, CK098115, CK098406, CK098880, CK100048, CK107000, CK107365, BI129150, BI130078, BI122683, BI123612, BI127096, BU829253, BU868141, BU812799, CK109601, BU891831, BU871831, BU873854, BU885018, BU864417, BU865302, BU831152, BU831506, BU832356, BU834008, BU835069, BU837718, BU837901, BU818309, BU818413, BU819477,…
POPLAR.111	CK087354, CK088586, CK097966, CK098117, BI125564, BU827487, BU827971, BU867592, BU813728, BU888943, BU891271, BU893204, BU869904, BU870807, BU871371, BU886672, BU866393, BU830338, BU830374, BU831904, BU832402, BU834705, CK112834, BU837121, BU837167, BU822376, BU879956, BU880296, BU883203, AI161664, AI164408
POPLAR.112	CK087355, CK087643, CK097591, CK098120, CK098497, CK107389, CK107736, BI128676, BI129957, BI131935, BU892260, BU830778, BU833256, BU835012, BU835270, BU823722, BU825288, BU825876, BU883172, BU876226, AI161668, AI162371, CK117036, BI138142
POPLAR.113	CK087357, CK087732, CK088253, CK088409, CK088514, CK093264, CK098557, CK099105, CK099468, CK099843, CK103348, CK107155, BI130995, BI132340, BU827661, BU828888, BU813089, BU813556, CK110305, BU888197, BU888890, BU890165, BU891576, BU891629, BU891611, BU892085, BU870637, BU872269, BU872732, CK111558, BU873292, BU884006, CK111974, BU886068, BU886255, BU886619, BU864750, BU865569, BU865605, BU865857,…
POPLAR.114	CK087358, CK090656, CK098127, CK099463, BU868349, BU890802, BU871696, BU884897, BU886917, BU866039, BU831895, BU834141, BU820800, BU823559, BU811396, AI161678, AI164792, BI138868
POPLAR.115	CK087361, CK092662, CK096762, CK098131, CK102773, BI129451, AI161689, AI163061, CK116804
POPLAR.116	CK087362, CK098132, BU821995, BU882621, AI161690
POPLAR.117	CK087363, CK098133, CK106141, BU828273, BU861762, BU862601, BU864642, BU820473, BU882822, AI161691
POPLAR.118	CK087365, CK089085, CK099910, BI130509, BI131492, BU828325, BU878646, AI161693, AI163242, AI163494, AI165708
POPLAR.119	CK087366, CK098134, BU866758, BU833517, AI161696
POPLAR.120	CK087367, CK087831, CK098635, BI127963, BI128866, BI129136, BI129137, BI129683, BI130039, BI130780, BI130855, BI130867, BI130927, BI130978, BI131159, BI131166, BI131281, BI131352, BI131450, BI131765, BI132256, BI132308, BU867672, BU868583, BU869123, BU869459, BU886294, BU832329, BU820428, BU896250, BU896321, AI162729, AI162973, CK116406, CK116872
POPLAR.121	CK087369, CK102729, BI129329, BU835396, BU820827, BU897035
POPLAR.122	CK087370, BI131632, BU828839, CK109109, BU888102, BU886857, BU837148, AI161726, CK116549, BI069412
POPLAR.123	CK087371, CK097351, CK097722, CK098147, CK107161, CK107502, BU870707, BU833133, BU834826, BU820494, BU823131, BU824029, BU826496, BU878707, AI161727, CK116979, CK117251
POPLAR.124	CK087372, CK087418, CK088850, CK089072, CK089254, CK098207, CK099581, CK099898, CK100049, BI129959, BI130104, BI130425, BI132334, BU827918, BU828455, BU829080, BU829317, BU829484, BU829580, BU868406, BU813686, BU815318, BU888286, BU888364, BU889030, BU889845, BU890727, BU891154, BU891606, BU891841, BU891889, BU891977, BU892091, BU872626, BU883896, BU884852, BU884987, BU886197, BU887341, BU887359,…
POPLAR.125	CK087373, CK087807, CK089256, CK089276, CK090832, CK092477, CK092980, CK097669, CK098093, CK098148, CK098617, CK100051, CK100072, CK103083, CK107453, BI127159, BI127162, BI127188, CK107771, CK107798, CK107852, CK107853, BI127396, BI127584, BI127784, BI127786, CK107990, BI129020, BI129112, BI129438, BI129661, BI129967, BI130034, BI130140, BI130166, BI130167, BI130237, BI130572, BI130629, BI130859,…
POPLAR.126	CK087374, CK088712, CK099436, BU828696, BU890175, BU832198, BU832427, BU879926, BU881115, BU897147, BU898004, CK115301, AI164715
POPLAR.127	CK087376, CK088327, CK088714, CK093529, CK095340, CK095342, CK099028, CK099438, CK105270, BI127706, BI129813, CK108096, CK108108, BI131610, BI126758, BU828533, BU867993, BU813235, BU884936, BU866592, BU831484, BU831590, BU833240, BU835880, BU836100, BU836237, BU837046, BU837655, BU821063, BU822976, BU825038, BU812570, BU879911, BU881523, BU875440, BU877661, BU895335, BU895413, AI161738, AI161956,…
POPLAR.128	CK087378, CK098156, BI129994, BU867717, BU816106, BU890181, BU891818, BU869915, BU873171, BU831361, BU831958, BU833109, BU817715, BU823951, BU825981, BU883586, BU875237, AI161747, AI161973, BI139141
POPLAR.129	CK087379, CK094785, CK097030, CK097440, CK097893, CK098158, CK098817, CK104771, BU827721, BU886957, BU831291, BU824548, AI161749, AI163161
POPLAR.130	CK087380, CK098118, CK098162, CK107197, BI127688, BI127818, BI128590, BI128947, BI129812, BI130252, BI131438, BI125458, BU828709, BU829240, BU829803, BU868392, BU814166, BU816347, BU816592, BU889009, BU890425, BU892861, BU893294, BU872196, BU884840, BU885938, BU886362, BU862562, BU863631, BU864120, BU864674, BU866792, BU866952, BU830041, BU832636, BU834542, BU838004, BU821321, BU821338, BU823203,…
POPLAR.131	CK087382, CK093130, CK098164, CK103235, BI127186, BI130681, BU890069, BU892676, BU837456, AI161761, AI163499, AI164203, AI164309, CK116430, CK116829, CK117002, BI138574
POPLAR.132	CK087383, CK087621, CK089775, CK091200, CK091219, CK091396, BU811878, AI161766
POPLAR.133	CK087385, CK088180, BU829125, BU863455, AI161771, AI162977, AI163456, AI164150, BI071124
POPLAR.134	CK087389, CK098170, CK102725, BI129321, BI130450, BI131407, BI126929, BU829720, BU872370, BU872588, BU885495, BU831503, BU833323, BU825957, BU811545, BU881409, BU875897, BU894053, AI161779, AI162775, CK116724, CK117232, BI068740
POPLAR.135	CK087391, CK089308, CK096726, CK098173, BI129161, BU872161, BU819413, AI166211, AI166124
POPLAR.136	CK087393, CK087435, CK089032, CK098180, CK099812, BU825234, CK113888, AI161790, AI163278, AI163609, AI165509, BI121736
POPLAR.137	CK087394, CK088261, CK091925, BU864649, BU836350
POPLAR.138	CK087395, CK091992
POPLAR.139	CK087396, CK098184, CK099928, CK111160, BU873265, BU873685, BU864537, BU866376, BU880946, AI161794, AI165746, BI068924
POPLAR.140	CK087397, CK098186, BU822086, AI161796, CK116540
POPLAR.141	CK087398, CK098187, CK099518, CK107794, BI127367, BI128669, BI131709, BI131947, BU868096, BU815284, BU892940, BU873771, BU863697, BU864584, BU830523, BU831086, BU832408, BU834568, BU835296, BU835672, BU835786, BU836789, BU837246, BU837739, BU819630, BU819705, BU821984, BU822293, BU822957, BU823223, BU825758, BU825869, BU826534, BU880100, BU878858, AI161797, AI164959, BI072010
POPLAR.142	CK087399, CK088303, CK092060, CK098746, CK099008, CK109726, BU891605, AI162994, AI163714
POPLAR.143	CK087401, CK090750, CK098190, BI130941, BU817088, BU812234, AI161803, AI161808, AI161809, BI119600, BI120773, BI121051, BI121383, BI121551, BI121618
POPLAR.144	CK087402, CK088123, CK097198, CK097504, CK098191, CK098864, CK099956, CK107007, CK107306, CK107906, BI128566, BI131337, BI132083, BI132153, BI132255, CK108387, CK109142, CK109193, BU867710, BU813045, BU813333, CK109643, BU813889, BU814343, BU887976, BU889445, BU873900, BU874442, BU874475, BU874549, BU884140, BU884350, BU885438, BU886063, BU862654, BU864320, BU865642, BU866021, BU830752, BU830814,…
POPLAR.145	CK087403, CK088747, CK091256, CK098192, BI129468, BU867839, BU890530, BU836220, BU880944, BU881713, CK116247, AI161806, AI164832, CK117207, CK117294, BI136319
POPLAR.146	CK087404, CK089210, CK098193, BU881196, AI161810
POPLAR.147	CK087405, CK088064, CK088127, CK088508, CK089012, CK089035, CK092031, CK092121, CK093703, CK098194, CK099308, CK099818, CK101964, CK102065, CK102153, CK107814, CK107836, CK107858, BI127351, BI127380, BI127597, BI127823, BI128123, BI128163, BI128214, BI128339, BI128396, BI128597, BI128631, BI128662, BI128835, BI128836, BI128984, BI129419, BI129492, BI129938, BI129996, BI130219, BI130549, BI131802,…
POPLAR.148	CK087406, CK098195, AI161815
POPLAR.149	CK087407, CK098197, BU815119, BU815306, BU816026, BU890340, BU876030, BU876737, BU879580, AI161817
POPLAR.150	CK087409, CK098199, BU828390, BU815052, BU833987, BU811143, AI161819, AI165901, CK116380, BI137983
POPLAR.151	CK087410, CK108938, BU867608, BU869469, BU812915, BU813807, BU813832, BU815433, BU833562, BU833743, BU825002, BU879899, BU879981, BU880082, BU880832, BU881872, BU882228, BU882502, BU878380, AI161820
POPLAR.152	CK087411, CK089118, BU832578, BU823713, AI161546, AI162531, AI162959, AI163035, AI165777
POPLAR.153	CK087412, CK093705, CK098200, CK103738, CK107888, BI128822, BI128842, CK108255, BI132050, BU889250, BU891816, BU891921, BU885199, BU894560, BU894663, BU894673, BU894860, BU895231, BU895441, BU895622, BU896131, BU896693, BU896961, BU896966, BU897465, BU897847, BU897915, BU898102, AI161823, AI162175, CK117208, CK117271
POPLAR.154	CK087414, CK098202, BI128979, BI130404, BI132140, BI132289, BI127146, CK110598, BU892202, BU892682, BU884329, BU885825, BU886355, BU863132, BU830732, BU834920, BU834992, BU836308, BU836313, BU837823, BU837791, BU825232, BU826326, BU826459, BU827002, BU811527, BU881897, AI161754, AI161825, AI163210, AI166042, CK116993, BI070322, BI071846
POPLAR.155	CK087415, CK087517, CK087636, CK088404, CK088997, CK090604, CK090640, CK091277, CK092085, CK092382, CK092621, CK092899, CK093328, CK093634, CK098204, CK098490, CK099099, CK099380, CK099756, CK100994, CK101025, CK102121, CK102509, CK102997, CK103675, BI127214, CK107776, CK107809, BI127549, BI127728, CK107984, BI127884, BI128022, BI128157, BI128206, BI128524, BI128671, BI128736, BI128921, BI129125,…
POPLAR.156	CK087419, BU810752
POPLAR.157	CK087422, CK098211, BI127683, BI129016, BI129436, BI129897, BI130649, BI130663, BI132071, BU891686, BU872713, BU834862, BU824015, BU825809, CK116142, AI161839, CK116642, BI119774, BI135440, BI137576, BI137782
POPLAR.158	CK087423, CK087526, CK098214, CK098387, BU885021, CK112079, BU886134, BU863170, BU809454, BU811103, BU811750, BU812678, AI161847, AI162174
POPLAR.159	CK087425, CK087660, CK087897, CK096102, CK098691, CK105925, BI129697, BI131919, BI132265, BI122972, BU828114, BU869089, BU892075, BU872856, BU834828, BU819529, BU821329, BU824004, BU826385, CK113836, BU877297, AI161863, AI162407, AI162852
POPLAR.160	CK087426, CK098221, BU867936, BU871066, BU831238, BU836452, BU877821, BU878130, AI161864
POPLAR.161	CK087427, CK091906, CK101936, CK107767, BI127393, BI127720, BI127726, BI127865, BI127879, BI127894, BI128053, BI128056, BI128109, BI128231, BI128275, BI128377, BI128452, BI128521, BI129115, BI129481, BI129660, BI129668, BI129868, BI130067, BI130309, BI130465, BI130553, BI130704, BI130880, BI130924, BI131230, BI131558, BI131569, BI131676, CK108305, BI122542, BI122793, BI126537, BU828139, BU828737,…
POPLAR.162	CK087428, CK088487, CK088595, CK088823, CK092107, CK093279, CK093373, CK098149, CK098222, CK099177, CK099304, CK099554, CK102142, CK103362, BI127857, BI128043, BI128144, BI128611, BI129159, BI129388, BI129467, BI129773, BI129925, BI130023, CK108137, BI130642, BI130836, BI131018, BI131142, BI131195, BI131232, BI131604, BI131897, BI131950, BI132111, BU868453, BU815357, BU824742, BU894646, AI161457,…
POPLAR.163	CK087429, CK087488, CK092044, CK092720, CK098227, CK102820, BI129584, BU815189, BU890414, BU884704, BU884899, BU862804, BU812249, BU812665, CK113156, BU898092, AI161875, AI163770, BI069222
POPLAR.164	CK087430, CK098231, BI128309, BU889963, BU872927, BU874104, BU812360, AI161884, CK116945
POPLAR.165	CK087431, CK094079, CK095721, CK095898, CK104069, CK104070, BI122753, CK108997, BU814146, BU837969, BU818790, BU824300, BI138159
POPLAR.166	CK087432, CK088430, CK091312, CK092056, CK092172, CK092405, CK098277, CK099128, CK099290, CK103224, BI127203, BI127493, BI128127, BI129026, BI129250, BI129357, BI129497, BI129739, BI129799, BI130348, BI130645, BI130671, CK108183, BI131155, BI131508, BI131664, CK108652, BI126039, BU827572, BU828373, BU829309, BU869348, CK109432, BU816607, BU889029, BU889586, BU872861, BU830277, BU830625, BU834940,…
POPLAR.167	CK087434, CK096365, CK097890, CK098289, AI161984
POPLAR.168	CK087436, CK098291, CK102885, BI128240, BI129755, CK108095, BI131788, BU867657, BU867944, BU868341, BU869018, BU862810, BU863302, BU867107, BU835383, BU836320, BU877529, AI161989, AI163371, AI164940
POPLAR.169	CK087438, BI132363, BU828265, BU812992, CK111818, BU863724, BU829868, BU831536, BU832059, BU832702, BU833096, BU834036, BU835281, BU836065, BU837313, BU837634, BU837962, BU826669, AI161992, CK116598, BI135702, BI138547
POPLAR.170	CK087439, CK087981, CK088008, CK092127, CK092318, CK098215, CK098294, CK102157, BI130013, BI130582, BI132147, BU827930, BU828559, BU829024, BU867600, BU869502, CK110801, BU890973, CK110991, BU884966, BU886854, BU886922, BU831070, BU831567, BU831862, BU831973, BU832033, BU832481, BU832557, BU833554, BU833673, BU834131, BU834827, BU834927, BU834962, BU835062, BU835188, BU835507, BU836268, BU837032,…
POPLAR.171	CK087440, CK088202, CK088518, CK098295, CK099214, BI127893, BI129638, BI129864, BI124670, CK109276, BU868062, BU868889, BU869301, BU813603, BU869674, CK111257, BU873273, BU866919, BU835627, CK112839, BU837162, BU837321, BU822696, BU822898, BU882301, CK113514, BU877800, BU878161, AI161591, AI161995, AI162000, AI163521, AI164238, AI165822, CK116709, BI121964, BI139079
POPLAR.172	CK087441, CK098297, AI162002
POPLAR.173	CK087442, CK097197, CK107006, BU822768
POPLAR.174	CK087443, CK087753, CK088322, CK089288, CK089296, CK091920, CK098299, CK098573, CK099023, CK100086, CK101955, CK101959, CK107825, BI128770, BI131634, BI131851, BU813605, BU889622, BU892741, BU892816, BU893852, BU893928, BU831775, BU879757, BU880012, BU883610, BU875888, AI161512, AI162004, AI162580, AI162593, AI163756, AI165969, AI166132, CK116330, BI068295, BI069000
POPLAR.175	CK087444, CK090505, CK092387, CK098303, BI130977, BU867732, BU814822, BU815076, BU815415, BU888220, BU888660, BU892646, CK111872, BU885762, BU818903, BU811896, BU877355, BU895178, BU895981, BU896035, AI163157
POPLAR.176	CK087446, CK087553, CK098305, CK098417, BU874642, BU885549, BU830549, BU830619, BU830716, BU832988, BU834269, BU835360, BU835957, BU837197, BU837349, BU837406, BU819088, BU822665, BU875579, BU877607, BU879678, AI162012, AI162213, AI163473, AI164855, CK117445
POPLAR.177	CK087447, CK098306, BU829385, BU815336, CK110295, BU816622, BU870645, BU872865, BU886594, BU886990, CK112437, BU861516, BU862738, BU863593, BU830759, BU824856, BU825909, BU826060, BU883505, BU879463, BU895757, AI162013, CK116508
POPLAR.178	CK087448, CK098307, BU889964, BU832769, BU833013, BU836325, BU836790, AI162015
POPLAR.179	CK087450, CK087736, CK098560, CK108035, BI131162, BI131999, BU813767, BU889023, BU892839, BU887623, BU836503, BU837232, BU823548, BU881512, BU896169, AI161902, AI162017, AI162556, AI162620, CK116948, BI120920, BI120969, BI121624, BI138336, BI139409
POPLAR.180	CK087452, BU811542
POPLAR.181	CK087454, CK087542, CK109481, BU874110, BU831836, BU836383, BU876464, BU877020, BU894364, BU897533, CK114852, AI162027, AI166165
POPLAR.182	CK087455, BU878215
POPLAR.183	CK087457, CK106997
POPLAR.184	CK087459, CK097716, CK098318, BI125467, BU873108, AI162039
POPLAR.185	CK087460, CK087625, CK092236, CK098319, CK102316, BI128245, BU812940, BU816097, BU816105, BU890163, BU891890, BU892057, BU893150, BU887614, BU882571, BU894079, AI162041, AI162333, AI162336
POPLAR.186	CK087462, CK088425, CK098321, CK099122, CK103956, BI122445, BU869762, BU864761, BU818793, BU820542, AI162043, AI163399, AI163962
POPLAR.187	CK087463, CK093000, CK094632, CK098322, CK103104, CK104615, BI130281, BI130306, BI130901, BI122276, BI124509, BU827861, BU828478, BU813524, BU813584, BU889375, BU889780, BU892792, BU893753, BU872860, BU873233, BU885856, BU886027, BU887013, BU887198, BU887661, BU830107, BU830130, BU834626, BU835649, BU838041, BU817825, BU819681, BU822695, BU823252, BU810000, BU882739, BU879429, AI162044, AI164443,…
POPLAR.188	CK087464, CK098805, BI131727, BU828268, BU889484, BU892962, BU870954, BU873286, BU884374, BU885088, BU885478, BU885855, BU886853, BU887106, BU863188, BU863774, BU864327, BU866007, BU866177, BU866261, BU866298, BU867161, BU867214, BU830475, BU830555, BU831917, BU832075, BU833513, BU835418, BU818662, BU820945, BU879863, BU881293, BU875698, BU896080, AI162045, AI163116, AI165718, CK116653, BI068768,…
POPLAR.189	CK087465, CK087942, CK088075, CK098272, CK098785, CK099312, BI127397, BU827515, BU828391, CK109117, BU829542, CK109274, BU868679, BU891427, BU893404, BU869806, BU872455, BU885996, BU863509, BU864568, BU867288, BU830075, BU830488, BU831440, BU831639, BU831791, BU832992, BU833494, BU833792, BU834741, BU834760, BU836597, BU819568, BU819805, BU824452, BU825404, BU810680, BU882201, BU882417, CK113875,…
POPLAR.190	CK087466, CK098326, BU891047, AI162048, AI164785
POPLAR.191	CK087467, CK097882, CK098309, BU824501, BU875133, AI162019, AI162049
POPLAR.192	CK087469, CK098330, BU816817, BU894035, AI162052
POPLAR.193	CK087470, CK087471, CK093041, CK097958, CK098331, CK098332, BI128481, BI128625, BI130424, BI122833, BU892768, BU893731, BU873706, BU873821, BU862468, BU830959, BU833122, BU837522, BU817844, BU818624, BU818974, BU819538, BU819675, BU823344, BU897681, CK115038, CK115629, AI162054, CK116998, BI071827
POPLAR.194	CK087472, CK098334, BU891495, CK111042, BU864043, BU864819, BU833771, BU879772, BU881460, BU875342, AI162059, BI135765, BI135795, BI136135, BI136152, BI136162, BI136261, BI136290, BI136427, BI136447, BI136526, BI136651, BI136774, BI136835, BI136967, BI137032, BI137131, BI137161, BI137169, BI137251, BI137998
POPLAR.195	CK087473, CK088868, CK093148, CK093796, CK098336, CK103810, CK103821, BI128091, BI129610, BI130715, BI132239, BI132267, BI124501, BI124750, BI126719, BU829708, BU867953, BU867964, BU867988, BU868077, BU868672, BU868922, BU868945, BU869237, BU869319, BU812788, BU815199, BU815350, BU815376, BU815963, BU816121, BU888167, BU888656, BU888853, BU889224, BU889323, BU889473, BU889557, BU889753, CK110841,…
POPLAR.196	CK087475, CK088170, CK091960, CK098899, CK102002, CK107913, BU871412, AI163431
POPLAR.197	CK087476, CK099655, CK108566, BU891833, AI165246
POPLAR.198	CK087477, CK088131, CK088610, CK095802, CK098340, CK103032, CK105656, BI128789, BI129352, BI130130, BI126494, BU816301, BU869781, BU873796, BU818388, BU894023, BU896229, AI163319, AI163882, AI164179, AI164467
POPLAR.199	CK087478, CK098341, BU832943, BU895752, AI162070, BI138370
POPLAR.200	CK087480, CK098346, BU893821, BU893895, BU835149, BU837567, BU881333, AI162078
POPLAR.201	CK087482, CK088359, BU830779
POPLAR.202	CK087483, CK088152, CK098517, CK098882, CK106454, BU828239, BU828615, BU828637, BU867873, BU869140, CK109840, CK110544, CK110721, BU890058, BU892674, BU884446, BU886299, BU886390, BU862168, BU864116, BU832087, BU832691, BU834257, BU836164, BU816966, BU824082, BU825368, BU881367, CK113188, BU877443, BU879209, BU894204, BU894832, BU895247, BU895386, BU895412, BU895653, CK115903, AI162082, AI162433,…
POPLAR.203	CK087484, CK098349, BI130585, BI124497, BU828089, BU829728, BU890440, BU891713, BU871525, BU884079, BU886209, BU887149, BU865447, BU832058, BU835834, BU837972, BU812593, CK115380, AI162083
POPLAR.204	CK087485, CK092798, CK096005, CK098350, CK102901, CK105824, BI129775, BI129780, BU893035, BU830605, BU819231, BU876759, BU895863, AI162084
POPLAR.205	CK087486, CK088856
POPLAR.206	CK087490, CK092233, CK093075, CK098125, CK098356, BI127658, BI128140, BI128670, BI129121, BI129399, BI129675, BI130282, BI130872, BI131091, BI131528, BI131754, BI131848, BU867579, BU868100, BU893242, BU880894, BU894929, BU896274, BU897059, BU898304, AI161638, AI161674, AI162092, CK117270
POPLAR.207	CK087492, CK088043, CK098096, CK098358, CK098796, CK099102, BI130017, BI130056, BU829322, BU867590, BU816833, BU888555, BU889883, BU891211, BU891225, BU891489, BU893454, BU870649, BU884016, BU884425, BU885273, BU885277, BU885944, BU886593, BU887137, CK112357, CK112393, BU887559, BU887670, BU861591, BU861844, BU863483, BU864646, BU829908, BU830217, BU830601, BU831450, BU832618, BU832708, BU833016,…
POPLAR.208	CK087493, CK088534, CK091380, CK092066, CK092476, CK092516, CK092629, CK098421, CK099237, CK102099, CK102652, BI127582, BI128920, BI129118, BI129364, BI129926, BI131488, BI131872, CK108266, BU828782, BU889253, BU869783, BU870973, BU871408, BU872209, BU874187, BU864158, BU864721, BU867022, BU829914, BU832281, BU832495, BU833174, BU834778, BU836117, BU821407, BU824606, BU825794, BU825818, BU826498,…
POPLAR.209	CK087494, CK093088, CK093669, CK103190, CK103706, CK107909, BI130551, BI131960, BI122499, BU828076, BU886744, BU831685, BU832081, BU835777, BU837139, BI121870
POPLAR.210	CK087495, CK098360, CK098857, CK109507, BU886873, BU867221, AI162098, AI163279, AI165909
POPLAR.211	CK087496, CK088250, CK098361, CK099852, BI127199, CK107962, BI128369, BI128972, BU828745, BU816275, BU870497, BU872902, BU830257, BU831938, BU834960, BU825206, BU825815, BU826998, BU811820, BU876851, BU894541, BU895074, BU895460, BU896330, BU896549, AI162099, AI162366, AI163073, AI163633, AI165305, AI165596, AI165985, CK116728, CK117134, BI139150
POPLAR.212	CK087497, CK088626, CK098362, CK099345, BU817614, BU875575, BU878395, AI162100, AI166231, BI135518
POPLAR.213	CK087498, CK087987, CK088065, CK088233, CK089016, CK091002, CK098363, CK098754, CK098811, CK098945, CK099694, CK099788, CK101307, BI128952, BI129592, BI130339, BI130622, BI130857, BI131444, BI132270, BI132333, CK108401, BI123282, BI123293, BI123563, CK108598, BI124496, BI124518, BI124562, BI125140, BI125256, BU827475, CK108956, BU828670, BU828693, BU828918, CK109110, CK109112, BU829298, BU867467,…
POPLAR.214	CK087499, CK087500, CK087663, CK098364, CK098365, CK103205, CK105268, BI130588, BI122240, BI126230, BI126747, BU828123, BU865584, BU810027, BU811247, BU811365, BU895940, AI162103, AI165436, BI071948
POPLAR.215	CK087502, CK098366, CK102550, BI128849, BU827486, BU827944, BU827945, BU828084, BU828862, BU829798, BU888992, BU891323, BU893715, BU893744, BU870383, BU873287, BU862098, BU831782, BU832032, BU833339, BU833593, BU834127, BU834649, BU836025, BU823090, BU823115, BU883199, CK113044, BU878894, AI162109, AI163000, AI165042, BI121164, BI121170, BI121526, BI121572
POPLAR.216	CK087503, CK099393, BI127175, BI132189, BU813730, BU893327, BU836414, BU836958, BU837879, BU882315, AI162110, AI162202, AI164612, AI164684, AI165835, BI135897, BI137392, BI137850
POPLAR.217	CK087504, CK097148, CK106962, BU822651, BU822669, AI162114
POPLAR.218	CK087505, CK095327, CK095990, CK105254, CK105468, CK105812, BI126702, BU874592, BU817257, BU819183, BU819684, BU810686, BU812367, BU897356, BU897861, BI068509
POPLAR.219	CK087506, CK098368, BI123684, BU815150, BU891039, BU891738, BU812082, AI162118, BI070598
POPLAR.220	CK087507, BI130234, BU869382, BU887906, BU821078, BU823873, BU826351, BU827097, AI162121, AI166080, CK117467, BI069437
POPLAR.221	CK087508, CK098239, CK098369, CK107994, BI129245, BI129615, BI130082, BI131382, BI131475, BI126806, BU827974, BU867929, BU868613, BU868739, BU813462, BU815956, BU816034, BU888001, BU889226, BU890308, BU891018, BU891529, BU884639, BU887451, BU887726, BU865884, BU830865, BU830930, BU831790, BU832828, BU833450, BU833867, BU835159, BU835330, BU837629, BU819074, BU819372, BU821787, BU821814, BU822044,…
POPLAR.222	CK087509, CK115584
POPLAR.223	CK087510, CK087511, CK093485, BU827695, BU813373, BU867259, BU896175
POPLAR.224	CK087512, CK087995, CK095988, CK096043, CK098098, CK098181, CK098373, CK098762, CK099994, CK105809, CK105868, BI130774, BI132332, BI126037, BU829358, BU829700, BU829748, CK109265, BU813261, BU813756, CK110070, BU887944, BU887987, BU888085, BU889642, BU889721, BU891055, BU891119, BU891650, BU892009, BU892617, BU893310, BU869594, BU870040, BU871171, BU871489, BU871849, BU872229, BU872391, BU872976,…
POPLAR.225	CK087513, CK088632, CK093338, CK099349, CK102314, BI127670, BI128239, BI128346, BI128641, BI128896, BI129722, BI130554, BI130825, BI132161, CK109203, CK110314, BU816357, BU888050, BU888742, BU889579, BU892926, BU892916, BU892955, BU893543, CK111180, BU884928, BU836421, BU820219, BU812502, BU812663, CK112980, BU877511, AI161480, AI162135, AI166238, AI166122, CK116458
POPLAR.226	CK087514, BU891509, BU891632, BU893637, BU835335, BU837035
POPLAR.227	CK087515, CK088026, CK098376, BU829168, AI162138, AI163088
POPLAR.228	CK087518, CK098379, BI128235, BI129110, BI122915, BU891021, BU893768, BU873543, BU830100, BU877427, AI162145
POPLAR.229	CK087519, CK098380, CK102827, BI130080, BU893995, BU865495, AI162148, AI164129
POPLAR.230	CK087520, CK092506, CK098381, CK102643, BI130210, CK108363, BU884584, BU862756, BU830251, BU819881, BU810125, CK114175, BU898035, AI162149
POPLAR.231	CK087521, CK113323
POPLAR.232	CK087523, CK088600, CK088878, CK099310, CK099608, BI128291, BI130050, BI131958, BU864977, BU865342, BU867010, BU867364, BU833043, BU837118, BU822754, BU823616, BU824276, BU894567, AI162158, AI162341, AI162539, AI163122, AI163236, AI164451, AI165175, CK116908, BI135482
POPLAR.233	CK087525, CK088114, CK088375, CK088510, CK088731, CK088973, CK092157, CK092912, CK098377, CK098675, CK099073, CK099455, CK099732, CK100063, CK102187, CK102471, CK103012, CK103842, CK106590, CK107804, BI127366, BI127773, BI128301, BI128758, BI128982, BI129008, BI129338, BI129496, BI129554, BI129649, BI129862, BI130083, BI130638, BI130929, BI131014, CK108176, BI131355, BI131648, BI131674, BI132364,…
POPLAR.234	CK087528, CK103526, BI131467, BU816066, AI162178
POPLAR.235	CK087529, CK105356, BI127099, BI070659
POPLAR.236	CK087530, CK093193, CK098391, AI162181
POPLAR.237	CK087532, CK097339, CK098395, CK105990, CK108536, BU890926, BU871726, BU883930, BU816974, BU819920, AI162189
POPLAR.238	CK087533, CK093910, CK094409, CK098396, BI122233, BI123731, AI162190
POPLAR.239	CK087534, CK098397, BU814379, AI162191
POPLAR.240	CK087535, CK088373, CK088554, CK088557, CK090469, CK091304, CK092068, CK092129, CK092452, CK093691, CK096721, CK097514, CK098143, CK098399, CK100891, CK102100, CK102597, CK103696, CK106539, CK107314, CK107754, CK107882, BI127371, BI127538, BI127682, BI127802, BI127877, BI127940, BI127956, BI127964, BI128009, BI128016, BI128068, BI128175, BI128183, BI128288, BI128419, BI128467, BI128505, BI128522,…
POPLAR.241	CK087536, CK094780, CK095525, CK095649, CK096322, CK098401, CK104768, CK105427, CK105522, CK105828, CK106150, BI122022, BI122037, BI122039, BI122207, BI122537, BI122624, BI122736, BI122912, BI122991, BI123007, BI123155, BI123215, BI123239, BI123326, BI123356, BI123357, BI123404, BI123478, BI123538, BI123595, BI123685, BI123748, BI123779, CK108521, BI123981, BI124026, BI124058, BI124083, BI124211,…
POPLAR.242	CK087538, CK098404, CK099037, BI129239, AI162203, AI163783, AI164568, AI165433
POPLAR.243	CK087540, CK098408, BU837320, BU824201, BU877813, BU896015, AI162207
POPLAR.244	CK087543, CK089633, CK093782, CK096834, CK097443, BI128616, BI123021, BI123730, BU813432, BU813433, BU814385, BU874167, BU833270, BU821511, BU823348, BU880842, BU896162, AI166166, BI068487, BI072381
POPLAR.245	CK087544, CK098410, BI128600, BI128779, BI129666, BI129826, BI130725, BI131058, BI131670, BI132040, BU828140, BU829492, CK109298, BU884172, CK112069, BU834844, BU835042, BU835820, BU824369, BU824619, BU826837, BU880179, BU880683, BU881532, BU882715, CK112963, BU879474, AI166167, AI163433, AI163445, AI163972, AI163973
POPLAR.246	CK087546, CK088921, CK089015, CK091093, CK098136, CK098411, CK099657, CK099787, BI126777, CK109004, BU828237, BU868405, BU891807, BU893185, BU873223, BU831243, BU831286, BU832095, BU833770, BU818257, BU818278, BU819424, BU819704, BU824748, BU881594, BU882490, BU875017, BU876512, BU879117, AI161706, AI166170, AI162667, AI164371, AI164717, AI165249, AI165465, AI165642, CK116944, CK117205, CK117351,…
POPLAR.247	CK087549, CK087879, CK087992, CK097086, CK098412, CK098677, CK098759, CK106907, BI127570, CK108050, BI129599, BI130975, BU828028, BU829344, BU829510, BU891983, BU893734, BU870350, BU871570, BU871697, BU872120, BU873670, BU866303, BU866705, BU830280, BU830918, BU831009, BU831822, BU833155, BU835438, BU835454, BU836038, BU836954, BU837841, BU837939, BU819382, BU824344, BU825544, BU826596, BU827177,…
POPLAR.248	CK087550, CK112637, BU831532
POPLAR.249	CK087552, BI127178
POPLAR.250	CK087554, CK088593, CK088614, CK088974, CK089216, CK093161, CK093783, CK096594, CK097001, CK097596, CK098418, CK099301, CK099324, CK099733, CK100022, CK103811, CK105732, CK106412, CK106838, CK107393, BI127177, BI128074, BI128745, BI128877, BI128891, BI129720, BI130141, BI130718, BI131126, BI131274, BI132240, BI132259, BI122785, BI125004, BU828452, BU868440, BU813699, BU813872, BU814155, CK109999,…
POPLAR.251	CK087555, CK098420, BI126163, BU888915, BU885279, BU818823, BU819609, BU819721, BU822370, BU822748, BU823673, BU823776, BU823862, BU823976, BU824414, BU810581, BU810596, CK113271, CK114931, CK115066, AI162216, CK116810, BI072223
POPLAR.252	CK087556, CK098422, CK098423, BI129845, BU892535, BU881365, BU877016, AI162219, AI165403
POPLAR.253	CK087557, BU813126, BU816698, BU890151, CK111662, AI162223, BI071715
POPLAR.254	CK087558, CK088585, CK098424, CK099293, CK099684, CK107883, BI129733, BI129805, BI126226, BU828414, BU867810, BU869149, BU887902, BU889014, BU889120, BU890232, BU890541, BU887407, BU862224, BU862704, BU864405, BU830723, BU830879, BU831295, BU831734, BU832711, BU834096, BU834184, BU834608, BU835161, BU835357, BU835428, BU835634, BU835739, BU836182, BU836574, BU837530, BU819715, BU821752, BU822518,…
POPLAR.255	CK087560, CK088790, CK098425, CK099529, BU829568, BU874021, BU885402, BU885410, BU877929, AI162227, CK116293
POPLAR.256	CK087563, CK098427, BU834921, BU834932
POPLAR.257	CK087564, CK098428, BU808892, AI162233
POPLAR.258	CK087565, CK098429, BU827395, CK109005, BU831323, BU831743, BU832819, BU833720, BU834250, AI162234
POPLAR.259	CK087566, CK096782, CK098430, CK106607, BU837818, BU821693, BU878547, AI162235
POPLAR.260	CK087568, CK098432, CK102990, BI130016, BI124612, BU837810, BU880085, BU894479, AI162238
POPLAR.261	CK087570, CK089963, CK093615, CK098248, CK098437, CK103657, BI131810, BU813276, BU813405, BU815032, BU815033, CK110054, BU871088, BU884379, BU886924, BU833878, BU837606, BU817616, BU819139, BU819238, BU824132, BU809253, BU896908, AI161911, BI072138, BI139312
POPLAR.262	CK087571, CK098438, BU889648, BU887373, BU880419, BU875913, BU894052, BU895725, BU896301, AI162246, CK117043
POPLAR.263	CK087572, CK088348, CK088732, CK088926, CK092931, CK099048, BI127179, BI127524, BI127864, BI128401, BI128993, BI129288, BI130744, BI130767, BI131053, BI131217, BI132005, BI127074, BU827823, BU827881, BU828770, BU828795, CK109178, BU829588, BU868558, BU869101, BU812893, BU888478, BU888712, BU888982, BU890246, BU890273, BU891260, BU891310, BU891452, BU892842, BU893601, BU893967, BU870798, BU871402,…
POPLAR.264	CK087573, CK095285, CK105216, BI126585
POPLAR.265	CK087575, CK090887, BU828690, BU889742, BU811712, BU882896, BU898327, AI162253, CK117161, BI121147
POPLAR.266	CK087576, CK090333
POPLAR.267	CK087577, CK092134, CK102162, BI127788, BI127856, BU867981
POPLAR.268	CK087578, BI130740
POPLAR.269	CK087580, CK092404, CK102549, BI128847, CK109983, CK110144, BU836335, BU820496, BU824328, BU824803, BU826964, BU895831, AI162264, BI138864
POPLAR.270	CK087581, CK098446, AI162266
POPLAR.271	CK087582, BU813230, BU815060, BU885517
POPLAR.272	CK087583, CK088017, CK098385, CK098774, BU867872, BU874450, BU862629, BU864576, BU876251, BU878879, BU896557, AI162162, AI162270, AI163067, CK116373, CK117427, BI120795
POPLAR.273	CK087584, CK098449, CK110053, BU831434, BU817782, BU818516, BU822294, BU823221, BU811572, BU883142, BU894592, AI162271
POPLAR.274	CK087586, CK089372
POPLAR.275	CK087587, CK098452, BU885540, BU831599, BU836633, BU837368, BU826912, BU827241, BU880745, BU878491, BU896995, AI162274, BI069219
POPLAR.276	CK087591, CK090632, CK098456, CK099031, CK101017, BI127540, BI129379, BI129624, BI131771, BI123967, BU827834, BU889367, BU890106, BU884048, BU884785, CK111870, CK111871, BU865463, BU830940, BU830980, BU831825, BU832111, BU832434, BU832483, BU832856, BU832876, BU834413, BU836473, BU836720, BU837635, BU837723, BU837937, BU819268, BU822098, BU826489, BU827101, BU808784, BU876406, BU879302, AI162034,…
POPLAR.277	CK087592, CK092566, CK093240, CK097050, CK108175, BU830241, BU831602, BU833990, BU837336, BU837995, BU809052, BU811903, BU896206, AI162282, CK116537
POPLAR.278	CK087594, CK088875, CK098458, BI130363, BI130669, BI131041, BI131290, BU827643, CK109647, BU816206, BU892213, BU892942, BU884916, BU886387, BU886450, BU886474, BU886668, BU862121, BU862913, BU863873, BU863916, BU867424, BU865278, BU865869, BU831091, BU831587, BU832783, BU833318, BU833397, BU834301, BU835016, BU835051, BU835090, BU835466, BU835519, BU835576, BU835690, BU836637, BU837026, BU837856,…
POPLAR.279	CK087596, BU892380, BU892492
POPLAR.280	CK087597, CK107539, BI126445, BU824141
POPLAR.281	CK087598, CK097842, CK098463, CK107623, BU832913, BU824377, AI162296
POPLAR.282	CK087599, CK087960, CK100017, AI165987
POPLAR.283	CK087600, CK087689, CK087825, CK088454, CK091930, CK098464, CK098630, CK099143, CK101969, CK107785, CK107864, BI127464, BI129156, BI129237, BI129796, BI130413, BI131795, BU822407, CK115131, AI162298, AI162459, AI162718, AI164054, CK117394, CK117412, BI068491, BI120266, BI121559
POPLAR.284	CK087601, CK098465, BU828110, BU828398, BU828618, BU829788, BU868282, BU868940, BU869155, BU869177, BU816825, BU869772, BU831436, BU833709, BU834635, BU835462, BU836293, BU837066, BU822918, BU823857, BU826243, BU881029, BU881289, BU881744, BU882155, BU883466, BU877398, BU877906, AI162142, AI162299
POPLAR.285	CK087602, CK095069, CK095073, CK105015, BI125947
POPLAR.286	CK087603, CK088989, CK097025, CK098466, CK106856, BU888253, BU890735, BU892134, BU892848, BU832832, BU835865, BU822358, BU881021, AI162290, AI165389, BI069520
POPLAR.287	CK087604, CK093591, CK103639, BI130548, BI131036, BI131079, BI131752, BU884473, BU865623, BU830352, BU834478, BU836604, BU875651, BU894572, BU895028, BU895089, BU895276, BU895405, BU897439, BU898009, AI162303, BI135743, BI135846, BI136497, BI137902
POPLAR.288	CK087605, CK088223, CK098467, BU880693, AI162304, AI163420
POPLAR.289	CK087607, CK092680, CK097954, CK102788, CK107730, BI129500, BI123495, BI123703, BI123985, BI124421, BI124514, BI124661, BI124889, BI125073, BI125110, BI125210, BI125560, BI126057, BI126247, BI126286, BI126990, BI127026, BU868924, BU893835, BU893909, BU884663, BU885169, BU865208, BU867279, BU832584, BU824774, BU878155, BU879241, BU896302, CK116070
POPLAR.290	CK087608, BU814005
POPLAR.291	CK087609, BU830020, BU836131, BU836436, BU879865, BU882636, AI162310
POPLAR.292	CK087610, CK098469, BU874386, BU825567, AI162314
POPLAR.293	CK087611, CK087681, CK088583, CK090675, CK092237, CK097183, CK098470, CK098524, CK099213, CK099291, CK101057, CK106992, BI128188, BI129023, BI129525, BI130581, BI131256, BU827504, BU828472, BU828712, BU829276, BU829486, BU829608, BU868355, BU869232, CK109861, BU889908, BU869947, BU871783, BU874582, BU874614, BU885719, BU863974, BU865902, BU830109, BU830756, BU830901, BU831115, BU831410, BU832241,…
POPLAR.294	CK087612, CK088779, CK089074, CK093436, CK098472, CK099525, CK099900, CK103499, BI128278, BI128307, BI128685, BI129347, BI129463, BI129620, BI129827, BI130397, BI131181, BI131333, BI131404, BI132170, BU815201, BU889874, BU811664, BU895023, BU895072, BU895998, AI162318, AI163969, AI164323, AI164979, AI165702, AI165667, CK117422, BI072576
POPLAR.295	CK087613, CK097896, CK098473, CK107674, BU823501, BU824417, BU824567, BU825517, AI162321, CK116453
POPLAR.296	CK087614, CK091073, CK098474, CK098883, CK105167, BI131338, BI126421, BI126561, BI126857, BU892641, BU884994, BU887511, BU864620, BU864801, BU830728, BU833989, BU819895, BU883072, CK114695, AI162322, AI163374, AI164956, CK117032, BI072593, BI121774, BI139285
POPLAR.297	CK087615, CK091015, CK098475, CK101318, BI126091, BU831413, BU823225, AI162323, CK116752, BI119971, BI120267, BI120282, BI120312, BI121419, BI121506, BI121533
POPLAR.298	CK087616, BU831496, BU834101
POPLAR.299	CK087617, CK090198, CK098477, BU872506, BU826566, BU880617, BU880734, BU881738, AI162326, CK117378, BI069654, BI072406
POPLAR.300	CK087618, BI129931, BI130195, BU828309, BU828631, BU815373, BU816703, BU889287, BU891613, BU893007, BU893818, BU893892, BU871343, BU886303, BU886644, BU861747, BU865391, BU820726, BU824031, BU809098, BU810047, BU879950, BU878165, BU895779, CK115710, AI161605, AI162327
POPLAR.301	CK087619, AI162328
POPLAR.302	CK087620, CK095317, CK098479, BI126675, BU820675, BU827365, BU881035, BU878985, AI162329, CK117350
POPLAR.303	CK087622, CK087788, CK098480, CK098601, CK107765, BI128530, BI129431, BI129980, BI130243, BI130436, BI131070, BI131176, BI131749, BU828384, BU828454, BU829283, CK109332, BU815526, BU888054, BU888205, BU888479, BU888861, BU889775, BU889843, BU889948, BU891203, BU891464, BU891771, BU892918, BU893520, BU884524, BU884932, BU884941, BU885268, BU885874, BU837325, BU837524, BU837976, BU820927, BU824002,…
POPLAR.304	CK087623, CK089060, CK090444, CK098481, CK099867, CK104532, BI122356, BI122622, BI124251, BI124657, CK108659, BU861373, BU863366, BU822839, BU882251, AI162332, AI165629, AI166038, BI119785
POPLAR.305	CK087624, CK098482, CK112750, BU833277, AI162335
POPLAR.306	CK087628, CK098484, BU820959, AI162343
POPLAR.307	CK087630, BU832049
POPLAR.308	CK087632, CK099620, BI130241, BI130383, BI132028, BU828105, BU828282, BU828834, BU867631, BU816011, BU871481, BU884892, BU862865, BU830850, BU831063, BU831830, BU832566, BU832672, BU833482, BU834360, BU835234, BU836202, BU836652, BU837732, BU819081, BU820965, BU821805, BU822467, BU822985, BU825277, BU875922, BU877611, BU877807, BU879370, BU895866, AI162350, AI165195, BI071536, BI139317
POPLAR.309	CK087633, CK103929, BI122347, BI123211, BI123216, BI124488, BI125156, BU888448, BU889133, BU879029
POPLAR.310	CK087634, CK098488, AI162354
POPLAR.311	CK087635, CK098489, BU873257, BU835863, BU877861, BU894849, AI162355
POPLAR.312	CK087637, CK089374, CK097481, CK100141, BU835614, BI069615
POPLAR.313	CK087638, CK095918, CK098492, BI122672, BI123432, BI123729, BI124274, BI124295, BU813321, BU871225, BU874117, BU884456, BU862406, BU818885, BU821918, CK115893, AI162363
POPLAR.314	CK087641, CK098495, CK107834, BI129171, BI129393, BI131218, BI132315, BU832713, BU837593, BU821626, BU823537, BU824364, BU881128, AI162370
POPLAR.315	CK087642, CK098496
POPLAR.316	CK087645, CK087646, CK089213, CK097951, CK098498, CK098499, CK100020, CK107728, BI129940, BU821893, BU821940, BU824770, BU810291, BU877978, AI162378, AI165996
POPLAR.317	CK087647, CK088912, CK098500, CK099649, BI127886, BU816509, BU831691, BU822141, BU881385, BU894852, AI162380, AI162590, AI165235, AI165237, BI120392
POPLAR.318	CK087650, CK098502, BI131554, BU869394, AI161449, AI161988, AI164763, AI165730
POPLAR.319	CK087651, CK089980, CK098503, CK100421, BU837775, AI162388, BI069034
POPLAR.320	CK087653, CK098505, BU828347, BU891588, BU832680, BU879890, BU875195, BU876549, CK114041, AI162390
POPLAR.321	CK087656, CK088288, CK088719, CK096350, CK096856, CK098507, CK098993, CK099443, CK106174, CK106699, BI132222, BI124435, BU868279, BU869165, BU813668, BU887965, BU873344, BU873761, BU886057, BU862717, BU865229, BU831254, BU831508, BU833097, BU833110, BU833944, BU834227, BU834404, BU834419, BU834806, BU835071, BU836116, BU837174, BU837474, BU817522, BU820559, BU822516, BU824855, BU824986, BU825248,…
POPLAR.322	CK087658, CK088249, CK097970, CK098961, BI131398, BU868039, BU868543, BU890764, BU891691, BU870889, BU872154, BU884835, BU886978, BU832214, BU821370, BU823322, BU823758, AI162402, AI163631, BI072849, BI119730, BI119975, BI120246, BI120604, BI120805, BI120823, BI121130, BI121629
POPLAR.323	CK087659, CK087893, CK097466, CK098511, CK098688, CK099138, CK107277, BI127851, BI129453, BI131892, BU890373, BU892389, BU892407, BU892454, BU892757, BU893794, BU871121, BU871321, BU874274, BU863917, BU830678, BU833261, BU833779, BU835294, BU835702, BU835776, BU836031, BU836515, BU836841, BU837304, BU837535, BU816871, BU817898, BU822539, BU823409, BU809657, BU875867, BU876020, AI164024, CK116420,…
POPLAR.324	CK087661, CK088145, CK088722, CK098878, CK105881, BU889565, CK111083, BU871135, BU871781, BU873683, BU886762, BU887503, BU887792, BU830405, BU832623, BU834848, BU835107, BU835197, BU837404, BU818794, BU819396, BU819522, BU820434, BU825604, BU881884, BU883273, CK113222, BU876230, BU876264, BU877668, AI162346, AI162409, AI163334, AI163348, AI163368, AI163794, AI163900, AI164032, AI164738, AI165061,…
POPLAR.325	CK087662, CK090899, CK099780, CK103651, BI130185, BI130530, BI131797, BI124520, BU827521, BU867783, BU813025, BU870717, BU830710, BU833030, BU835956, BU836869, BU837323, BU837846, BU820586, BU821771, BU824122, BU883419, CK113295, CK113945, BU895751, AI162324, AI162411, AI163616, AI165448, AI165902, CK116759
POPLAR.326	CK087664, CK098514, BU897112, AI162417
POPLAR.327	CK087666, CK088213, CK088692, CK088707, CK089107, CK089152, CK089563, CK091014, CK092999, CK093175, CK096355, CK099418, CK099430, CK099934, CK099977, CK100292, CK101317, CK103102, CK103115, CK106180, CK107885, BI128013, BI128308, CK108041, BI128624, BI129319, BI129336, BI129341, BI129878, BI129955, BI130033, BI130288, BI130299, BI130343, BI130498, BI130501, BI130709, BI130821, BI130858, BI131238,…
POPLAR.328	CK087667, CK098515, BI129170, BU830226, BU822720, BU809549, BU895099, BU898118, AI162429, BI120971, BI121086, BI121733, BI138266
POPLAR.329	CK087669, CK087684
POPLAR.330	CK087670, CK088071, CK098398, CK098816, BI129192, BI124040, BU868317, BU814821, BU815533, BU889115, BU892858, BU869834, BU870799, BU871202, BU872271, BU872348, BU872703, BU817047, BU817059, BU821733, BU822571, BU825691, BU808976, BU810739, BU811680, BU882268, CK113072, BU877220, BU878869, BU896069, AI162193, AI162353, AI163158, AI165780, AI165986, CK116828, CK116874
POPLAR.331	CK087672, CK097468, CK098518, BU830397, BU837671, BU837682, AI162434
POPLAR.332	CK087673, CK093074, CK098519, CK103177, BI128293, BI128999, BI130519, BI130584, BI123849, BI124046, CK108957, BU812874, BU816186, BU888825, BU889110, BU889776, BU890267, BU893053, BU893353, BU893497, BU870352, BU884204, BU886540, BU886799, BU886809, BU887844, BU862692, BU862780, BU863155, CK112557, BU830995, BU833056, BU833375, BU836788, BU819313, BU822022, BU822146, BU823853, BU826789, BU882999,…
POPLAR.333	CK087674, BI122832
POPLAR.334	CK087675, BU888347
POPLAR.335	CK087676, BI128665, BU888593, BU887773, BU821199, BU882174, AI162440, BI070957
POPLAR.336	CK087678, CK098521, AI162446
POPLAR.337	CK087679, CK095315, CK105240, BI126670
POPLAR.338	CK087680, BU861504, BU896727
POPLAR.339	CK087682, CK093282, CK103365, BI131025, BU813418, AI162451, BI119907, BI120179, BI121100, BI121150
POPLAR.340	CK087683, CK093741, CK099628, CK103774, BI127356, BI128114, BI129297, BI129865, BI130415, BI131817, BI131971, BI132158, CK110060, BU820533, BU826282, BU880387, BU894163, BU895864, BU896100, BU896904, BU896976, BU897131, BU897545, BU898217, AI162452, AI162699, AI162702, AI162907, AI163578, AI163632, AI163865, AI164080, AI164456, AI166226, AI164839, AI165206, AI165419, AI165732, AI165812, CK116387,…
POPLAR.341	CK087685, CK096990, BI125526, AI162455
POPLAR.342	CK087686, CK088497, CK098527, CK099185, BI127209, BI127358, BI127360, BI127365, BI128098, BI128542, BI128782, CK108112, BU886003, AI162456, AI162506, AI164142
POPLAR.343	CK087687, CK088095, CK091551, CK101666, BU836753, BU821636, BU882615, BU875158, BU876146, BU876155, BU876580, BU895434, AI162457, AI163204, AI163623, BI136377, BI138040, BI138478
POPLAR.344	CK087691, CK089457, CK093544, CK098531, CK100211, CK103600, BI128831, BI131646, BU814042, CK110235, BU888113, BU888318, BU889744, BU890343, BU870731, BU872367, BU884399, CK112085, BU885849, BU886566, BU887068, CK112358, BU887421, BU863641, BU867361, BU830444, BU835367, BU836935, BU825834, BU808722, BU882618, BU879554, BU894565, BU896257, CK115041, CK115176, AI162463, BI069920, BI139185
POPLAR.345	CK087693, CK092415, CK102557, BI128880, BI122147, BI124091, BU895773
POPLAR.346	CK087694, CK092915, CK103015, CK104557, BI128169, BI130087, BI124340, BU897481, AI162472, AI162498, AI163624, BI072372
POPLAR.347	CK087695, BU830906
POPLAR.348	CK087696, BU832296
POPLAR.349	CK087698, BU830607
POPLAR.350	CK087699, CK098535, BU829169, BU885745, BU833924, AI162480, CK116519
POPLAR.351	CK087700, CK098536, BU815173, BU824741, BU811350, AI162481
POPLAR.352	CK087701, CK088074, CK092502, CK097545, CK097924, CK098537, CK102639, CK107344, CK108354, BU828509, BU869077, BU891630, BU885889, BU833088, BU834509, BU835224, BU823567, BU811546, AI162482, AI163168, AI164891, BI138771
POPLAR.353	CK087702, CK098538, BU815030, BU888967, BU831121, BU894135, AI162484, BI138777
POPLAR.354	CK087703, BU814988
POPLAR.355	CK087704, CK092998, CK099457, BI127970, BI132185, CK116263, AI164778
POPLAR.356	CK087705, CK098539, AI162488
POPLAR.357	CK087706, CK096313, CK098540, CK106143, BU888079, BU888165, BU836917, BU820476, AI162489
POPLAR.358	CK087707, CK093230, CK102502, CK103319, BI128722, BI130911, CK110251, AI162491, CK116400
POPLAR.359	CK087709, CK096014, CK098543, CK105836, BI128604, BI130171, BI130394, BI131542, BI132282, BU815544, BU889144, BU893655, BU834874, BU836346, BU818894, BU819259, BU826175, BU811886, BU876215, AI162028, AI162494, CK116344, CK117286
POPLAR.360	CK087710, CK090892, CK090964, CK101273, BU837563, BI121177
POPLAR.361	CK087711, CK094138, CK104027, CK104095, BI122896
POPLAR.362	CK087713, CK098545, BU896010, AI162510
POPLAR.363	CK087714, CK099471, BU897050, AI162511, AI164819
POPLAR.364	CK087715, CK094770, CK096731, CK104756, BI124986, BU888343, BU835004, AI162512, CK116851
POPLAR.365	CK087716, CK094662, CK095671, CK102261, CK104647, BI128107, BI122427, BI122841, BI124602, BI124622, BI125709, BU836942, BU817674, BU821598, BU823605, BU809293, BU811670, BU811922, BU880290, CK113332, BU894912, BI073055
POPLAR.366	CK087717, CK096809, CK098548, CK106641, BU865275, BU866207, BU866822, BU866832, BU821767, AI162515, BI138942
POPLAR.367	CK087718, BU822213, BU875349, AI162521, BI070717
POPLAR.368	CK087719, CK094191, CK098549, BI123074, BU813401, BU813402, BU815518, BU889075, BU836081, BU811567, AI162522
POPLAR.369	CK087720, CK093399, CK098550, CK103472, BI128827, BU892095, BU892908, BU884442, BU823315, AI162523, BI138830
POPLAR.370	CK087721, CK109838
POPLAR.371	CK087722, CK096522, CK098552, BU889560, BU820987, BU895051, AI162526
POPLAR.372	CK087723, CK094736, BI124887, BU868091, BU830286, BU880825, BU881341, CK116514
POPLAR.373	CK087724, CK088119, CK098553, CK098859, CK099699, BI127723, BI128021, BI128099, BI131016, BI132345, BU813700, CK109792, BU814177, CK110214, BU816396, BU887900, BU888687, BU888957, BU871305, BU873710, BU883781, BU885376, BU885642, BU886062, BU886500, BU830291, BU833694, BU834709, BU835300, BU836060, BU836274, BU837179, BU818859, BU820940, BU821588, BU822474, BU823413, BU825829, BU808717, BU810365,…
POPLAR.374	CK087725, CK093262, CK098554, CK103347, BI129674, BI130808, BI130993, BI131035, BI132309, CK108346, BI122035, BI125987, BI126375, BU829225, BU814650, BU815293, BU888483, BU889077, BU893462, BU869767, CK111133, CK111682, BU887139, BU830178, BU812048, CK114201, BU895694, AI162532, BI068686, BI070697, BI072157, BI072467, BI139066
POPLAR.375	CK087726, CK097540, CK107338, BI128298, BI129418, BI130451, BU827818, BU884152, BU885683, BU887040, BU863998, BU830599, BU823553, BU882238, BU875880, BU877899, BU897633, AI162533, BI070230, BI121995
POPLAR.376	CK087727, CK088015, CK098556, CK102426, BI128510, BI131853, BU871695, BU872286, BU884373, BU885984, BU862883, BU865374, CK112674, BU831901, BU838015, BU821072, BU894809, BU897901, AI162534, AI163062
POPLAR.377	CK087729, CK092523, CK097767, CK102659, BI128828, BI129131, BI129762, BI129809, BI131085, BU888330, BU871373, BU873641, BU863130, BU864839, BU866040, BU824171, BU896202, BU896367, BU896937, AI162538, CK116790
POPLAR.378	CK087730, CK103159, BI127502, BI130476, BU829234, BU873872, BU829860, BU833224, BU834977, BU875199, BU876571, BU879142, AI161565, AI162540, BI072731, BI138732
POPLAR.379	CK087733, BU891095, BU886861, BU897643, AI162548, AI162846, AI163799, CK116284
POPLAR.380	CK087734, CK098559, AI162551
POPLAR.381	CK087737, CK098561, BU897571, AI162559
POPLAR.382	CK087738, CK092877, BI129977, BU824372, BU824396, BU881529, AI162561, AI162856, AI163533, AI165992, BI068656, BI069001, BI072499
POPLAR.383	CK087739, CK108576
POPLAR.384	CK087740, CK088547, CK089027, CK089135, CK096641, CK098562, CK099249, CK099804, CK099962, CK106468, BU829264, BU869333, BU888268, BU890331, BU872147, BU874368, BU886687, BU861845, BU831465, BU832131, BU833137, BU835415, BU836352, BU819015, BU821100, BU821311, BU878031, BU879637, AI162564, AI163584, AI163729, AI163755, AI164207, AI164281, AI164380, AI164576, AI165038, AI165493, AI165810, CK116481,…
POPLAR.385	CK087741, BU869464, BU812942, CK111957, BU867193, BU833832, BU883556, BU878835
POPLAR.386	CK087742, CK096035, CK105858, BU815229, CK110205, CK110426, BU887924, BU892525, BU892656, BU886723, BU819320, BU820651, BU876779, AI162569, BI138156, BI139346
POPLAR.387	CK087743, CK092438, CK098565, BI122933, BU814794, BU832857, BU832922, BU875059, BU875099, BU875489, AI162570, BI070242
POPLAR.388	CK087744, CK098566, CK105976, BU884830, BU863048, BU817177, BU819832, BU822510, AI162129, AI162572
POPLAR.389	CK087745, BU893493, BU835821
POPLAR.390	CK087746, CK098567, BU830789, BU818196, BU876024, AI162578
POPLAR.391	CK087747, BU830903
POPLAR.392	CK087748, CK092094, CK098569, CK102129, BI127748, AI162582
POPLAR.393	CK087749, CK088154, CK088609, CK088915, CK093727, CK098834, CK099653, CK100068, BI127173, BI127476, BI127771, BI128570, BI128702, BI129439, BI130871, BI131783, BI132196, BI122615, BI125096, BI127048, BU827655, BU827939, CK109094, BU828835, BU829096, BU867652, BU868249, BU868462, BU868794, BU869192, BU869222, BU814838, BU815277, CK110438, BU888472, BU888845, BU889150, BU889247, BU890914, BU891657,…
POPLAR.394	CK087752, CK098572, BU892533, BU823691, AI162592
POPLAR.395	CK087754, BU877651, BU877980
POPLAR.396	CK087755, CK093375, CK098574, CK103449, BI129879, BI131241, BU891648, BU880600, AI162595, BI138981
POPLAR.397	CK087757, CK089836, CK096972, CK100482, BI070404
POPLAR.398	CK087758, CK098576, BI128256, BI131440, BI132081, BU883764, BU886722, BU876164, AI162600, AI166048
POPLAR.399	CK087760, CK095499, CK105406, CK105751, BU816978, BU818933
POPLAR.400	CK087761, CK089006, CK096823, BU869798, BU821368, BU821816, BU822379, AI162605, AI165437
POPLAR.401	CK087762, BU895901
POPLAR.402	CK087763, CK089345, BU861417
POPLAR.403	CK087765, CK093496, CK103554, BI131533, CK117092
POPLAR.404	CK087766, CK088465, CK096457, CK098107, CK098581, CK098829, CK099154, CK106271, BI130956, BI131841, BI122560, BU829263, CK109198, BU869019, BU812965, CK110074, BU816615, BU888739, BU890675, BU891557, BU892016, BU874604, BU884112, BU884175, BU829861, BU830643, BU831454, BU831486, BU833868, BU834893, BU835705, BU835731, BU836807, BU820708, BU820829, BU821140, BU821573, BU822640, BU824184, BU824914,…
POPLAR.405	CK087767, CK097632, CK098582, CK107422, CK107784, BI130506, BU893986, BU823830, BU811737, AI162616
POPLAR.406	CK087768, CK093071, CK093479, CK098583, CK099864, CK103173, BI129365, BI129923, BI130512, BI131894, BI123691, BU829311, BU867635, BU868789, BU815118, CK109978, CK110139, BU890881, BU869875, BU870230, BU870610, BU870850, BU872922, BU873476, BU874554, BU884674, BU884765, CK112022, BU833078, BU833526, BU821154, BU822233, BU825444, BU825999, BU812635, BU879853, BU882863, BU875728, BU875832, BU876348,…
POPLAR.407	CK087770, CK098585, BU866050, AI162610, AI163400, BI121418
POPLAR.408	CK087771, BU874253, CK112827, AI162625, CK116616
POPLAR.409	CK087773, CK098311, CK098588, BI129851, CK108115, BI131336, BI123358, CK109266, CK109497, BU888161, BU888497, BU890729, BU834255, BU825754, BU825990, BU827065, BU882212, BU876745, BU895457, AI162026, AI162627, BI138678, BI139166
POPLAR.410	CK087775, CK088245, CK090634, CK098589, CK098957, CK101019, BI127680, BI128986, BI129489, BI130545, BI131123, BU828463, BU867659, BU889497, BU891224, BU893555, BU863713, BU830591, BU831739, BU832194, BU834229, BU834625, BU834636, BU835729, BU836415, BU837360, BU821161, BU825193, BU825495, BU825797, BU826142, BU877449, AI162629, AI162953, AI163059, AI163602, AI163692, AI166234, AI164999, AI165069,…
POPLAR.411	CK087778, CK091716, CK098592, CK101805, BU869419, AI162632, BI138973
POPLAR.412	CK087779, CK098593, AI162633
POPLAR.413	CK087780, CK098594, BU818926, BU826625, AI162634
POPLAR.414	CK087782, CK098596, BI122124, BI122630, BI123309, BI124030, BI124103, BI124166, BI124364, BI124837, BI126290, BI126309, BI126674, BI126713, BI126788, BU865137, BU810774, BU876873, AI162637, AI164374, BI069166
POPLAR.415	CK087783, CK093526, CK103584, BI131605, BU816125
POPLAR.416	CK087784, CK092143, CK092377, CK093438, CK098598, CK099857, CK102505, CK103328, CK103501, CK107823, CK107830, BI127387, BI127572, BI127586, BI128088, BI128333, BI128349, BI128725, BI129263, BI130818, BI130950, BI131227, BI131397, BI131408, BI131523, BI131876, BI131959, BI122105, BI123068, BI123544, BI124190, BI124812, BI124894, BU868708, BU813538, CK109747, BU814312, BU888922, BU891970, BU892915,…
POPLAR.417	CK087785, BU896453
POPLAR.418	CK087787, AI162650, CK116543
POPLAR.419	CK087790, CK087929, CK093769, CK097240, CK098603, CK098712, CK099193, CK103800, BI132213, BI125314, CK109070, BU829628, BU867531, BU868411, CK109329, BU868920, BU868986, BU869302, BU888537, CK110750, BU893056, BU893302, BU893701, BU893959, BU872085, BU884361, BU885698, BU863045, BU864057, BU867227, BU830658, BU831227, BU832964, BU836821, BU817853, BU819045, BU821672, BU822647, BU824482, BU826044,…
POPLAR.420	CK087792, BU896509
POPLAR.421	CK087795, CK092199, CK098606, CK098607, CK102229, BI128024, BI129280, BI130564, BI122321, BI123240, BI123864, BI124659, BI126041, BI126059, BU827623, BU889019, BU890098, BU891659, CK110966, BU871821, BU872052, BU862479, BU863580, BU865384, BU809641, BU879893, BU882719, BU875833, BU876986, BU895505, CK115465, AI162664
POPLAR.422	CK087796, CK096214, AI162668, AI163834, CK117483
POPLAR.423	CK087797, CK098608, BI125006, BU827800, CK109197, BU890849, BU893578, BU870909, BU873653, CK111973, BU866783, BU866793, BU837975, BU822703, BU824866, BU825169, BU826805, BU826880, CK112986, CK113781, BU896945, AI162671, AI164039, AI164758, BI068764
POPLAR.424	CK087798, CK098609, AI162675
POPLAR.425	CK087799, CK098610, BU872217, BU876855, BU879294, AI162676, CK117100
POPLAR.426	CK087800, CK098611, AI162678
POPLAR.427	CK087801, CK098612, AI162684
POPLAR.428	CK087802, CK098390, CK098613, AI162180, AI162685
POPLAR.429	CK087803, CK096250, BI125643, BU888559, BU893782, CK111204, BU831821, AI162687
POPLAR.430	CK087804, CK098614, AI162688
POPLAR.431	CK087806, CK095192, CK105139, CK105817, BI126323, BU865945, BU867341, BU819199
POPLAR.432	CK087809, CK088509
POPLAR.433	CK087812, CK088362, CK099060, CK107828, BI128620, BU827999, BU865067, BU896246, AI162700, AI163867
POPLAR.434	CK087813, CK093269, CK103353, BI128605, BI130842, BI131004, BI131147, BI131177, BU868351, BU888283, BU873007, BU866584, BU837093, BU810229, CK116122, AI162701, AI164690, AI165025, AI165103, AI165639, BI135567, BI135591, BI135651, BI135903, BI135916, BI136051, BI136108, BI136605, BI137331, BI137355, BI137377, BI137510, BI137529, BI137539, BI137548, BI137604, BI137651, BI137654, BI137682, BI137893
POPLAR.435	CK087815, CK098622, BU872410, BU821450, AI162705, BI121064
POPLAR.436	CK087816, CK090676, CK099015, CK101058, BI124725, BU868773, BU869095, BU869190, CK111234, BU870714, BU874743, CK112064, BU864396, BU865510, BU865825, BU866367, BU810348, BU882034, BU882137, BU878633, BU879190, BU898136, AI162706, AI163103, AI163218, AI163734, AI164337, CK117024, BI119677, BI119800, BI120158, BI120456, BI120521, BI120607, BI121246, BI121398, BI121565, BI121674, BI121695, BI121797,…
POPLAR.437	CK087817, CK097217, CK098623, CK099800, CK107023, BI128310, BI128593, CK108494, BI125408, BU827559, BU827853, BU827913, BU828499, BU829632, BU867814, BU868050, BU868129, BU812840, BU813032, BU813971, BU816383, BU816669, BU889236, BU889508, BU890111, BU890307, BU890544, BU892318, BU892788, BU893003, BU893246, BU893430, BU872169, BU884178, BU884922, BU885210, BU886336, BU887817, BU863145, BU863323,…
POPLAR.438	CK087818, CK098624, AI162708, AI165554
POPLAR.439	CK087819, CK093775, CK097503, CK098316, CK098625, CK103805, CK107922, CK107937, BI127979, BI130445, BI132225, BU816511, BU820691, BU820782, BU822738, BU823482, BU882254, BU878922, AI162037, AI162709, AI164282, AI165398
POPLAR.440	CK087820, CK089907, CK093030, CK093355, CK098626, CK103132, BI130393, BU868145, BU813066, BU814325, BU895235, BU897963, AI162710
POPLAR.441	CK087821, CK098627, BU879497, AI162712
POPLAR.442	CK087824, CK088308, CK096956, CK098257, CK098629, CK099010, CK106797, BI127385, BI130596, BU889875, BU834618, BU837286, BU818456, BU822209, BU825474, CK113466, AI161922, AI162672, AI162717, AI163723, CK116504, BI120933, BI121401, BI138655
POPLAR.443	CK087828, CK098632, CK103891, BI122181, BI122865, BI123319, BI123521, BI123723, BI123845, BI124745, BI125856, BI126198, BU889828, CK111176, BU871871, BU872778, BU874705, BU817682, BU809899, BU882737, BU875714, BU876792, BU878598, AI162383, AI162725
POPLAR.444	CK087829, CK089121, CK097968, CK099947, BI123164, BU829076, BU814034, BU890917, BU869914, BU885895, BU834950, BU817250, BU817970, BU822766, BU825456, BU826732, BU808826, BU896248, BU897090, BU897499, AI162726, AI165783
POPLAR.445	CK087830, CK091942, CK101984, BI127353, BI122177, BI122543, BU813710, BU823451, BU877282, BU877283, BU878097, BU878480, BU879162, AI162727, CK116878
POPLAR.446	CK087832, CK098636, CK106329, BI132169, BU825736, AI162732, AI165260, CK117253, CK117386
POPLAR.447	CK087834, CK109640, BU888228, BU894801
POPLAR.448	CK087835, CK098637, BU837262, BU823645, BU897384, AI162742
POPLAR.449	CK087836, CK109143, BU831298, BU835302, BU827034, AI162744, BI137460, BI139424
POPLAR.450	CK087837, BU819763, AI162745
POPLAR.451	CK087838, CK098639, AI162750
POPLAR.452	CK087839, CK098640, CK103171, BI130505, BI132003, BU868442, CK111785, BU833642, BU825897, BU876556, BU879020, AI161596, AI162751
POPLAR.453	CK087840, BU890921, AI162754, BI119866
POPLAR.454	CK087841, CK098168, AI161776, AI162755
POPLAR.455	CK087844, CK088806, CK098641, CK099055, BI128116, BI128366, BI129411, BI129472, BI129480, BI130972, CK108177, BI131282, BI131666, CK108284, BI125399, BU829123, BU813920, BU816371, BU891946, BU892886, BU893126, BU893167, BU893463, BU886905, BU825068, BU880578, AI162760, AI163856, AI165032, CK117106, CK117135, CK117160, BI072454
POPLAR.456	CK087845, BU830007, AI162762
POPLAR.457	CK087846, CK089777, CK094083, CK097923, CK098643, CK104067, CK108036, BI128642, BI131376, BI122766, BI124385, CK109414, CK110008, CK110169, BU888130, BU892989, BU872699, CK111774, BU886421, BU864446, BU836890, BU837956, BU812336, BU898054, AI162763, AI165674, BI135759, BI138567
POPLAR.458	CK087848, CK091693, CK098645, CK101788, CK108911, BU866563, BU830486, BU831112, BU834230, CK114126, BU877817, BU878171, BU879653, BU896612, BU898042, CK115323, AI162766, BI138907
POPLAR.459	CK087849, CK098646, BU813939, BU815675, BU815969, BU888305, BU888768, BU892250, BU892689, BU893040, BU893084, BU893819, BU893893, BU869709, BU870027, CK111163, BU870228, BU870809, BU872903, BU873168, BU873411, BU874055, BU874570, BU862975, BU863614, BU864262, CK112616, BU866030, BU817043, BU817197, BU817312, BU817571, BU817589, BU817828, BU818090, BU818341, BU818391, BU818507, BU818519, BU818529,…
POPLAR.460	CK087850, CK098647, AI162769
POPLAR.461	CK087851, CK089828, CK095107, CK095411, CK095835, CK098650, CK100301, CK105044, CK105318, CK105687, BI125350, BI126053, CK108836, BI126955, BU827390, BU827404, BU827789, BU829434, BU868029, CK109625, CK109685, BU813997, BU814382, BU816303, BU888672, BU889234, BU889847, BU892059, BU869953, BU871562, BU872356, BU872375, BU873748, BU874611, BU883908, BU885851, BU861832, BU862106, BU862335, BU862682,…
POPLAR.462	CK087852, CK097956, BI130138, BI131860, BU890982, BU864468, BU830350, BU831260, BU837369, BU817190, BU896651, AI162777
POPLAR.463	CK087853, CK090553, CK098651, BU890603, AI162779, CK117400, BI072753, BI119762, BI120311, BI120336, BI121304, BI121391, BI138722
POPLAR.464	CK087854, CK087855, CK098653, BU876839, BU878890, AI162782
POPLAR.465	CK087856, CK090643, CK091459, CK101029, CK101585, BU827426, BU815471, BU890635, BU836127, BU894506, BU897337, BI121183, BI138217, BI138996
POPLAR.466	CK087857, CK091592, CK101701, BI138603
POPLAR.467	CK087858, BU837116
POPLAR.468	CK087860, CK097633, CK098656, CK103878, CK107423, BI122125, BU837443, BU823831, BU824898, AI162789, BI070073, BI121393, BI135852, BI136505, BI136582
POPLAR.469	CK087861, CK095539, CK098657, CK105440, CK111903, BU832710, BU817117, BU882664, BU883201, AI162791, AI163532
POPLAR.470	CK087862, CK098658, CK099769, BI126804, AI162792, AI165438
POPLAR.471	CK087863, CK098659, BU888681, AI162478, AI162793, AI162993, AI164071, CK116402, BI069573
POPLAR.472	CK087864, CK113204, AI162799
POPLAR.473	CK087866, CK098662, CK098995, BU891195, BU883772, BU834464, BU827245, CK116077, AI162801, AI163058, AI163277, AI163354, AI163686
POPLAR.474	CK087868, CK098664, BI130507, BI130885, BI131301, BI123901, BI126861, BU828042, BU828138, CK108979, BU829079, BU867432, BU867723, BU869176, BU813012, BU816240, BU888779, BU889357, BU890591, BU891471, BU869600, BU869664, BU872436, CK111566, BU885571, BU885739, BU886238, BU886293, BU862013, BU831447, BU835391, BU836015, BU837084, BU818511, BU818727, BU819910, BU821859, BU824089, BU824166, BU826105,…
POPLAR.475	CK087869, CK094244, CK094392, CK098665, CK099454, CK104201, BI131541, BI123206, BI123687, BI124100, BI126575, BU828301, BU828540, BU829443, BU829482, BU829739, BU814182, BU888676, BU889681, BU892922, BU869758, BU871401, BU871614, BU863383, BU863800, BU866200, BU830423, BU830769, BU831472, BU831912, BU832310, BU833801, BU834045, BU835358, BU838049, BU836122, BU836247, BU836533, BU836619, BU836735,…
POPLAR.476	CK087870, CK093201, CK095726, CK098666, CK103293, CK105579, BI128261, BI130831, BU891152, BU893990, BU884433, BU830564, BU837031, BU817870, BU877191, AI162811, AI164634, AI164850, AI165994
POPLAR.477	CK087871, CK098667, AI162813
POPLAR.478	CK087872, CK088040, CK089021, CK090654, CK098669, CK098793, CK099797, CK101037, BI129721, BI129978, BI130123, BI123973, BU828779, BU828875, BU829329, BU829823, BU868089, BU868132, BU868991, BU869315, CK110337, BU816340, BU888463, BU888565, BU889455, BU889481, BU889955, BU890161, BU890364, BU891867, BU892067, BU872127, BU873106, BU874377, CK111982, BU885862, BU886782, BU886926, BU861610, BU864256,…
POPLAR.479	CK087873, CK098670, BI130930, BU873422, BU874367, BU837256, BU820752, BU878772, AI162816, CK117150, BI138855, BI138988, BI139365
POPLAR.480	CK087874, CK089307, CK093608, CK100093, BI122978, BU829505, BU867989, BU889645, BU890365, BU893593, BU869581, BU869648, BU869963, BU871300, BU872617, CK111581, CK111588, BU873826, BU874459, BU874938, BU886573, BU863645, BU866885, BU867269, BU867272, BU831826, BU833899, BU835781, BU835793, BU819614, BU819804, BU819815, BU820228, BU825462, BU875070, BU875694, BU876096, BU876350, BU879400, BU879585,…
POPLAR.481	CK087876, CK088037, CK098673, CK098791, BI126400, BU827765, BU828614, BU813414, BU816367, BU871476, BU884558, CK111895, BU887066, BU862627, BU864566, BU866514, BU830085, BU830160, BU832070, BU832502, BU833533, BU833583, BU834042, BU835290, BU835323, BU837255, BU837341, BU837617, BU837782, BU816845, BU821967, BU824193, BU826876, BU827048, BU810151, BU811178, BU812656, BU882503, BU882930, BU875849,…
POPLAR.482	CK087877, CK088391, CK098674, CK099085, CK107247, BI132042, BU829676, BU867789, BU812990, BU813203, BU814214, BU814863, BU816482, BU890524, BU891003, BU892394, BU893769, BU869941, BU870324, BU871187, BU884022, BU884601, BU885091, BU886604, BU886844, BU887464, BU887740, BU861557, BU865665, BU830840, BU835368, BU822059, BU825186, BU825187, BU825333, BU809610, BU880143, BU880768, BU881469, BU881475,…
POPLAR.483	CK087878, CK098676, BU816784, BU816785, BU885437, BU885920, BU886127, BU830150, AI162825
POPLAR.484	CK087880, CK098678, BU821313, BU821702, AI162827
POPLAR.485	CK087881, CK088279, CK097171, CK098679, CK098848, CK098983, CK100069, CK106984, BI132051, BI122501, BI124401, BU827474, BU827614, CK108892, BU828235, BU828291, BU829050, BU829219, BU829324, BU829575, BU829821, BU868901, BU869288, BU888496, BU888899, BU889461, BU889674, BU889738, BU890812, BU891243, BU891501, BU891763, BU893968, BU871049, BU871133, BU871426, BU871752, BU872615, CK111562, BU873528,…
POPLAR.486	CK087882, CK098680, BU884265, AI162829
POPLAR.487	CK087883, CK098681, BI125863, BI126531, BU887885, BU863327, BU811403, AI162830
POPLAR.488	CK087884, CK098682, BU864161, BU864372, BU881331, CK115936, AI162571, AI162831, AI166016
POPLAR.489	CK087886, CK098683, BU884722, BU825737, BU811025, AI162835, BI135673
POPLAR.490	CK087887, CK089144, BI126144, BU873428, BU878067, AI162837, AI163999, AI164890, AI165821
POPLAR.491	CK087888, CK093509, CK098685, CK099287, CK103567, BI130111, BI131568, BI131905, BI123970, BU827488, BU827498, CK108933, BU828113, BU867580, BU867678, BU868348, BU816838, CK110563, BU888039, BU888103, BU888714, BU891226, BU894017, BU892154, BU892950, BU894018, BU893166, BU893362, BU883748, BU872142, CK111607, BU873438, CK111609, BU873636, BU883749, BU874351, BU884105, BU885024, CK111928, BU886526,…
POPLAR.492	CK087889, CK095641, CK098686, CK105515, BU827406, BU870876, BU872104, CK111857, BU885658, BU886435, BU886678, BU887037, BU887141, BU818921, BU819341, BU811386, BU876312, BU877012, CK114154, BU879259, BU895734, AI162839
POPLAR.493	CK087890, CK089025, CK099802, BU820760, BU897981, AI162001, AI162261, AI162841, AI165490
POPLAR.494	CK087891, CK098687, AI162842
POPLAR.495	CK087892, CK091384, CK094086, CK104064, BI122576, BI122789, BU830617
POPLAR.496	CK087894, CK098689, BU836437, BU821817, AI162848
POPLAR.497	CK087895, BI128196, AI162849, BI068399
POPLAR.498	CK087896, AI162851
POPLAR.499	CK087898, BU893714, AI162861
POPLAR.500	CK087899, CK108275
POPLAR.501	CK087900, CK088879, CK098694, CK099078, CK099609, BI128055, BU828039, BU867913, BU813237, CK110370, BU891754, CK111201, BU870524, BU873592, BU886251, BU862051, BU862472, BU862676, BU864477, BU865785, BU830065, BU831405, BU831543, BU833117, BU833242, BU833999, BU836698, BU837602, BU822191, BU824870, BU826571, BU826772, BU879801, BU881005, BU883547, CK113531, BU875018, BU875079, BU875367, BU876528,…
POPLAR.502	CK087901, BU876508, AI162865, CK117274
POPLAR.503	CK087903, BU869515, CK111191, BU862509, BU863374, BU876636, BU876838, AI162868, BI120833
POPLAR.504	CK087904, CK087962, CK091740, CK093433, CK098695, CK098731, CK103497, BI128969, BI129849, BI131406, BI132361, BI123344, BI127104, BU829622, BU867559, BU816633, BU884478, BU865096, BU817070, BU811115, BU811686, BU880059, BU881850, BU882377, BU894857, BU897637, AI162869, AI162966, CK117114, CK117465, BI121476
POPLAR.505	CK087905, CK088638, CK098697, CK099356, BI129991, BI124367, BU891617, BU892099, BU893120, BU893285, BU893722, BU872243, BU887771, BU863018, BU830821, BU831649, BU833239, BU835951, BU836086, BU836719, BU836985, BU819495, BU820435, BU876885, AI161894, AI162871, AI163796, AI164539, AI165449, CK116921, CK117380, BI137771
POPLAR.506	CK087906, CK098698, AI162873
POPLAR.507	CK087907, BU881091, AI162874
POPLAR.508	CK087908, CK093527, CK095054, CK098699, CK103585, CK105000, BI127630, BI128886, BI129333, BI131606, BI122462, BI125875, BU814329, BU814450, BU815059, BU890433, BU890728, BU892205, CK112345, BU834291, BU822074, BU825607, BU826514, BU827262, BU810327, BU811101, BU811978, BU894699, BU895667, BU896652, BU898019, BU898121, AI162875, CK117324
POPLAR.509	CK087909, BU830152, AI162173, AI162878, BI138950
POPLAR.510	CK087911, CK098701, BI130776, BI122944, BI124791, BU891014, BU892440, BU893119, BU885454, BU887154, BU835534, BU826007, BU812095, CK113639, BU878947, AI162880
POPLAR.511	CK087912, BI130221, BU813830, BU896849, AI162881, AI165275
POPLAR.512	CK087913, CK089268, CK098703, CK099736, CK100062, BI128628, BI123614, BU814427, BU815980, BU816810, BU889976, BU893572, BU817566, BU820250, BU881346, BU883144, BU894679, BU896882, BU898025, CK115917, AI161856, AI162882, AI163264, AI165115, AI165373, AI166098, BI070339, BI069273, BI071791
POPLAR.513	CK087915, CK088546, CK099248, BI125180, BU828259, BU812934, BU815945, BU870975, BU874589, BU887732, BU830527, CK113562, BU877042, AI162885, AI164279, CK116319, BI069825
POPLAR.514	CK087916, BU827916
POPLAR.515	CK087917, CK089110, CK099936, BI128237, BI130721, BU829392, BU888087, BU889031, BU893209, BU893761, BU869544, BU871760, BU874839, BU883807, BU885198, BU885543, BU863584, BU863630, BU865068, BU865483, BU867309, CK112663, BU830050, BU830693, BU832400, BU832795, BU833025, BU834019, CK112832, BU836177, BU836198, BU836554, CK112861, BU818185, BU822903, BU825639, BU880891, BU882558, BU882843, BU876105,…
POPLAR.516	CK087919, BU827684, BU828041, BU829836, BU867610, BU868777, BU869247, BU812865, BU813198, BU813487, BU816188, BU816328, BU891764, BU870397, BU872293, BU872303, BU872718, BU830098, BU832774, BU832941, BU835081, BU836990, BU818787, BU819573, BU819992, BU825983, BU826200, BU879943, BU881007, BU881342, BU881651, BU882101, BU882148, BU882404, BU882780, AI162894, BI119955, BI120640, BI120728
POPLAR.517	CK087920, CK098708, BU883962, BU835256, BU837707, BU837877, BU823000, BU876170, AI162895, CK116822
POPLAR.518	CK087921, CK088760, CK090653, CK098709, CK103209, BI130599, BU877543, AI162896, BI071881
POPLAR.519	CK087922, AI162898
POPLAR.520	CK087923, CK093539, CK103595, BI131629, BU836920, AI162901, AI165594
POPLAR.521	CK087924, BU829866, BU830469, BU831057, BU835946, BU880042, BU875136, BU875827, BU876355, CK114138, AI162903, CK117255
POPLAR.522	CK087925, CK093285, CK108038, AI162904
POPLAR.523	CK087927, CK098711, BU814862, BU887888, BU882105, AI162909
POPLAR.524	CK087928, CK088611, CK098226, CK099321, BI129166, BU829368, BU815077, BU890014, BU891143, BU892626, BU893628, BU874555, BU885536, BU885729, BU831077, BU831219, BU831320, BU831781, BU832212, BU833614, BU833931, BU834916, BU836658, BU837772, BU821955, BU824325, BU826024, BU880146, BU881242, BU874999, AI161874, AI162912, AI163724, AI164468, AI164617, AI165152, AI165571, AI165686, CK116561, CK117155,…
POPLAR.525	CK087930, BU885606
POPLAR.526	CK087931, CK088805, CK089257, CK092310, CK093426, CK093447, CK098714, CK099537, CK100052, CK103492, CK103510, BI131378, BI131431, BI132010, BU828988, BU828993, BU829161, BU868432, BU868548, BU869118, BU869507, BU869510, BU814997, CK109961, CK110096, CK110121, BU816030, BU890352, BU891727, BU891979, BU887059, BU864746, BU865075, BU865749, BU866025, BU829944, BU829986, BU830141, BU830796, BU830945,…
POPLAR.527	CK087932, CK092032, CK098715, CK102067, BI127601, BU889652, BU832170, BU822540, BU896063, BU896526, AI162918
POPLAR.528	CK087933, CK087954, CK098716, BI128412, BI130147, BI131082, BI131124, BU869440, BU889900, BU892112, BU870400, BU870419, BU885669, BU886249, BU830384, BU831382, CK112769, BU837227, BU819303, BU819484, BU819619, BU819632, BU819795, BU822212, BU822829, BU823692, BU824124, BU812632, BU881149, BU875035, BU876810, BU879113, BU879572, AI162721, AI162919, AI162950, AI162952, AI163187, AI163805, AI164096,…
POPLAR.529	CK087934, CK090571, CK093734, CK100971, CK103767, BI129716, BI132145, BI124522, BU868508, BU815122, CK109963, CK110123, BU831673, BU817463, BU895591, AI162920, BI120274, BI120353
POPLAR.530	CK087935, BU822122, AI162921
POPLAR.531	CK087936, BI127861, CK108134, BI130761, CK112708, AI162923, CK116933
POPLAR.532	CK087937, BU813208, BU817515, BU810685, BU897508, AI162924
POPLAR.533	CK087938, CK096566, CK098717, BI127800, BI132076, BU832497, BU834996, AI162925
POPLAR.534	CK087939, CK098718, CK099984, BI127730, BI128762, BI128878, BI129160, BI131861, BU881895, AI162928, AI163548, AI163717, AI165304, AI165868, CK116473
POPLAR.535	CK087940, CK098719, CK106557, BU893726, BU821561, BU825328, BU825971, BU826543, BU809320, BU812183, BU875971, BU895175, AI162930, BI138727
POPLAR.536	CK087941, CK099765, BI129448, BU829594, BU892870, BU893424, BU830019, BU832134, BU832753, BU833444, BU833558, BU834053, BU836483, BU836519, BU821728, BU876862, AI162931, AI165432, CK116981
POPLAR.537	CK087943, BI122225, AI162933
POPLAR.538	CK087945, CK098722, BU869380, BU836785, BU827120, CK113110, BU876786, CK116269, AI161996, AI162085, AI162935, CK116563, CK117203
POPLAR.539	CK087947, CK100102, BU832887, BU833281, AI162938, CK116313
POPLAR.540	CK087948, CK087969, CK092209, CK093757, CK098723, CK098735, CK102240, CK103789, BI128054, BI132195, BI126538, BU891042, BU891541, BU894006, BU870075, BU874183, BU832068, BU823317, BU824445, BU810171, BU810755, BU812120, BU897290, BU897510, AI162939, AI162980, AI164116, BI069875, BI121053
POPLAR.541	CK087949, CK098724, BI128420, BI128673, BI128932, BI129885, BI130684, BI130943, BI131534, BI131539, BI132069, BI132362, BU889153, BU895683, BU895733, BU896049, BU896303, BU897614, BU897887, AI162711, AI162940
POPLAR.542	CK087950, CK105845, BI130260, BI130329, BU828152, BU890393, BU891587, BU870945, BU871041, BU872288, BU817509, BU819282, BU820060, BU881045, AI161695, AI162941
POPLAR.543	CK087951, CK092398, CK093689, CK102536, CK103724, BI127400, BI129678, BI130934, BI131506, BI131815, BI132018, BU867447, CK109520, CK109909, BU814689, BU889877, BU890932, BU893367, BU870735, BU871797, BU886693, BU887808, BU863987, BU864530, BU864711, BU865696, BU817502, BU818045, BU818240, BU818408, BU818444, BU818613, BU818625, BU819290, BU821009, BU881089, BU881455, CK114992, CK115313, CK115586,…
POPLAR.544	CK087952, CK092373, BI128482, BI128718, BI131635, CK108487, BU867611, BU868302, BU869172, BU890238, BU891078, BU892419, BU874521, BU886403, BU837541, BU826756, BU876966, BU877265, BU878843, BU897422, AI162948
POPLAR.545	CK087953, CK098725, AI162949
POPLAR.546	CK087956, CK087964, AI162790, AI162954
POPLAR.547	CK087957, CK087965, CK098727, CK098733, BI127815, BU893261, BU872394, BU883824, BU862987, BU863211, BU863806, BU863835, BU865181, BU866127, BU832088, BU836262, BU836275, BU836520, BU817028, BU817668, BU818989, BU820077, BU823033, BU824558, BU809344, BU809598, BU810842, BU810860, BU895166, BU896309, BU897419, BU897714, AI162958, BI069361, BI137115, BI137284, BI138014, BI138025
POPLAR.548	CK087958, CK088616, CK098728, CK099327, CK102432, BI128529, BU834239
POPLAR.549	CK087959, CK098729, BI129293, BI131127, BI131538, CK108286, BU867770, BU889307, BU869805, BU872459, BU866540, BU833445, BU824143, BU825216, BU880203, BU881887, BU882849, BU883523, AI162111, AI162962, AI163992, AI164571, AI164907, CK116397
POPLAR.550	CK087961, BI124651, AI162964
POPLAR.551	CK087967, CK097963, BU818213, BU818550, BU820855, AI162978, AI163484, AI163767
POPLAR.552	CK087968, BU864097, BU837457, BU837510, BU883056, CK113933, CK114169, BU879579, BU898006, AI162979, AI163241
POPLAR.553	CK087972, CK093346, CK098738, BU833873, AI162984
POPLAR.554	CK087973, CK088372, CK089054, CK099071, CK099854, CK107808, BU867621, BU813974, BU893157, BU884696, BU886183, BU886337, BU886719, BU887114, BU863249, BU864015, BU864408, BU866341, BU834727, AI161586, AI162985, AI163885, AI165599
POPLAR.555	CK087974, BU867862, BU887063
POPLAR.556	CK087975, CK098740, BI130076, BI131920, BU828283, BU828635, BU814962, BU871267, BU834027, BU826884, AI162987, AI164028, AI164033, CK117372
POPLAR.557	CK087976, CK092574, CK095789, CK101186, CK102701, BI129248, BU890013, BU873370, CK111948, BU835852, BU836787, BU818296, BU882378, CK113935, AI162988, CK116333, CK116817, BI120102, BI120929, BI121074, BI121457, BI121516, BI121606, BI138978
POPLAR.558	CK087977, CK098144, CK098742, BU820690, BU877373, AI161680, AI161722, AI162989, BI068856
POPLAR.559	CK087978, CK098744, BI126682, AI162991, AI164680, CK117281
POPLAR.560	CK087979, CK098745, BU867785, BU831507, BU832412, BU833965, BU834732, BU836255, BU836757, BU837875, CK113902, BU876065, BU878697, AI162780, AI162809, AI162992, AI165796, BI120315, BI120495
POPLAR.561	CK087982, CK089588, CK089749, CK089770, CK089954, CK090965, CK100314, CK100418, CK101274, BU827988, BU828009, BU828585, CK109118, BU868055, BU868152, BU868207, BU869059, BU869168, BU869326, BU869438, BU812776, BU812839, BU813116, BU813399, BU813505, BU813552, CK109531, CK109564, CK109605, CK109793, BU813985, BU814102, BU814257, BU814753, BU814807, BU814999, BU815512, CK110033, BU816020, BU816064,…
POPLAR.562	CK087984, CK098751, BU816100, BU895397, BU896333, BU897796, AI163003, AI163553
POPLAR.563	CK087991, CK098758, BU875784, AI163016
POPLAR.564	CK087993, CK098760, BI122078, BU813027, CK110965, CK111075, BU885848, BU810561, BU897103, AI163021
POPLAR.565	CK087994, CK098761, AI163022
POPLAR.566	CK087996, BU821446, AI162642, AI163024
POPLAR.567	CK087997, CK094927, CK098763, CK104878, BI125473, BU896903, AI163025
POPLAR.568	CK087999, CK097937, CK098765, CK107711, BU824693, BU812652, BU882090, AI163028
POPLAR.569	CK088000, CK098766, BI127936, BI127939, BI132144, BU828329, BU868563, BU816216, BU891241, BU892142, BU894008, BU874379, BU861792, BU862768, BU863466, BU867096, BU831017, BU831134, BU832927, BU832955, BU833921, BU833923, BU834116, BU835229, BU835284, BU835318, BU835483, BU835700, BU835893, BU836261, BU836461, BU836701, BU836898, BU837543, BU837965, BU819359, BU822257, BU822326, BU822482, BU823159,…
POPLAR.570	CK088001, BI130042, AI163030, BI136207, BI136224, BI136833
POPLAR.571	CK088002, CK098768, BU822337, AI163032
POPLAR.572	CK088003, BU888082, AI162036, AI163033
POPLAR.573	CK088004, CK088214, CK092618, CK098931, CK106964, BI130532, BI130560, BI124141, BU827838, BU813306, BU892156, BU885106, BU863297, BU833283, BU833600, BU837047, BU817679, BU818739, BU818809, BU822655, BU823535, BU824320, BU825132, BU825911, BU826535, BU875968, BU876257, BU877775, BU878164, BU878470, BU897359, AI163034, AI163575, AI164119, AI164935, CK117348, BI071046, BI072598, BI119584
POPLAR.574	CK088005, BI124428, BU828854, BU828986, BU825987, BU826820, AI163036
POPLAR.575	CK088006, AI163038
POPLAR.576	CK088009, CK096485, CK106297, BU829026, BU887992, BU820888, AI163045
POPLAR.577	CK088010, CK093207, CK103299, BI130851, CK108211, BU866895, BU833685, BU834183, BU821743, BU826554, BU810490, BU882846, BU896999, BU897160, AI163046, CK116518, BI135674, BI135727, BI137488, BI137589, BI137628, BI137783, BI137813, BI139210
POPLAR.578	CK088012, CK098769, AI163048
POPLAR.579	CK088016, CK098103, BI123246, BI126306, BU827385, BU827568, BU827694, BU828090, BU828362, CK109090, BU828920, BU829133, BU829163, BU829227, CK109194, BU829566, BU868241, BU869512, BU812798, BU813085, CK109559, BU814369, BU815086, CK110269, CK110270, CK110437, BU888033, BU888689, BU889395, BU889636, BU889691, BU890184, BU890185, BU890269, BU890602, BU891360, BU893629, BU861724, BU863358, BU863883,…
POPLAR.580	CK088019, CK098777, CK102960, BI129989, BI130991, AI163075
POPLAR.581	CK088022, CK098779, BI132346, BI124525, BI125769, BU816044, BU891288, BU891621, BU869654, CK111932, BU834384, BU825615, CK113767, AI163081, AI163700, AI166229, BI139119
POPLAR.582	CK088023, CK098781, BU891493, AI163084
POPLAR.583	CK088025, CK098782, BU829837, BU813762, BU863336, AI163086
POPLAR.584	CK088027, CK088333, CK098105, CK098783, CK099034, BI130790, BU827522, BU814933, BU891546, BU891813, BU892390, BU830225, BU833440, BU833547, BU835152, BU819668, BU825287, BU809511, BU810224, BU810394, CK113078, CK113389, BU894766, BU896683, AI161645, AI163089, AI163778, AI164564
POPLAR.585	CK088028, CK097274, BU837631, BU821414, BU809982, AI163090, AI163923
POPLAR.586	CK088029, CK093715, CK103749, BI132074, BU829491, BU888994, BU892445, BU861528, BU832174, BU835306, BU836926, BU837434, BU837472, BU837677, BU837757, BU819217, BU823852, BU879509, AI163093, AI164797, CK117302
POPLAR.587	CK088031, CK098786, BI125355, BU822053, CK114856, AI163096
POPLAR.588	CK088032, CK088452, CK092035, CK095083, CK105023, BI130388, BI125979, BU814714, BU820565, BU821270, BU882820, BU896105, AI166180, AI164048
POPLAR.589	CK088033, CK089214, CK098787, CK107996, BI128126, BI132331, BI126950, BU865198, BU865407, BU835783, BU809914, BU811420, AI163097, AI165338, AI165999, BI119804, BI120533
POPLAR.590	CK088034, CK088935, CK093125, CK098788, CK099682, CK103047, CK103227, CK107768, BI127548, BI127885, BI128535, BI129000, BI129214, BI129371, BI129650, BI129737, BI129801, BI130172, BI130651, BI130656, BI130801, BI131151, BI131253, BI131419, BI132016, BU891625, BU895034, AI162347, AI166182, AI165289, AI165375
POPLAR.591	CK088036, CK096454, CK098790, AI163099
POPLAR.592	CK088038, BU827631, BU829107, BU890172, CK111007, BU822608, AI166186, AI163194
POPLAR.593	CK088041, CK097745, CK098794, CK107525, BI126085, BU827415, BU828645, BU828844, BU829364, BU829759, BU829833, BU868068, BU868073, CK109337, BU813787, CK109819, BU816203, BU888659, BU889377, CK110774, BU890529, BU891059, BU893164, BU872038, BU884331, BU861955, BU863766, BU830636, BU831474, BU831994, BU832518, BU832591, BU832765, BU833421, BU833706, BU833863, BU834338, BU834775, BU836347, BU836800,…
POPLAR.594	CK088042, CK088400, CK089407, CK098795, CK099096, CK100174, BI130646, BI131993, CK108362, BI123569, BI125465, BU867858, BU868456, CK109682, BU815649, BU889427, BU890859, BU891708, BU871779, BU873389, BU886288, BU886974, BU834593, BU822216, BU809276, BU880757, BU875196, BU878965, BU894366, BU895070, AI166189, AI166190, AI163935, AI164004, AI164557, AI164762, BI069726, BI070142
POPLAR.595	CK088044, AI163107
POPLAR.596	CK088045, CK088092, CK098696, CK107930, AI162870, AI166194, AI163221, AI164911, CK117410
POPLAR.597	CK088046, CK098798, CK099555, BU895369, AI166195, AI165065
POPLAR.598	CK088047, CK088085, CK098821, BI130673, BI131856, BU828609, BU829319, BU830987, BU835025, BU880892, BU876694, BU877952, BU879255, AI166197, CK116279, AI163634, CK117316
POPLAR.599	CK088048, CK088928, CK090024, CK098800, CK099665, CK100613, BI129272, BI131977, BI124329, BU828245, BU829213, BU829366, BU814038, BU887957, BU884857, BU885269, BU886008, BU886248, BU887875, BU832266, BU823796, BU824945, BU826429, BU826490, BU827153, BU810652, BU810654, BU880300, BU881818, CK112968, BU876017, BU878648, BU879352, BU879541, BU895549, AI166198, AI165259, BI071343, BI071633, BI121531
POPLAR.600	CK088049, CK103705, BI131957, BU895552
POPLAR.601	CK088050, CK097095, CK097131, CK099675, BI122041, BU828263, BU828668, BU829854, BU867538, BU867686, BU868131, BU868398, BU868868, BU888466, BU888761, BU889587, BU889646, CK110802, BU891134, BU893282, BU885655, BU885681, BU886752, BU862982, BU863210, BU863701, BU864772, BU867216, BU831060, BU833371, BU836508, BU819782, BU821795, BU822108, BU822497, BU822606, BU824114, BU825177, BU809247, BU810793,…
POPLAR.602	CK088051, CK093429, AI166202
POPLAR.603	CK088052, BI130874, BU812783, BU832811, BU833006, BU827218, BU882876, BU876655, BU877325, AI162150, AI163109, BI119701, BI120014, BI135504
POPLAR.604	CK088053, CK088902, CK098300, CK099638, BI128204, BI124461, BU827874, BU829320, BU829481, BU829724, BU813947, CK111190, BU871927, BU873908, BU874238, BU884621, BU866436, BU867105, BU867125, BU829958, BU830715, BU833855, BU836114, BU836729, BU836873, BU822256, BU822659, BU823677, BU827348, BU897622, BU898162, CK115247, AI162005, AI162823, AI162847, AI163112, AI164474, AI165220, AI165589, CK116583,…
POPLAR.605	CK088054, CK097817, CK098803, BU813123, BU815411, BU878388, BU895681, BU897719, AI163113
POPLAR.606	CK088055, CK090256, CK098804, BU887687, BU880803, CK115484, AI163115, BI072614, BI136095, BI136356, BI136388, BI136661, BI136748, BI136948, BI136982, BI137072, BI137075, BI137158, BI138003, BI138053
POPLAR.607	CK088057, CK091844, BU814701, BU816678, BU861650, BU861922, BU862008, BU862035, BU862041, BU862571, BU863609, BU864301, BU864989, BU866199, BU830569, CK113327, AI163118, BI139332
POPLAR.608	CK088058, CK098807, BU896516, AI163119
POPLAR.609	CK088059, CK098808, BU836957, AI163121
POPLAR.610	CK088060, CK090045, CK091638, CK098809, BI128166, BI131191, CK108319, BI126101, BU813548, BU814280, BU871233, BU873788, BU884568, BU834195, BU837628, BU811406, BU883655, BU878893, BU894201, BU896287, BU897001, BU897711, AI166203, BI120408, BI138757
POPLAR.611	CK088062, BU887608, BU809833, BU894125, BU895083, BU895270, BU895924, BU895927, BU896963, BU898036, AI166206, CK117065
POPLAR.612	CK088063, CK089840, CK098810, CK100485, BI130500, BI131216, BI131596, BU890406, BU892992, BU870047, BU834432, BU834699, BU876496, BU876544, BU878719, AI162247, AI166179, AI166207, AI163681, AI164139, CK117371, BI070418
POPLAR.613	CK088066, CK088389, CK094539, CK095872, CK096822, CK104505, CK106657, BI127595, BI127984, BI128606, BI122054, BI122241, BI122990, BI123488, BI123835, BI125008, BI125556, BI127152, BU828877, BU829373, BU829774, BU867758, BU868437, BU868517, BU869099, BU812800, BU813660, CK109654, BU813902, CK109856, BU815155, CK110212, BU816321, BU816325, BU816488, BU888288, BU888395, BU889194, BU889457, BU889490,…
POPLAR.614	CK088067, CK088082, CK098812, CK107928, CK107983, BI127994, BI128935, BI130371, BI131844, BI123625, CK109519, BU814784, CK110002, CK110163, BU888163, BU889017, BU889463, CK110715, CK110815, BU890540, BU870912, BU874371, BU883771, BU883788, BU884091, BU884196, BU884451, BU885011, BU885048, BU885161, BU885357, BU885464, BU886205, BU887224, CK112363, BU887438, BU830097, BU831265, BU831355, BU832991,…
POPLAR.615	CK088068, CK098813, BI130772, BU814904, CK111003, CK116277
POPLAR.616	CK088069, CK102363, BI128365, BU884925
POPLAR.617	CK088070, CK089367, CK089648, CK089827, CK093435, CK095217, CK097121, CK099352, CK099371, CK100474, CK103498, CK106937, BI128152, BI129153, BI129641, BI130907, BI131213, BI131405, CK108242, BI122057, BI122529, CK108455, BI123455, BI123753, BI123828, BI124121, BI124349, BI124479, BI125196, BI125542, BI126380, BI126399, BI126594, BI127123, BU827801, BU828339, BU828442, BU813483, BU813596, BU813712,…
POPLAR.618	CK088072, BI129199, BI131461, BU891585, BU884590, BU823745, BU824100, BU825317, BU878554, BU898274, AI163159
POPLAR.619	CK088073, CK090152, CK090763, CK097196, BU827443, BU813193, BU886212, BU886226, BU835907, BU835908, BU810140, BU810988, BU876091, AI163166, BI071732
POPLAR.620	CK088076, CK098818, AI163125
POPLAR.621	CK088078, CK088365, CK098820, BU822100, AI163131, CK116409
POPLAR.622	CK088079, AI163133, AI164430
POPLAR.623	CK088080, CK094238, CK104194, BI123185
POPLAR.624	CK088081, CK092782, CK102882, BI127559, BI129732, BI130876, BI131255, BU868899, BU890112, BU891545, BU892471, CK112201, CK112508, BU865296, BU865313, BU866299, BU833039, BU820243, BU821639, BU879856, BU879246, BU896695, BU897698, BU898157, AI163138, BI120641, BI120890, BI139331
POPLAR.625	CK088084, BI128251, BI129511, BI130496, BI131826, BI131865, BI131886, BI132135, BU827705, CK108988, BU828481, CK109230, BU867763, CK109434, CK109453, BU814168, BU815363, CK110072, CK110227, BU888946, BU889026, BU889842, BU890025, BU890288, BU890864, BU892080, BU893030, BU893345, BU883891, BU883958, BU884190, BU884578, BU884780, BU884927, CK111854, BU885613, BU885657, BU885792, BU886341, BU886885,…
POPLAR.626	CK088087, CK098269, CK098822, BU828299, BU829380, BU868250, BU813696, BU814135, BU815136, BU889631, BU889822, BU892285, BU892566, BU870736, BU871947, BU831041, BU833497, BU837136, BU837668, CK112885, BU809857, BU811352, BU812126, BU878102, BU878837, BU896159, CK115239, CK115270, AI161946, AI163179, AI165236, AI166063
POPLAR.627	CK088088, CK098823, CK099886, BI130090, CK108310, CK108465, BI123392, BU868025, BU891619, BU884540, BU885499, BU885612, BU885785, BU887774, BU862337, BU863314, BU836234, BU812576, BU881164, BU875078, BU875203, BU875525, BU876372, BU876771, CK114049, BU878365, AI163189, AI165693, BI071017, BI119639, BI135888
POPLAR.628	CK088090, CK102255, BI128095, BI128763, BI131346, CK109539, BU814386, BU888109, BU888632, BU889385, BU889391, BU889429, BU889837, BU893984, BU886181, BU820727, BU822850, BU879996, AI163211, CK116581, BI069838, BI070194, BI139136
POPLAR.629	CK088093, CK089156, CK095472, CK099981, CK105381, BU865778, BU830228, BU831179, BU831389, BU816893, BU896474, AI163201, AI165858, BI139262
POPLAR.630	CK088094, CK095640, CK098835, CK104409, BU813270, BU895442, BU896052, AI163202
POPLAR.631	CK088096, CK098836, CK109019, BU828662, BU813322, BU889627, BU890507, BU886220, BU886685, BU861924, BU865415, CK113600, AI163205, BI072928
POPLAR.632	CK088097, CK092432, CK092702, CK092997, CK093182, CK093248, CK098344, CK098837, CK099833, CK101944, CK103101, CK103506, CK107797, CK107815, CK107827, CK107868, CK107902, BI127384, CK107950, BI127551, BI127607, BI127735, BI127759, BI127789, BI127798, BI128003, BI128050, BI128110, BI128168, BI128330, BI128348, BI128351, BI128475, BI128712, BI128740, BI128929, BI128937, BI129240, BI129370, CK108076,…
POPLAR.633	CK088098, CK098838, BU869682, BU870628, CK112681, BU834283, BU881087, AI163227
POPLAR.634	CK088099, BU887715
POPLAR.635	CK088100, CK088457, CK098842, BU813669, BU871645, BU864490, BU866228, BU833236, AI163251, AI164098
POPLAR.636	CK088101, AI163252
POPLAR.637	CK088102, CK098843, BU834479, AI163253
POPLAR.638	CK088104, CK090182, CK094788, CK100668, CK100726, CK104774, BI125026, BU869449, BU814702, BU869573, BU866051, AI163261, BI069436, BI071703, BI072329
POPLAR.639	CK088106, BU813292, CK110021, CK110183, AI163269
POPLAR.640	CK088107, CK098849, CK099426, BI127757, BI130068, BI130526, BU835589, BU897924, AI163234, AI164697, AI164969
POPLAR.641	CK088108, CK090188, CK100730, CK108844, BU867632, BU884476, BU885439, BU885639, BU819038, BU812268, BU882403, BU875131, CK114017, BU879604, AI163239, CK117439, BI072353
POPLAR.642	CK088109, CK088320, CK090844, CK093309, CK097327, CK099020, CK101179, CK107133, BI127530, BI129410, BI131400, BU827511, BU828577, BU829761, BU868691, BU869179, BU813415, BU874095, BU874205, BU883775, BU886929, BU887678, BU863985, BU866329, BU831150, BU835332, BU835826, BU820976, BU823065, BU881453, BU883215, BU877582, BU877833, BU878288, BU878705, BU879249, BU894526, AI162889, AI163243, AI163748,…
POPLAR.643	CK088111, CK098852, AI163245
POPLAR.644	CK088112, CK092651, CK093716, CK098174, CK098853, BI127527, BI127908, BI129968, BU873217, AI161784, AI162093, AI163270
POPLAR.645	CK088113, BU862637, AI163271
POPLAR.646	CK088115, CK098855, AI163273
POPLAR.647	CK088116, CK096939, CK098856, CK102558, CK106780, BI128881, BU817146, BU822162, AI161585, AI161871, AI163275
POPLAR.648	CK088117, BI123101, BU869981, BU870256, BU871653, BU886011, BU867347, BU896059, BU896191, BU898109, AI163276
POPLAR.649	CK088118, CK088177, CK088710, CK092696, CK092731, CK093127, CK093437, CK098858, CK099434, CK102802, CK102830, CK103500, CK107734, CK107961, BI127539, BI127557, BI127574, BI127579, BI127587, BI127633, BI127906, BI127921, BI127998, BI128025, BI128038, BI128067, BI128130, BI128154, BI128279, BI128361, BI128384, CK108031, BI128497, CK108043, BI128687, BI128705, BI128730, BI128739, BI128759, BI128791,…
POPLAR.650	CK088120, CK088699, CK093428, CK099423, CK103494, BI131427, BU827749, BU892598, CK111221, BU821482, BU826934, BU810004, AI163285, AI163307, AI164688, AI164801, AI164873, BI071686, BI072210, BI072696, BI138090, BI138464, BI139082
POPLAR.651	CK088121, CK092049, CK102084, BI127638, BU834080
POPLAR.652	CK088122, CK088951, CK092126, CK092995, CK093199, CK093253, CK093607, CK098862, CK099279, CK102156, CK103099, CK103339, CK103629, CK103650, CK107787, BI127375, BI127516, BI127809, BI127928, BI127950, BI128352, BI128392, BI128479, BI128531, BI128587, BI128902, BI129186, BI129445, BI129532, BI130044, BI130170, BI130196, BI130198, BI130245, BI130298, BI130305, BI130344, BI130437, BI130462, BI130829,…
POPLAR.653	CK088124, BU865457, BU880536, AI163298
POPLAR.654	CK088125, CK097051, CK097149, CK098866, CK106877, CK106963, BU889808, BU893817, BU893891, BU816869, BU816881, BU819177, BU819242, BU819613, BU819714, BU820951, BU821546, BU821809, BU822160, BU822409, BU822488, BU822551, BU822653, BU822908, BU823310, BU823439, BU823606, BU823612, BU823659, BU823931, BU824137, BU824138, BU824307, BU824635, BU894360, AI163303, BI068570
POPLAR.655	CK088128, CK096806, CK098867, BU895423, AI163314
POPLAR.656	CK088129, CK097002, CK098868, BU893315, CK111168, BU871204, BU871837, BU872178, BU872240, BU872284, BU873100, BU873248, BU821487, BU822296, BU822311, BU824521, BU881053, BU876179, AI163315, CK117210, CK117301
POPLAR.657	CK088130, CK088407, CK088482, CK099103, BI128852, BI131589, BU894439, AI163953
POPLAR.658	CK088132, CK092083, CK095607, CK098870, BU811245, AI163320
POPLAR.659	CK088134, CK091179, CK098872, BU832892, AI163322
POPLAR.660	CK088135, CK096821, CK098874, AI161568, AI163324
POPLAR.661	CK088137, CK092622, CK094943, CK104897, BI125523
POPLAR.662	CK088138, CK092841, CK092990, CK102947, CK103094, BI127210, CK107777, BI128439, BI128887, BI129538, BI129892, BI130267, BI130322, BI131187, BI131891, BI132326, BU894130, BU894292, BU895617, BU895665, BU896785, BU897069, BU897587, BU897715, BU898166, AI163338
POPLAR.663	CK088141, CK096869, CK106713, BU812933, BU821954, BU809501, AI163342
POPLAR.664	CK088142, CK098254, CK098876, CK102269, BI128132, BI128555, BU889472, BU835663, BU820900, BU823588, BU812124, AI161919, AI163344, BI138308
POPLAR.665	CK088144, CK091948, CK092913, CK098877, CK101990, CK103013, BI127374, BI128269, BI130084, BI122493, BU892485, BU885294, BU863019, BU834352, AI163347
POPLAR.666	CK088146, BI128000, BI128258, BU831292, AI163350, BI068682
POPLAR.667	CK088148, CK092282, CK102413, BI128488, BU888060, BU871591, BU862325, BU818485, BU874989, BU876526, BU897450, AI163359, BI069409, BI139498
POPLAR.668	CK088149, CK096349, BU827382, BU869390, BU835575, CK114123, BU878583, BU879730, AI162376, AI163364
POPLAR.669	CK088151, CK088676, CK097174, CK098881, CK099397, BU827527, BU827934, BU829193, BU813420, BU813950, BU815157, BU888256, BU889689, CK110749, BU890485, BU890576, BU891319, BU891325, BU891347, BU892997, BU870405, CK111945, BU863758, BU864727, BU831715, BU835267, BU816926, BU819913, BU822189, BU822495, BU822656, BU822701, BU823599, BU823803, BU823827, BU824759, BU876290, BU894550, BU897794, BU898112,…
POPLAR.670	CK088155, CK092315, CK097796, BU824261, BU896456
POPLAR.671	CK088156, CK098885, BU865031, BU896187, AI163385, BI139304
POPLAR.672	CK088157, CK092496, CK098067, CK102262, CK102633, CK107877, BI127517, BI127701, CK107993, BI128111, BI128131, BI128432, BI128829, BI129316, CK108079, BI130487, BI131598, CK108340, BU886864, BU894709, BU895202, BU895327, BU895812, BU896291, BU896867, BU898017, BU898117, BU898260, AI161594, AI162753, AI162797, AI162943, AI163203, AI163386, AI164933, AI164934, AI164972, CK116343
POPLAR.673	CK088158, CK098886, BI126467, BI126856, BU828250, CK109319, BU891370, BU871274, BU871592, BU862875, BU897858, AI163391
POPLAR.674	CK088159, CK098887, BI132100, AI163394, AI163898
POPLAR.675	CK088160, BU893041, BU887796
POPLAR.676	CK088161, CK098888, AI163398, AI164863
POPLAR.677	CK088162, CK098889, AI163401
POPLAR.678	CK088163, CK098890, BI128778, BU870670, BU833483, BU821327, AI163403, AI165997
POPLAR.679	CK088166, BI129334, BI131978, BU888233, CK111772, BU821209, BU881896, BU883659, BU877084, BU897657, AI163418
POPLAR.680	CK088167, CK089312, CK100097, BU889362, CK111059, BU886581, BU887571, BU861814, BU866516, BU818204, AI163419, CK116302
POPLAR.681	CK088168, CK095888, CK105713, CK107866, BI130209, BI122355, BI123232, BI124184, BI124688, BI126522, BU829043, BU868408, CK110743, BU890654, BU890863, BU893011, BU893072, BU893143, BU871811, BU871991, BU872233, BU872905, BU873506, BU874625, BU817278, BU817501, BU817556, BU817675, BU817933, BU818420, BU818750, BU819017, BU819245, BU821017, BU821974, BU822843, BU823595, BU824259, BU812442, BU812620,…
POPLAR.682	CK088172, CK095601, BU834561, CK113162, BU895691, AI163434
POPLAR.683	CK088173, CK098901, BU867550, BU863450, BU863760, BU866351, BU866697, BU831885, BU820970, BU825260, BU810102, BU810601, BU897165, AI163440
POPLAR.684	CK088175, BI129488, BI129645, BU868083, BU815604, BU862537, BU833284, BU837957, BU826862, BU875491, BU875655, BU875673, AI163444
POPLAR.685	CK088176, BU831803
POPLAR.686	CK088178, CK098905, BU888798, BU891696, BU831559, BU832792, BU826662, BU877226, BU896435, BU897362, AI163453
POPLAR.687	CK088182, BU834198
POPLAR.688	CK088183, CK091360, CK098909, CK101525, BU872650, AI163462, BI135562, BI135696, BI135978, BI136098, BI137343, BI137426, BI137469, BI137579, BI137582, BI137605, BI137683, BI137696, BI137698, BI137778, BI137814, BI137866, BI137926
POPLAR.689	CK088184, BI128933
POPLAR.690	CK088186, CK097447, BU886275, BU825513
POPLAR.691	CK088187, CK091991, CK093206, CK098914, CK103298, CK107377, BI130849, BI131268, CK108368, BI123089, BI123176, BI123871, BI123928, BI124156, BI124203, BI125268, BU829087, BU829795, BU867809, BU868369, BU813101, CK109887, CK110204, BU892197, BU892911, BU871410, BU871957, BU871962, BU874411, BU874904, BU874905, BU874969, BU883801, BU885003, BU886143, BU887239, BU867419, BU865455, BU866101, BU866432,…
POPLAR.692	CK088189, BU888349, BU893773, BU818119, BU818470, AI163487
POPLAR.693	CK088190, CK098916, AI163495, CK116630
POPLAR.694	CK088191, AI163500
POPLAR.695	CK088192, CK088381, CK098918, CK099075, BI131888, BU827837, BU889616, BU889784, BU831444, BU836412, BU837459, AI163504, AI163893, BI069543, BI072626
POPLAR.696	CK088193, CK088485, CK088969, CK092592, CK098919, CK099176, CK099726, CK099799, BI130713, BI132272, BU814206, BU889788, BU893557, BU864731, BU833643, BU834300, BU835092, BU835529, BU837097, BU818663, BU819215, BU820552, BU821575, BU821611, BU881176, AI163477, AI163505, AI163797, AI164124, AI164336, AI165356, AI165441, AI165453, AI165486, AI165491, AI165634, AI165748, AI165958, CK116416, CK116520,…
POPLAR.697	CK088194, CK097345, CK107152, BU823114
POPLAR.698	CK088195, CK098921, BU816582, BU886465, BU837480, BU822654, BU822663, BU823044, BU824257, AI163507
POPLAR.699	CK088197, CK097827, CK098923, AI163510
POPLAR.700	CK088198, CK088292, CK097243, CK098924, CK107050, BI131031, BI122317, BI122331, BI122814, BI122840, BI123656, BI123791, BI124051, CK108581, BI126462, BU868575, BU868787, BU815003, CK110215, BU870240, CK111208, BU870859, BU871080, BU872465, BU874312, BU874782, BU874968, BU883943, BU883993, BU884326, BU886412, BU887597, BU887598, BU822010, BU822873, BU824049, BU824464, BU825585, BU826691, BU809470,…
POPLAR.701	CK088199, CK098925, CK107583, BI131644, BI122882, BI124571, BI125055, BI125483, BU829367, BU829635, BU815629, BU888323, BU888668, BU890925, BU891006, BU891798, BU873382, BU862656, BU832228, BU833760, BU834051, BU834408, BU834915, BU835888, BU836288, BU836881, BU824289, BU826546, BU826898, BU882214, BU877850, BU895680, BU896308, BU897645, AI163514
POPLAR.702	CK088200, BU835642, BU827224, BU880808, AI163515, AI163527
POPLAR.703	CK088201, CK098137, BI128808, BU813987, BU816198, BU817872, BU819292, BU820646, BU820759, BU820776, BU820802, BU822798, BU823978, BU824035, BU824618, AI161709, AI162108, AI163516, AI163716, BI069147, BI120259, BI120273, BI120678, BI120715, BI120733, BI121179, BI121387, BI138241, BI138356, BI138755
POPLAR.704	CK088203, AI163522
POPLAR.705	CK088204, CK088665, CK094278, AI163525
POPLAR.706	CK088205, CK097276, CK101348, CK105932, BI127935, BI127941, BI128776, BI131787, CK109279, BU892096, BU886342, BU830310, BU831161, BU831251, BU833017, BU833254, BU834339, BU835590, BU835741, BU837501, BU837895, BU816983, BU817149, BU817381, BU817462, BU817612, BU817636, BU817801, BU818145, BU818310, BU818419, BU818731, BU818856, BU818867, BU818874, BU819286, BU819406, BU819458, BU819549, BU819599,…
POPLAR.707	CK088206, BU830398, AI163530, CK117240
POPLAR.708	CK088207, BU888285, BU890731, BU830634, BU836798, BU837215
POPLAR.709	CK088208, CK088658, BI127716, BU827506, BU828925, BU868258, CK109395, BU890230, BU891107, BU893097, BU870983, BU831985, BU836091, BU837502, BU821185, BU825294, BU826127, BU876060, BU876188, BU878715, AI163535, AI163688, AI164565, AI165301
POPLAR.710	CK088209, CK088715, CK098928, CK099439, BU869157, BU890253, BU891274, BU891483, BU892223, AI163536, AI164724, BI139095
POPLAR.711	CK088210, CK090833, CK092513, CK098929, CK102651, BI129109, CK109837, BU888404, BU870242, BU871535, BU871841, BU872729, BU861673, BU834605, BU821098, BU811055, BU883219, CK113758, AI163539, AI164843, BI071019, BI071053, BI121021, BI138512
POPLAR.712	CK088211, CK098930, BI129169, BI130367, BI130524, BI123944, BU827804, BU828363, BU812867, BU813302, BU813667, BU814885, BU889284, BU890931, BU891690, BU891849, BU870997, BU871642, BU872150, BU872600, BU872948, BU885494, BU887873, BU887881, BU865744, BU866064, BU833752, BU834598, BU835432, BU823620, BU824932, BU825866, BU826365, BU880931, BU881928, BU882181, BU882320, BU883030, BU883385, CK113936,…
POPLAR.713	CK088212, CK097395
POPLAR.714	CK088215, CK092583, CK093533, CK098932, CK103589, CK105263, BI129274, BI131619, BI126736, CK108934, BU867460, CK110760, BU871340, BU884306, BU832090, BU835374, BU821838, BU822385, BU822990, BU809185, BU883094, BU897300, CK115645, AI163576, BI139057
POPLAR.715	CK088216, CK094455, CK097454, CK098933, CK104408, CK107265, BI123918, BU828849, BU828989, BU867761, BU813065, BU888388, BU892408, BU873789, BU886146, BU829977, BU830509, BU833890, BU823376, BU879624, AI163577, CK117444, BI071520
POPLAR.716	CK088218, CK089129, CK091971, CK099955, CK102011, CK107740, CK107938, BI128727, BI130430, BI130917, BI131678, BU813056, BU813466, BU814680, BU814892, BU815410, BU816694, BU816739, BU885443, BU820790, BU821288, BU821416, BU823440, BU824460, BU894597, BU897025, BU897198, AI163582, AI165794, CK116544, CK116607, BI071615
POPLAR.717	CK088219, AI163583, BI068323, BI070667
POPLAR.718	CK088220, CK088634, CK098935, BU828131, BU869642, BU872310, BU885220, BU863417, BU830891, BU832237, BU834119, BU821845, BU824092, BU824927, BU880383, BU881209, CK114208, AI162184, AI163544, AI166245, CK116684
POPLAR.719	CK088221, CK091807, CK102028, BI127468, BU874909, BU884377, BI139244
POPLAR.720	CK088222, CK090681, CK090893, CK098937, CK101062, CK101210, BI127193, BI127804, BI132015, BU829221, BU884505, BU830937, BU838035, BU817252, BU818573, BU821309, BU821479, AI163549, BI069733, BI120050, BI120119, BI120209, BI120904, BI121382, BI121567, BI121580, BI121711, BI121756, BI121765, BI121898, BI138208, BI138340, BI138347, BI138435, BI138576
POPLAR.721	CK088224, CK098938, CK108959, BU829725, BU812955, BU812984, BU813177, BU816119, BU888209, CK110671, BU891886, BU892093, BU892902, BU863587, BU821975, BU822499, BU824292, BU881775, BU894089, AI163551, BI120195, BI120291, BI121159
POPLAR.722	CK088225, BU889482, BU830184, BU833582, BU837571, BU824352, BU881636, BU895022, AI163556
POPLAR.723	CK088226, CK098939, CK108171, BI126790, BU889793, BU891382, BU869735, BU872842, BU874864, BU830931, BU832773, BU823660, BU875700, BU879363, AI163559, AI166012
POPLAR.724	CK088228, CK093311, CK098941, BI128997, BI131078, BI132142, BI123180, BI125378, BU887197, BU819370, BU897177, AI163564, AI164852, BI069578
POPLAR.725	CK088229, CK098942, BI122296, AI163565
POPLAR.726	CK088230, CK093579, CK103628, BI128090
POPLAR.727	CK088231, CK098943, BI127777, BI128014, BU867665, BU869207, CK109898, CK110590, BU888290, BU892063, BU874503, BU861584, BU867400, BU831357, BU831979, BU832389, BU834242, BU834277, BU836682, BU820451, BU820465, BU825831, BU826666, BU877986, BU879716, BU895400, AI163567, AI165429, BI119580, BI120628, BI137365, BI137941, BI138677
POPLAR.728	CK088235, CK095235, CK098947, CK105176, BI127460, BI130529, BI126449, BU867428, BU867429, BU867640, BU867681, BU867987, BU868791, BU868997, BU869299, BU888426, BU869688, BU869732, BU869839, BU869884, BU869903, BU869994, BU869995, BU869997, BU870042, CK111105, CK111138, CK111202, CK111207, BU870376, BU870394, BU870429, BU870451, BU870496, BU870529, BU870561, BU870601, BU870737, BU870754, BU870772,…
POPLAR.729	CK088236, CK088439, CK092625, CK093026, CK098948, CK108140, BU881986, BU895804, AI163590, AI164015, CK117492
POPLAR.730	CK088239, CK096002, CK096917, CK098903, CK098951, CK106762, BU867639, BU890205, BU866682, BU818562, BU822093, AI163446, AI163595, BI138541
POPLAR.731	CK088240, CK088961, CK098952, CK099716, CK101014, CK106579, CK107803, BI131496, BU827444, BU867470, BU813494, CK110009, CK110062, CK110170, BU886182, BU864891, BU865271, BU830638, BU831805, BU832974, BU836802, BU817551, BU821618, BU826519, BU894978, BU897009, BU897822, AI161737, AI162586, AI163438, AI163596, AI164411, AI165344, BI119776, BI119990, BI120303, BI121424, BI121949, BI139357, BI139455
POPLAR.732	CK088241, CK098953, AI163597
POPLAR.733	CK088242, CK098954, AI163598
POPLAR.734	CK088243, CK098955, AI163599
POPLAR.735	CK088244, CK093397, CK094810, CK095216, CK097044, CK098956, CK102480, CK103470, CK105163, CK106870, BI131309, BI122722, BI125122, BI126396, BU815537, BU889184, BU890378, BU892446, BU892943, BU861766, BU831578, BU831672, BU835408, BU837284, BU820194, BU820729, BU822393, BU881404, CK114045, BU878851, BU879119, AI163601, BI071169, BI135768, BI136411, BI136735, BI136898, BI136952, BI136976, BI137008,…
POPLAR.736	CK088246, CK098958, BU866538, BU836545, BU882976, AI163627
POPLAR.737	CK088247, CK098959, AI163628
POPLAR.738	CK088248, CK098960, BU829445, BU885539, BU863183, BU863918, BU827149, BU877656, AI163630
POPLAR.739	CK088251, CK098963, CK102940, BI127734, BI129881, BI122829, BI123718, BI124090, BI125428, BU827397, BU827423, BU828783, BU868159, BU813173, CK109659, BU814409, CK110449, BU888991, BU891747, BU869886, BU871723, BU874319, BU874537, BU874679, BU885193, BU885664, BU862086, BU829888, BU830206, BU831178, BU831218, BU831268, BU832512, BU832837, BU833090, BU832965, CK112760, BU834305, BU834998, BU835200,…
POPLAR.740	CK088252, CK094604, CK104587, BI132165, BI124431, BU827870, BU893546, BU830131, BU825611, BU875179, AI163636
POPLAR.741	CK088254, CK093459, CK103521, BI130346, BI131460, BU813777, BU830318, BU834529, BI138976
POPLAR.742	CK088255, CK092380, AI163606
POPLAR.743	CK088256, BU814316
POPLAR.744	CK088257, CK089160, CK098965, BI127204, CK107799, BI128765, BI129143, BI131436, BU829354, BU820886, BU823538, BU824680, AI162546, AI163608
POPLAR.745	CK088258, CK098966, CK107083, BU833219, BU835632, BU894650, AI163613
POPLAR.746	CK088259, CK098967, AI163615
POPLAR.747	CK088260, CK098968, BU868364, BU814401, BU814421, BU814430, CK109854, BU815180, CK110392, BU887506, BU896542, AI163617
POPLAR.748	CK088262, CK098971, BU863378, BU825126, BU825412, BU879018, AI163626
POPLAR.749	CK088264, CK098973, BI127352, BI129295, BI131285, CK108461, BI125044, BI125710, BI126963, BI126975, BU829231, BU829753, BU868098, BU816495, BU870365, BU872396, BU873649, BU873922, BU873965, BU874608, BU861667, BU864051, BU867037, BU867375, BU829875, BU832004, BU832613, BU834573, BU835008, BU835823, BU836209, BU836446, BU822554, BU824767, BU825539, BU811004, BU881257, BU875453, BU894118, BU895721,…
POPLAR.750	CK088265, CK097045, AI163639
POPLAR.751	CK088266, CK092705, CK098974, CK102808, BI129552, BI131235, BI122469, BI125082, BI126613, CK109834, BU871468, BU871740, BU874344, CK112058, BU885890, BU887187, BU887609, BU887626, BU861769, BU865980, BU826375, BU808720, BU808725, BU808919, BU880291, CK113788, BU897092, AI163640
POPLAR.752	CK088268, CK096997, CK106836, BU885765, BU822305
POPLAR.753	CK088269, CK098976, BU813083, AI163643
POPLAR.754	CK088270, AI163646, CK116871, CK116881
POPLAR.755	CK088271, CK088471, CK098435, CK098977, CK099159, BI127202, BI131615, BU829220, BU868686, BU815509, BU893291, BU873676, BU883768, CK112503, BU866892, BU832583, BU833164, BU834335, BU834603, BU834742, BU835697, BU835750, BU835989, BU837771, BU819527, BU879908, BU876783, BU878302, BU895030, BU895427, AI162237, AI162242, AI163206, AI163424, AI163648, AI163978, AI164065, CK116342
POPLAR.756	CK088272, BI125957, BU828004, BU828369, BU829431, BU867622, BU867836, BU868500, BU868666, BU868949, BU869005, BU812810, BU812956, BU813055, BU813303, BU813616, BU813638, CK109475, CK109600, CK109760, BU814051, CK109874, BU814812, BU814852, BU815012, BU815079, BU815401, CK110225, BU815990, BU816021, CK110597, BU816629, BU887929, BU888137, BU888263, BU888535, BU888754, BU888791, BU888795, BU888837,…
POPLAR.757	CK088273, CK090609, CK093454, CK098979, CK100997, CK102373, BI127205, CK107904, BI128399, BI131694, CK108463, BI123363, BI123895, BI126013, BI126645, BU827783, BU828285, BU828313, BU828480, BU828644, BU828793, BU828797, BU868502, CK109454, BU813882, BU888449, BU888826, BU890431, BU890438, BU893025, BU893250, BU871020, BU871099, BU872605, BU872956, BU873689, BU873887, BU874448, BU885392, BU885934,…
POPLAR.758	CK088274, CK098980, CK105496, BI122263, BU835111, BU817418, BU811548, CK114076, AI163655
POPLAR.759	CK088276, CK098981, AI163658
POPLAR.760	CK088277, CK089953, BU891660, BU894343, BU897912
POPLAR.761	CK088278, BU824663
POPLAR.762	CK088281, BU885812, BU809154
POPLAR.763	CK088283, BU873794
POPLAR.764	CK088285, CK098991, CK106305, BU873037, BU820903, AI163680
POPLAR.765	CK088286, BU829140
POPLAR.766	CK088287, CK098992, CK112322, BU831719, BU882610, CK113960, AI163683
POPLAR.767	CK088289, CK098994, BU833390, AI163685, BI071037
POPLAR.768	CK088291, CK098997, BI127212, BI125229, BU810640, CK116268, AI163690
POPLAR.769	CK088293, CK096496, CK099000, AI163697
POPLAR.770	CK088295, BU874240, BU874243
POPLAR.771	CK088298, BU814984, BU832763, BU836162
POPLAR.772	CK088299, CK097507, CK099004, CK107308, CK108882, BU829421, BU866263, BU866791, BU833202, BU836294, BU837094, BU823489, BU825236, BU878120, BU896247, AI163710, BI138827
POPLAR.773	CK088301, CK095705, CK099006, BU827776, BU889254, BU890143, BU874786, BU884796, BU885547, BU830239, BU817788, BU881992, BU875092, BU876041, BU877397, BU877854, BU878022, BU878079, BU878969, BU879216, BU894676, AI163712, AI164051
POPLAR.774	CK088302, CK099007, BI132109, BI122705, BI122755, BI126910, BU872631, BU885051, BU894675, BU895587, BU896306, BU897709, AI163713
POPLAR.775	CK088304, CK099009, BU867738, BU892592, BU884691, BU885554, BU885661, BU885702, BU886409, BU864065, BU865974, BU866029, BU809291, BU894568, CK115779, AI163719, AI164432
POPLAR.776	CK088306, CK093314, CK103395, BI131084, CK110102, BU884680, BU886264, BU831272, BU836644, BU877083
POPLAR.777	CK088311, CK099012, BU883676, AI163728
POPLAR.778	CK088312, CK092895, CK098100, CK099013, CK102993, CK107746, BI130026, BU827989, BU829585, CK109698, BU816092, BU893092, BU867007, BU834651, BU812572, AI161637, AI163730, BI071233, BI135492, BI138110
POPLAR.779	CK088313, CK091107, CK092108, CK099014, CK103303, BI127660, CK107986, BI127842, BI128044, BI128199, BI128328, CK108039, BI128609, BI128786, BI128872, BI128909, BI129005, BI129108, BI129140, BI129183, BI129196, BI129413, BI129479, CK108093, BI129789, BI129807, BI129911, BI129963, BI130217, BI130345, BI130443, BI130470, BI130846, BI130865, BI130912, BI131339, BI131368, BI131535, BI131730, BI131868,…
POPLAR.780	CK088314, CK093339
POPLAR.781	CK088316, CK091690, CK096675, BU811430, BU811516, BI138903
POPLAR.782	CK088317, BU886901
POPLAR.783	CK088318, CK099019, BU813112, BU813564, BU884921, BU883340, CK113702, AI163742
POPLAR.784	CK088321, CK093640, CK099022, CK103680, BI131873, CK111272, BU885303, BU885393, BU887020, AI161886, AI162855, AI163750, CK117498
POPLAR.785	CK088323, CK099024, BU828356, BU867700, BU888280, BU873633, BU885959, BU835711, BU818766, BU880833, BU879279, AI162679, AI163757, AI164379
POPLAR.786	CK088324, CK099025, BI131130, AI163267, AI163758, CK117095, CK117290
POPLAR.787	CK088325, CK099026, BU869316, BU888451, BU830570, BU880067, AI163759, BI120172, BI120489, BI121210, BI121218, BI121307, BI121414, BI121730
POPLAR.788	CK088326, CK099027, BU872155, BU830123, BU834204, BU835381, BU875882, AI163771
POPLAR.789	CK088332, BI129966, BU837217, AI163774, BI138974
POPLAR.790	CK088334, CK099035, BI127543, AI163781
POPLAR.791	CK088336, CK088750, CK099038, CK099395, CK099479, BI127472, BU829347, BU867733, BU868123, BU868257, BU868908, BU869385, CK109631, BU888097, BU890601, BU890846, BU892295, CK111102, BU872986, BU862265, BU862633, BU863750, BU864948, BU865416, BU865882, BU866634, BU866725, BU830171, BU830700, BU830895, BU831438, BU831577, BU832264, BU832598, BU832638, BU833034, BU833519, BU833523, BU833563, BU833574,…
POPLAR.792	CK088337, BU813287, BU887352, BU875310, BU876531, BU877249, BU878335, BU879322, BU879382, BU879586, AI163786
POPLAR.793	CK088338, CK099039, CK103155, BI130472, BU818939, BU882426, BU894219, AI163788
POPLAR.794	CK088339, CK099040, AI163789
POPLAR.795	CK088340, CK091140, CK099041, BI127180, BU816024, BU885687, BU833355, BU837687, BU823802, AI163793, BI071045
POPLAR.796	CK088341, BU868719, BU883550, BU895531
POPLAR.797	CK088342, CK095666, CK096658, CK099043, CK106484, BI128992, BU816336, BU889037, BU884349, BU821369, BU808936, BU895312, CK116282
POPLAR.798	CK088343, CK088477, CK102090, BI127646, BI128446, CK108162, CK109947, CK110105, BU895504, CK114907, CK115051, CK115409, CK115502, CK116021, CK116252
POPLAR.799	CK088344, CK088994, CK091454, CK099045, CK099751, CK099858, CK107085, BI127977, BI128943, CK108201, BI131662, BI132041, BI132343, BI124640, BU827624, BU829690, BU814209, CK110013, CK110174, BU816260, BU816757, BU891463, BU891512, BU892795, BU884972, BU885014, BU861775, BU830399, BU830873, BU830927, BU831306, BU831404, BU832429, BU833064, BU833651, BU833980, BU835028, BU835260, BU836516, BU837106,…
POPLAR.800	CK088345, CK099046, AI163798, CK116283
POPLAR.801	CK088346, CK099047, BU834323, CK113861, AI163800, CK116285
POPLAR.802	CK088347, CK097004, CK097815, CK106079, CK106107, CK107214, CK107454, CK107596, CK107719, CK107726, BU868689, BU888685, BU891284, BU819030, BU819167, BU819653, BU819776, BU820072, BU820106, BU820138, BU820139, BU820163, BU820168, BU820181, BU820185, BU820220, BU820252, BU820256, BU820261, BU820262, BU820272, BU820295, BU820302, BU820303, BU820305, BU820326, BU820328, BU820329, BU820339, BU820342,…
POPLAR.803	CK088349, AI163812
POPLAR.804	CK088350, CK099049, AI163802, AI163816
POPLAR.805	CK088351, CK099051, BU889563, BU873711, BU834309, BU895271, BU897431, AI163820
POPLAR.806	CK088352, CK095532, CK105433, BU836181, BU817080, BU819822
POPLAR.807	CK088353, CK089321, CK100103, CK103232, BI128058, CK108011, BI129603, BI130662, BU837322, BU875125, AI163808, AI163822, AI165936, CK116315
POPLAR.808	CK088356, CK090828, AI163839
POPLAR.809	CK088357, AI163842
POPLAR.810	CK088358, CK099054, BI130064, BU815657, BU893354, BU832676, BU836102, BU836664, BU825746, BU825907, BU875386, AI163855
POPLAR.811	CK088360, CK099056, BI129765, BU891355, CK111157, BU871551, BU871851, BU866171, BU831548, BU818606, BU821093, BU877399, AI163859, BI138899
POPLAR.812	CK088361, CK088643, CK096368, CK099057, CK099360, CK100608, CK106190, BI129555, BU865151, BU830154, BU830508, BU834252, BU835001, BU836498, BU836643, BU820599, BU824858, BU881137, BU875824, BU876632, BU876716, AI161845, AI163860, AI163897, AI164551, BI071179
POPLAR.813	CK088364, CK091530, CK093800, CK101648, BI129642, BU894681, BU895594, BU895808, BU896441, BU896761, BU897677, BU897974, BU898057, AI163869, CK116623, BI138433
POPLAR.814	CK088366, CK098580, CK099064, BI132321, CK109288, BU867786, BU872439, BU873502, BU874869, BU823727, AI162614, AI163872, CK116535, BI071378, BI120430, BI136164, BI136260, BI136672
POPLAR.815	CK088367, CK092852, CK095381, CK099065, CK102519, CK102958, BI128771, BI129907, BI126872, BU821071, BU811192, BU881842, BU882245, AI163873, BI139456
POPLAR.816	CK088371, CK098229, CK099070, BI130980, BU890356, BU892627, BU870582, BU865703, BU866175, BU867317, BU831232, BU832351, BU833263, BU822157, BU882391, AI161673, AI161879, AI161947, AI163297, AI163502, AI163883, AI164269
POPLAR.817	CK088374, AI162497, AI163844
POPLAR.818	CK088377, BI128219, BI126620, BU873709, BU819415, BU821245, BU821976, BU876547, BU897288, AI163850, AI164030, AI164333
POPLAR.819	CK088378, CK090790, CK092746, CK102841, BI129627, BU815131, BU870987, BU871450, BU884119, BU886401, BU831078, BU832704, BU833637, BU817230, BU811260, BU881112, CK113033, BU878070, BU898310, AI162104, AI163853, BI120916, BI121646, BI138468, BI138853
POPLAR.820	CK088379, BU835262, BI069482
POPLAR.821	CK088380, CK099074, BI122662, BI124695, BU867729, BU826782, BU878545, AI163890
POPLAR.822	CK088382, CK097502, CK099076, CK107304, BU889950, BU886468, BU821173, BU821211, BU823480, BU876261, AI163894
POPLAR.823	CK088383, CK090427, CK090573, CK095570, CK097673, CK107457, BU870460, BU823924, BU877366, BU894889
POPLAR.824	CK088384, BI124751, BU819672, BU824083, CK113023, CK113133, CK113141, AI163903, BI070927
POPLAR.825	CK088385, CK092657, CK102769, BI127618, BI129434, BU868122, CK109820, BU889987, BU890623, BU831334, BU812625, BU880996, BU883644, AI163904, BI068803
POPLAR.826	CK088386, CK093576, CK099082, CK099265, CK103627, BI128113, BI128267, BI128901, BI129446, BI131000, BI131624, BI131719, BI123002, BI125345, BI125615, BU828620, BU829131, BU869233, BU891125, BU893357, BU873302, BU884134, BU884335, BU885155, CK111829, CK112202, BU865567, BU830064, BU830438, BU830500, BU836280, BU837440, BU817162, BU819107, BU821124, BU808954, BU879793, BU880565, CK113858, BU876184,…
POPLAR.827	CK088387, CK095728, CK099197, BU828341, BU890737, BU869792, BU871348, BU874487, BU885227, BU832230, BU833819, BU817142, BU817157, BU817459, BU818558, BU820120, BU820159, AI163908, AI164169
POPLAR.828	CK088390, CK088682, CK092901, CK099409, CK102999, BI130037, BU868163, BU831032, BU834281, BU827288
POPLAR.829	CK088392, CK099087, BI128585, BU827470, BU827547, BU828094, BU828602, BU828913, BU892593, BU863876, BU831214, BU835174, BU836635, BU823117, AI163286, AI163917
POPLAR.830	CK088393, CK099088, AI163920
POPLAR.831	CK088395, CK099090, AI163925
POPLAR.832	CK088396, CK089150, CK099091, CK099975, BI132298, BU816790, BU831016, BU832418, BU834038, BU834698, BU834726, BU836101, BU836360, BU819201, AI162673, AI162757, CK116272, AI163372, AI163922, AI163926, AI163990, AI165002, AI165833
POPLAR.833	CK088397, BU895252
POPLAR.834	CK088399, CK097541, CK099095, CK107339, BU823554, BU823561, AI163933
POPLAR.835	CK088401, CK099097, BU833468, AI163936, AI164591
POPLAR.836	CK088402, CK088761, CK099098, CK099495, BU869310, BU869823, BU869824, AI163365, AI163938, AI164901
POPLAR.837	CK088405, CK088406, CK099100, CK099101, BU815541, BU871844, BU862424, BU866114, BU833316, BU810746, AI163946, AI163950, BI068479, BI070736, BI071553
POPLAR.838	CK088408, CK088545, CK093840, CK099104, CK099247, CK102644, CK103852, CK107805, BI132087, CK108364, BI122040, BU867525, BU892491, CK111550, BU873747, BU865186, BU833586, BU834704, BU837518, BU817010, BU819766, BU822094, BU825959, AI161901, AI163979, AI163957, AI164275, AI165801, CK117305
POPLAR.839	CK088410, CK095293, CK099106, CK105223, BI126604, AI163981
POPLAR.840	CK088412, CK097005, CK106842, BI124119, CK109449, BU874599, BU835480, BU822315, BU812446, BU812454
POPLAR.841	CK088414, CK099110, BU896848, AI163987
POPLAR.842	CK088415, CK099111, BU863002, BU880096, AI163988
POPLAR.843	CK088416, CK094037, CK094504, CK099112, CK104016, CK104466, BI127622, BI129498, BI129578, BI122038, BI122144, BI122159, BI122253, BI122257, BI122579, BI122616, BI122623, BI122709, BI122817, BI122842, BI122881, BI123114, BI123161, BI123212, BI123321, CK108483, BI123517, BI123561, BI123637, BI123663, BI123672, BI123913, CK108535, BI124085, BI124347, BI124582, BI124650, BI124731, BI124859, BI125143,…
POPLAR.844	CK088417, CK099113, BU822206, AI163994
POPLAR.845	CK088419, CK099115, BU835854, BU895189, AI163996, BI137451
POPLAR.846	CK088420, CK095622, CK099116, BI122620, BU867844, BU816114, BU871035, BU871689, BU874586, BU861680, BU864303, BU864341, BU866638, BU817464, BU883356, AI163997, CK117034, BI069171, BI069218
POPLAR.847	CK088421, CK090721, CK096585, CK099118, CK101097, CK106402, BI123394, BU867841, BU813132, BU888785, BU891524, BU832651, BU833916, BU836159, BU821157, BU824472, AI164002, BI119927, BI120662, BI120713, BI120979
POPLAR.848	CK088422, CK097658, CK107442, BI131065, BU891291, BU862800, BU833394, BU834856, BU818497, BU822851, BU823880, AI162655, AI163954, CK116396, BI072016, BI138761
POPLAR.849	CK088423, CK099120, BI122768, BI124408, BU868934, BU813148, CK109668, CK110506, BU888468, BU888650, BU890019, BU870336, BU871172, BU871558, BU872569, BU874024, BU874957, BU887244, BU833750, BU834172, BU817063, BU881139, BU894593, BU898311, CK115136, AI163958, BI070457, BI120038, BI120493
POPLAR.850	CK088424, CK099121, BU812994, BU890710, BU830459, BU833602, BU836042, BU821085, BU825493, AI163959
POPLAR.851	CK088426, CK099123, BU868721, CK109371, BU882081, BU883516, BU896242, AI163963
POPLAR.852	CK088427, CK099124, BU825129, AI163964
POPLAR.853	CK088429, CK092249, CK092411, CK099126, CK102554, BI128864, BU827457, BU835355, BU883341, AI163966, BI136116, BI136281, BI136334, BI136372, BI136639, BI136904
POPLAR.854	CK088431, CK099129, BU863844, BU836563, AI163970
POPLAR.855	CK088432, CK088772, CK098220, CK098245, CK099130, CK099512, BI128260, BU871910, BU873882, BU887866, BU820620, BU824497, AI161908, AI162294, AI162392, AI164764, AI164945, CK116853
POPLAR.856	CK088433, BU868104, BU816279, BU888507, BU880307, AI162866, AI163056, AI166181, AI163974, AI165148
POPLAR.857	CK088434, CK099131, AI163976
POPLAR.858	CK088435, CK092191, CK099132, AI164006
POPLAR.859	CK088436, CK088906, CK099642, BI129677, BI131903, AI165228
POPLAR.860	CK088437, CK092945, CK103045, BI130165
POPLAR.861	CK088438, CK091913, CK091984, CK098530, CK099134, CK107833, BI128854, BU869463, BU892947, BU887444, BU820685, BU823093, BU894843, AI162460, AI164014
POPLAR.862	CK088440, CK097762, CK099135, CK107542, CK107800, CK107840, BI127513, BI129673, BI129982, BI131197, BI131741, BI131793, BI131932, BI132250, BI132358, BU827927, BU828436, BU828905, BU867650, BU868148, BU888489, BU888592, BU888698, BU888771, BU889722, BU890542, BU891868, BU892965, BU893665, BU893690, BU869562, BU884814, BU885999, BU886739, BU887048, BU830503, BU818120, BU823597, BU823641, BU823663,…
POPLAR.863	CK088441, CK092632, CK102744, BI129374
POPLAR.864	CK088442, CK099140, BU826225, BU812733, CK113155, BU878429, BU895861, AI164027
POPLAR.865	CK088443, CK094275, CK104239, BI123345, BU829796, BU884955, BU887862, BU833147, BU834366, BU836596, BU825349, BU877335, CK116050, AI164029
POPLAR.866	CK088445, CK095859, CK099142, BU873805, BU818635, AI164036
POPLAR.867	CK088447, CK089571, CK089947, CK089968, CK090027, CK100297, CK100580, CK100614, CK104576, CK107735, CK107838, BI122582, BI123755, BI124598, BI125367, BU827816, BU828109, BU828581, BU828633, BU828873, BU829171, CK109157, BU829534, BU829602, BU829715, BU829735, CK109293, BU867473, BU812809, BU813080, BU813521, BU814060, BU814768, BU815007, CK110200, CK110292, CK110375, CK110387, BU816261, BU816639,…
POPLAR.868	CK088451, BI130832, BU827937, BU829232, CK109731, CK109732, BU888782, BU889407, BU892817, BU893876, BU893950, BU871384, BU887402, BU861914, BU831717, BU831969, BU832287, BU832682, BU834273, BU835199, BU824827, BU882122, BU878652, CK114918, AI164046, CK116772, BI121811
POPLAR.869	CK088453, CK096165, CK105999, BU867543, BU869436, BU819981, AI162607, AI164049, CK117434
POPLAR.870	CK088455, CK112682
POPLAR.871	CK088456, CK089117, CK099146, CK099944, BI130765, BU827648, BU828491, BU828973, BU889588, BU885682, BU834199, BU836017, BU836094, BU820678, BU825267, BU825847, BU827057, BU875611, AI162502, AI163929, AI164091, AI164095, AI165776, CK116748, BI138344
POPLAR.872	CK088459, CK089279, CK093894, CK100076, BI122188, BU874446, BU816932, BU895096, BU896392, BU896613, AI162504, AI164101, AI166068
POPLAR.873	CK088461, CK099150, BI128046, BI129985, BI130792, BI131049, BI131814, CK108415, BU827476, CK109242, BU868103, CK109612, CK109774, CK110039, CK110836, BU893706, BU871900, BU872904, BU831997, BU833635, BU837311, BU817455, BU826850, BU882220, BU877670, BU897639, AI162364, AI164105, AI164594, BI072239, BI072439, BI120063
POPLAR.874	CK088464, CK099153, BI124266, CK108975, BU828520, BU867734, BU888469, BU893746, BU883946, BU864596, BU823396, BU824185, BU825870, BU826328, BU880257, CK114035, BU879523, AI164110
POPLAR.875	CK088466, CK092330, CK099155, CK102462, BI128615, BI132199, CK109385, CK110199, BU891183, BU892150, BU892530, BU835558, BU837071, BU837726, BU821442, BU880095, BU880352, BU880978, BU883496, BU883705, CK115032, AI162069, AI166193, AI164113, CK116931, BI121523
POPLAR.876	CK088467, CK088810, CK099540, CK102165, CK102542, CK107849, BI127860, BI128830, BI129629, BI129954, BI130884, BI126078, BU829457, BU829680, BU813854, BU816133, BU888852, BU890774, BU890818, BU891487, BU891733, BU893079, BU893751, BU870337, CK111230, BU872484, BU872594, BU872851, BU874711, BU883994, CK111881, BU885750, BU887366, BU865792, BU866109, BU867174, BU830104, BU831773, BU816900, BU817128,…
POPLAR.877	CK088468, BU876687, AI164058
POPLAR.878	CK088469, CK099156, BU886211, BU816882, BU822259, BU875126, BU875127, BU894933, BU898115, AI164059
POPLAR.879	CK088472, CK099160, AI164066
POPLAR.880	CK088473, CK090692, CK095842, CK099161, CK100089, CK101073, BI127392, BI127566, BI122161, BI126365, BU828394, BU868633, BU813964, BU888043, BU889055, BU890277, BU890845, BU872468, BU862667, BU830191, BU832197, BU833143, BU833691, BU835403, BU836035, BU837863, BU817129, BU817751, BU819481, BU811003, BU876289, BU877623, BU879406, AI164067, AI165539, AI166115, CK116469, CK116668, BI069965, BI070629,…
POPLAR.881	CK088474, CK099162, BU816897, AI162251, AI164072
POPLAR.882	CK088476, CK097247, CK099165, BI129255, BU895950, CK115570, AI164079
POPLAR.883	CK088478, CK092305, CK095772, CK099796, CK105628, BU818149, BU876420, AI163423, AI164085, AI165480, BI069366, BI120616
POPLAR.884	CK088479, CK099169, AI164087, CK117323
POPLAR.885	CK088480, CK095620, CK099170, CK099891, BU836416, BU881611, BU876548, AI164151, AI165701
POPLAR.886	CK088481, CK092292, CK102428, BI128515, BI132269, BU895827
POPLAR.887	CK088484, CK099175, BU879369, AI164123
POPLAR.888	CK088486, CK097609, BI130414, BU829507, BU867904, BU868646, BU815580, BU891344, BU891644, BU832248, BU833571, BU834369, BU834715, BU835760, BU821408, BU823779, BU810078, BU880729, BU879471, CK114394, BU895452, BU896863, AI164125, BI069616, BI120240, BI136725, BI138011
POPLAR.889	CK088488, CK100890, BU812903, BI119909
POPLAR.890	CK088489, BU891139
POPLAR.891	CK088490, CK099181, BI122330, BU868180, BU889204, BU869861, BU870398, BU872742, BU873353, BU864963, BU835838, BU810097, BU895337, AI164133
POPLAR.892	CK088492, CK088796
POPLAR.893	CK088493, CK088499, CK099183, CK099188, BI129324, AI164137
POPLAR.894	CK088495, CK095937, CK105755, BU829176, BU814939, BU830247, BU834392, BU835141, BU835875, BU836228, BU837680, BU818127, BU818943, BU821463, BU824503, AI161447, AI164140, CK116713
POPLAR.895	CK088496, CK092128, CK099184, BI127805, BI126577, BU865971, BU837561, AI164141, BI072705
POPLAR.896	CK088500, CK088505, CK099189, CK100468, BI125230, BU816796, BU889573, BU891167, BU861343, BU861617, BU863493, BU864459, BU836525, BU809451, BU883214, AI164148, BI069822, BI068371, BI069360, BI072197
POPLAR.897	CK088501, BU872045, BU873556, BU819701, BU819922, BU896293, AI163841, AI164198
POPLAR.898	CK088503, CK095202, CK099191, CK105151, BI126362, BU816075, BU893199, BU893214, BU886267, BU831383, BU817609, BU810552, BU894999, BU896273, AI164201, CK116763
POPLAR.899	CK088504, CK099819, AI165533
POPLAR.900	CK088506, CK099190, CK099196, BU874915, CK115576, CK116080, AI164197
POPLAR.901	CK088511, BU868695, BU837024, BU837521, BU823780, BU881251, BU881296, CK114014, BU878329, AI164166
POPLAR.902	CK088512, CK099199, BU836456, BU895341, AI164171
POPLAR.903	CK088513, CK099207, BU873713, AI164184
POPLAR.904	CK088515, CK099209, CK102857, BI128648, BI129667, BI130550, BI130595, BI125495, BI127039, BI127045, BU827784, BU828098, BU828336, CK109301, BU812765, CK109488, BU813976, BU814140, BU815191, BU815364, BU816158, BU816305, BU888481, BU891474, BU891998, BU870858, BU871216, BU872223, BU862394, BU863255, BU865122, CK112622, BU867252, BU830596, BU830671, BU830719, BU830817, BU831490, BU832432, BU832445,…
POPLAR.905	CK088516, CK095403, CK099211, BI126939, BU815353, CK110304, BU888213, BU873226, BU861357, BU867131, BU833689, BU834688, BU821348, BU822577, BU822634, AI164235, BI068949
POPLAR.906	CK088517, CK099212, BU880330, BU882309, BU894174, AI164236
POPLAR.907	CK088519, CK096749, CK099394, CK106565, BI127533, BU821580, BU881652, AI164241, AI164613, AI165910, BI119632, BI121227
POPLAR.908	CK088521, CK092253, CK099218, CK102356, BI128341, CK108710, BU828860, BU830033, BU819296, BU895972, AI162438, AI164206
POPLAR.909	CK088523, CK099224, BU868779, BU872258, BU883668, AI164217, AI164767
POPLAR.910	CK088528, CK088967, CK097226, CK099232, CK099724, CK107033, BI130734, BI132295, BI125213, BU828963, BU868265, BU812859, BU893135, BU870852, BU873617, BU837699, BU821738, BU822831, BU825130, BU809012, BU812141, BU881247, BU882395, BU877536, BU878880, BU895384, AI162560, AI162624, AI163108, AI163836, AI164227, AI164705, AI165354, AI165666, CK117311, BI137578, BI137928, BI138961, BI139063
POPLAR.911	CK088529, CK088740, CK099233, AI164228, CK116799
POPLAR.912	CK088530, CK088898, CK091554, CK099234, CK099634, BI127362, BI127619, BI128039, BI128371, BI128448, BI128592, BI128675, BI128797, BI128873, BI129335, BI130257, CK108181, BI131426, BI131901, BI132057, BI132220, BI123615, BU867666, BU868016, BU869038, BU869356, BU814263, BU816246, BU888753, BU889313, BU890049, BU890860, BU892551, BU892643, BU893993, BU870622, BU885457, BU886756, BU887057, BU835879,…
POPLAR.913	CK088531, CK099235, CK108633, BU822885, AI164232, BI070026
POPLAR.914	CK088532, CK097909, CK099236, BI128112, BI128383, BI128708, BI129950, BU889811, BU890910, BU873934, BU831402, AI164251
POPLAR.915	CK088533, CK089684, CK102268, BI128129, BI123700, BI124014, BI126126, BU829462, BU869017, BU813178, BU813441, BU813442, BU814875, BU815437, BU815542, BU888863, BU889740, CK110827, BU869660, BU883884, BU883924, BU864738, BU830642, BU836764, BU836806, BU837848, BU838040, BU808855, BU896675, BU897612, BU898113, CK116215, AI163454, AI164252, AI165345, BI072546, BI138585
POPLAR.916	CK088536, CK091040, CK099239, CK101339, BU864447, BU877546, AI164257, BI121621, BI135420
POPLAR.917	CK088537, CK095547, CK099240, CK100375, CK105634, BU827393, BU828040, BU828763, BU829475, BU829665, BU868572, BU812902, CK109879, BU815281, CK110268, BU816753, BU890374, BU891017, BU891523, BU892597, BU892628, BU870054, BU872323, BU872965, BU883931, BU885713, BU885772, BU886754, BU866477, BU830341, BU832472, BU832473, BU833912, BU837710, BU817090, BU817141, BU817487, BU817712, BU817727, BU817764,…
POPLAR.918	CK088538, CK099333, BI129164, BU813656, BU889599, BU821904, AI164259, AI164463, CK116528
POPLAR.919	CK088539, CK097360, CK107173, BU816427, BU823151
POPLAR.920	CK088540, CK099242, AI164264
POPLAR.921	CK088541, CK094930, CK104882, BI125492, BU871938, BU873924, BU885280, BI069321
POPLAR.922	CK088542, CK090860, CK092071, CK099244, CK101188, CK102104, BI127689, BI129241, BI129702, BI130277, BI131510, BI131956, BI132127, BU867658, BU889329, BU884364, BU885190, BU887838, BU834494, BU834639, BU820466, BU820513, BU821763, BU822741, BU823121, BU826778, BU827375, BU881250, BU882939, BU879177, AI163982, AI164267, CK116320, BI072077, BI119614, BI119935, BI120015, BI120143, BI120870, BI121088,…
POPLAR.923	CK088543, CK099245, AI164271
POPLAR.924	CK088544, CK099246, AI164272
POPLAR.925	CK088549, CK099251, BU883842, BU822758, BU824206, BU876661, CK114898, AI164286
POPLAR.926	CK088550, CK099252, BU888521, BU893399, AI164287
POPLAR.927	CK088551, CK099253, BU813899, CK111935, BU887120, CK113814, BU877533, BU894551, AI164292, BI068834, BI069342
POPLAR.928	CK088552, BU869362, BU887335, BU894325
POPLAR.929	CK088553, BU816462
POPLAR.930	CK088555, CK096332, CK106155, CK106161, BI122171, BI124703, BU820526, BU811095
POPLAR.931	CK088556, CK093824
POPLAR.932	CK088560, CK094594, CK104574, BI128623, BI124392, BI124843, BU828459, BU829015, BU867870, BU869124, BU815660, BU816238, CK110844, BU890552, BU892731, BU873143, BU883933, BU885173, BU862908, CK112544, BU864531, BU830339, BU831504, BU831697, BU831723, BU832181, BU832484, BU832572, BU832573, BU832733, BU833654, BU833733, BU834389, BU834396, BU834420, BU834970, BU835003, BU835109, BU835193, BU835500,…
POPLAR.933	CK088561, CK099268, BU884055, BU809405, AI164334
POPLAR.934	CK088562, CK090261, CK099270, BU830460, AI164342, BI072635, BI139479
POPLAR.935	CK088563, CK089390, CK099271, CK100157, BU814866, BU871350, BU863500, BU865022, BU831441, BU831913, BU834153, CK115968, AI162462, AI164343, BI069496, BI069599, BI069681, BI069687, BI069698, BI069723, BI069732, BI069771, BI069774, BI069840, BI069850, BI069876, BI068354, BI068858, BI071024, BI071100, BI071498, BI071555, BI071582, BI072523, BI073038
POPLAR.936	CK088564, CK089623, CK099272, AI164365
POPLAR.937	CK088565, CK089424, CK096547, CK100183, BU890011, AI164366, BI069776
POPLAR.938	CK088566, BU825820
POPLAR.939	CK088567, CK092082, CK093409, CK099275, BI123886, BI125593, BU817883, BU821294, BU821574, CK113599, AI164373, BI068513
POPLAR.940	CK088569, CK099277, CK108913, BU891641, BU863406, BU832575, AI164377, CK116720, CK117258
POPLAR.941	CK088571, CK088587, CK089286, CK089294, CK098891, CK099294, CK107818, BI130605, BI130636, BI131206, BU890067, BU829968, BU821137, BU879202, AI163406, AI163523, AI164386, AI164409, AI166130, BI120835, BI135695, BI135714, BI135730, BI135751, BI135755, BI139009, BI139048
POPLAR.942	CK088572, CK089557, CK099281, CK100287, BI122861, BI123660, BI125301, BU813551, BU813938, CK111080, BU870455, BU871716, BU871784, BU872193, BU872283, BU809078, BU809113, BU810089, BU811652, BU811753, BU811797, BU812374, BU812383, BU812567, BU881042, CK114881, AI164388, BI070359, BI070343, BI070419, BI071229, BI071347, BI071672, BI071717, BI072280, BI072392
POPLAR.943	CK088575, BU884024, AI164392
POPLAR.944	CK088576, CK102190, BI127930, BI132118, BU815589, BU815590, BU816621, BU891102, BU820585, BU823284, BU812135, BU875103, AI164394, CK117162, BI136096, BI136267, BI136269, BI136284, BI136383, BI136465, BI136634, BI136652, BI136740, BI136747, BI136753, BI136776, BI136865, BI136883, BI137039, BI137192, BI137218, BI137243, BI137270, BI137275, BI137975
POPLAR.945	CK088578, CK092606, BI129322, BU887617
POPLAR.946	CK088584, CK095581, CK096175, CK097281, CK099292, CK105472, CK105482, CK106010, CK107087, BI122426, BI126429, BU868685, BU812805, BU814273, BU816153, CK110608, BU889255, BU884177, BU886311, BU887016, BU887711, BU817283, BU817713, BU820026, BU822972, BU809592, BU811372, CK113469, CK113564, CK113624, BU894682, BU895286, BU896278, BU896907, BU897541, BU898171, BU898227, AI164363
POPLAR.947	CK088588, CK094795, CK099295, BU816028, BU889441, AI164412
POPLAR.948	CK088589, CK099297, BU890244, AI164418
POPLAR.949	CK088590, CK093451, CK099299, CK103513, BI131374, BI126216, BI126711, BU867887, BU889474, BU889543, BU892149, BU825853, BU826249, BU895679, BU896407, BU896917, CK115165, AI164424, BI072998
POPLAR.950	CK088591, CK100831, BI128202, CK109089, BU829623, BU829741, BU867696, BU867901, BU868243, BU868747, BU869426, BU869427, BU890565, BU891351, BU891626, BU891908, BU893448, BU893772, BU871399, BU861475, BU866780, BU829897, BU830820, BU830969, BU831019, BU831106, BU831111, BU831515, BU831565, BU832013, BU833319, BU834028, BU834503, BU836442, BU836888, BU837176, BU826499, BU879869, BU880482, BU880831,…
POPLAR.951	CK088592, CK103228, BI130657, BU811679, AI164429
POPLAR.952	CK088594, CK099302, AI164433
POPLAR.953	CK088596, CK095854, BU875138
POPLAR.954	CK088597, CK095754, CK099306, CK102743, BI127654, BI129372, BI129582, BI129644, BI131988, BI132137, BI132247, CK108350, BU828604, BU868717, BU815947, BU816355, BU863296, BU864991, BU830511, BU830776, BU831411, BU831671, BU833210, BU833282, BU835645, BU836376, BU822058, BU824850, BU825531, BU826721, BU881142, BU878159, BU897857, AI162020, AI162244, AI162285, AI164444, AI164860, AI165984, AI166053,…
POPLAR.955	CK088598, CK099307, AI164445
POPLAR.956	CK088599, CK099309, AI164450
POPLAR.957	CK088603, CK099314, BI124271, BU836929, AI164489
POPLAR.958	CK088604, CK099316, BU868293, AI164492
POPLAR.959	CK088606, CK089158, CK099318, CK099983, BU828380, BU829086, BU893134, BU874298, BU866545, BU867276, BU829923, BU831995, BU833167, BU876055, AI164494, AI165862, BI072446, BI135685, BI137627, BI137705, BI137823
POPLAR.960	CK088607, CK092870, CK093327, CK098228, CK100635, CK102973, CK103405, BI128651, BI128660, BI129958, BI131109, BU889046, BU893340, BU864533, BU831659, BU836146, BU819809, BU820977, BU821600, BU821793, BU825257, AI163949, AI164497, CK116704, CK116972, BI071490, BI138951
POPLAR.961	CK088608, CK093681, CK099319, CK103716, BI131985, BI132104, CK108994, BU888859, BU821776, BU821993, BU875881, BU877070, BU878817, AI161959, AI164499, BI138969
POPLAR.962	CK088612, CK094760, CK099322, CK104747, BI122117, BI124961, BI125145, BI126729, BI126925, BU868571, BU869303, CK109967, CK110127, BU816174, BU816410, BU889424, BU889676, BU890109, BU890452, BU891087, BU892447, BU893730, BU869616, BU870380, BU870673, BU870811, BU871507, BU871732, BU872006, BU873126, BU873349, BU873500, BU873606, BU873729, BU873764, BU874048, BU874394, BU874572, BU874934, BU861991,…
POPLAR.963	CK088617, CK099328, CK099680, CK100300, BI127191, BI128085, BI128353, BI128449, BI128720, BI128732, BI128869, BI129971, BI130378, BI130630, BI131029, BI132285, BU828753, BU829650, BU829857, BU868375, BU868560, BU813606, BU814417, BU888235, BU888325, BU888414, BU888571, BU888616, BU890767, BU891301, BU893080, BU893591, BU869967, BU870573, BU870938, BU874046, BU884245, BU884946, BU885087, CK111808,…
POPLAR.964	CK088618, CK089244, CK099329, CK100042, CK107581, BI124653, BI124979, BU827827, BU827877, BU828241, BU828729, BU828730, BU829540, BU867575, BU868506, BU868580, BU869034, BU813155, CK109482, CK109662, CK109752, BU814625, BU889262, BU891065, BU892022, BU893750, BU893881, BU893955, BU874079, BU884708, BU886599, BU863388, BU864511, BU829964, BU830922, BU831623, BU832285, BU832594, BU833585, BU833838,…
POPLAR.965	CK088619, BU873319, BU832471
POPLAR.966	CK088620, CK093737, CK099331, CK103771, CK107742, CK107855, BI128487, BI132152, AI164506
POPLAR.967	CK088622, CK092510, CK097272, BI129412, BI131927, BI131930, BU827580, AI166214
POPLAR.968	CK088623, CK099342, BU890775, BU870536, BU871948, BU873160, BU819089, BU876619, AI166222
POPLAR.969	CK088624, CK089044, CK090559, CK099343, CK099829, CK100962, BI130161, BI130986, CK109495, BU890577, BU892244, BU869598, BU884582, BU886862, BU820085, BU820715, BU821282, BU827159, BU809072, BU812214, BU812324, AI166227, AI165368, AI165548, AI165924, CK117181, BI120332, BI136175, BI136719, BI137112, BI137156
POPLAR.970	CK088625, CK099344, BU867466, BU872087, BU874832, BU834621, BU818905, BU825560, BU882617, BU875115, AI166228, AI166230, CK117451
POPLAR.971	CK088627, CK092350, CK092858, CK093351, CK093425, CK094311, CK099346, CK104274, CK107738, CK108018, BI131437, BI123440, BU831391, AI166232
POPLAR.972	CK088628, CK089128, CK094491, CK098094, CK099347, CK099794, CK099954, CK104452, BI129513, BI124057, BU827707, BU827926, BU828079, BU828833, CK109104, BU829183, BU829430, BU829722, CK109244, BU868639, BU868820, BU869484, BU814021, BU814801, BU815251, CK110253, BU889040, BU889467, BU889602, BU892322, BU892348, BU892736, BU893597, BU869723, BU871096, BU871248, BU871465, BU873076, BU873359, BU873368,…
POPLAR.973	CK088631, CK099348, BI128547, BI131090, BI131316, BI131708, BU832759, BU833933, BU835848, BU836945, BU825874, BU827203, BU883040, CK113025, AI166237, BI069376
POPLAR.974	CK088635, CK089287, CK089295, CK099353, CK099598, CK099810, CK100082, BI130365, BI130541, BI130791, BI131769, BI131831, BI132011, BI132063, BI123006, BI123638, BI123669, BI127017, BU827997, BU829408, BU867702, BU867921, BU868064, BU868119, BU868226, BU868748, BU868757, BU869116, BU869119, BU812935, BU813482, BU813874, CK110578, BU890160, CK111031, BU871027, BU871606, BU884224, BU884225, BU885511,…
POPLAR.975	CK088636, CK089215, CK093405, CK100021, CK103476, BI131329, BU868704, BU815245, BU893517, BU884906, BU886498, BU886718, BU864390, BU835289, BU821601, BU825270, BU811897, BU880545, BU881882, BU882088, BU882321, BU882513, BU883180, BU896339, AI164534, AI166000, BI135694, BI135733, BI135862, BI135925, BI137718
POPLAR.976	CK088639, CK096170, CK097533, CK106005, BU868339, BU869105, BU869244, BU890651, BU871742, BU836882, BU818715, BU819996, BU878121, BU878338, BU894916, BU895525, AI164540, BI139090, BI139361
POPLAR.977	CK088640, CK099357, CK110800, BU873982, BU887233, AI164542
POPLAR.978	CK088641, CK099358, BU886066, BU886222, BU831555, CK113046, AI164543
POPLAR.979	CK088642, CK093129, CK099359, BI128229, BI128528, BI128968, BI129778, BI131900, BI132304, BU894361, BU894855, BU894931, BU895092, BU896705, BU897991, AI161715, AI162413, AI162850, AI163409, AI164546, CK116304, CK117417, CK117433, BI070846
POPLAR.980	CK088646, CK099362, BU879057, BU897276, AI164558
POPLAR.981	CK088649, CK099365, BU896576, AI164514, CK116680
POPLAR.982	CK088653, CK095692, CK096960, CK099369, BI124321, BU828484, BU830024, BU833418, BU826311, BU895213, AI164524, CK117428
POPLAR.983	CK088654, BU834783, BI138575
POPLAR.984	CK088655, CK099372, AI164530
POPLAR.985	CK088656, CK099373, BI122361, BI122554, CK108458, BI123314, BI123343, BI123390, BI124167, BI124705, BI126080, BU828443, BU889762, BU890166, CK110825, BU891311, BU891316, BU891432, BU892636, BU869958, BU872854, BU874136, BU886053, BU886136, BU886755, BU887572, BU817328, BU817450, BU821105, BU824181, BU881869, BU881981, BU883028, CK113134, CK113630, BU877889, BU879063, BU894620, BU896802, BU897370,…
POPLAR.986	CK088657, BU892137
POPLAR.987	CK088660, CK096588, BI127594, BI128191, BI129254, BI130428, CK108247, BI122763, BU815123, BU815198, BU822538, BU810583, AI164302, BI069442, BI070806
POPLAR.988	CK088662, CK099378, BU816570, BU886382, BU881776, AI164579
POPLAR.989	CK088663, CK097003, CK099379, CK100517, BU813390, AI164580, CK116480, BI070612
POPLAR.990	CK088664, CK099381, BU829400, BU888783, BU872649, AI164583
POPLAR.991	CK088666, BU814046, BU831027, BU833221, AI164385
POPLAR.992	CK088667, CK099383, CK099387, BU828847, BU890174, BU890495, BU863292, BU830391, BU830775, BU831512, BU832829, BU832833, BU832855, BU833434, BU833620, BU833725, BU834032, BU834083, BU834251, BU836205, CK112856, BU837590, BU819811, BU824848, BU825348, BU825534, BU825577, BU825656, BU826143, BU826480, BU827283, BU827320, BU827352, AI161878, AI163451, AI164585, AI164596, BI071150, BI139165
POPLAR.993	CK088668, CK092372, CK096315, CK099388, CK102501, BI128717, BU897971, AI163743, AI164598
POPLAR.994	CK088669, CK099389, AI164599
POPLAR.995	CK088670, CK099390, BI125123, BU814020, BU816808, BU884967, BU830329, BU812175, BU895464, BU896230, AI164600, BI120665, BI121725
POPLAR.996	CK088672, CK088809, CK092178, CK099391, CK102207, BI127976, BI130733, AI163389, AI164604, AI165035
POPLAR.997	CK088673, CK093816, BI131409, BI132339, BU872678, BU874798, BU883804, BU887795, BU834658, BU835704, BU838017, BU825313, AI164274, AI164605, CK117358
POPLAR.998	CK088674, CK096397, CK106209, BU890521, BU891435, BU820661, AI164606, BI120189
POPLAR.999	CK088678, CK089217, CK093227, CK093307, CK099473, CK100023, CK102353, CK102781, CK102996, CK103316, BI127192, CK107857, CK107923, BI127671, BI127965, BI128159, BI128336, BI128484, BI128640, BI128868, BI128879, BI128980, BI129002, BI129455, BI129475, BI129477, BI129563, BI129651, CK108090, BI129731, CK108097, BI129941, BI129988, BI130031, BI130148, BI130224, BI130486, BI130675, BI130777, BI130827,…
POPLAR.1000	CK088680, CK093785, CK094703, CK099407, CK103812, CK104696, CK107795, BI128158, BI130877, BI130989, BI131259, BI131288, BI132244, CK108335, BI122682, BI122974, BI123060, BI123976, BI124597, BI125076, BI125240, BI125244, BI125852, BI126081, BI126315, BI126492, BU828477, BU829791, BU813992, BU814912, BU815513, BU815935, BU888936, BU890159, BU891161, BU872187, BU872469, BU872561, BU872673, BU873758,…
POPLAR.1001	CK088684, CK099411, BU884014, BU886673, BU832158, BU832940, BU834098, BU808721, BU897848, AI163703, AI164656
POPLAR.1002	CK088685, BU827794, BU829046, BU892666, BU884118, BU863461, BU832086, BU823665, BU809066, BU876987, AI162265, AI164657
POPLAR.1003	CK088686, CK099494, BU890632, BU872528, BU817661, AI164659, AI164900
POPLAR.1004	CK088687, CK091569, CK098278, CK099315, CK099413, CK099484, CK100754, CK101679, BI127376, CK107939, BI128325, BI131401, BU827891, BU827899, BU828901, BU829197, BU829226, BU829284, BU829543, BU867743, BU868321, BU868866, BU869073, BU814149, CK110030, BU816008, BU889662, BU890606, BU890713, BU891254, BU891779, BU893125, BU893478, BU872524, BU886230, BU887748, BU863317, BU864092, BU864235, BU864944,…
POPLAR.1005	CK088690, BU832949
POPLAR.1006	CK088694, CK092386, CK102513, BI128749, BU884858, CK111860, BI121926
POPLAR.1007	CK088696, BU873742, BU811280, AI162490, AI164685, AI164905
POPLAR.1008	CK088697, CK098095, BU813702, CK109439, BU815256, CK110218, BU816284, CK110481, BU888344, BU888470, BU888631, BU890441, BU890908, BU892062, BU893260, BU893391, BU893600, BU883802, BU883889, BU883988, BU886836, BU886952, BU862184, BU864370, BU864551, BU864959, BU866858, BU867151, BU831123, BU821081, BU821195, BU821675, BU821777, BU824036, BU881291, CK113891, BU895148, BU898026, AI161629, AI162168,…
POPLAR.1009	CK088704, BU882363
POPLAR.1010	CK088706, CK093488, CK093571, CK099429, CK102054, CK103623, BI127555, BI127578, BI128149, BI128193, BI128601, BI131062, BI131132, BI131371, BI131607, BI131658, BI131691, BI131713, BI131911, BI125994, BU814223, BU814293, BU816262, BU892677, BU864807, BU867088, BU830474, BU837155, BU820319, BU821858, BU821885, BU824056, BU810407, BU810707, BU877855, BU894319, BU895041, AI164702, BI138526
POPLAR.1011	CK088709, CK095323, CK105251, BI126697
POPLAR.1012	CK088711, CK088822, CK099435, CK099553, BI127372, BI130866, BI126622, BU827583, BU827743, BU828543, BU829009, BU829175, BU829244, BU829817, BU867619, BU812823, BU812967, BU888539, BU888883, BU889281, BU889620, BU889743, BU890467, BU891054, BU892043, BU892460, BU893165, BU893529, BU871564, BU871722, BU871748, BU885369, BU886637, BU863465, BU830839, BU831499, BU832383, BU833362, BU833681, BU835282,…
POPLAR.1013	CK088716, BU880406
POPLAR.1014	CK088717, CK092959, CK099219, CK099441, CK103058, BI130054, BU832567, AI164200, AI164208, AI164726
POPLAR.1015	CK088718, CK089493, CK099442, BU828052, BU836751, BU809159, AI164727
POPLAR.1016	CK088720, CK093140, CK103243, BI130700, BI125094, BU812744, BU895425
POPLAR.1017	CK088721, CK095518, CK098232, CK099178, CK099445, CK105421, CK106574, BI127725, BI128135, BI129483, BI131729, BU867846, BU812830, CK110231, BU816722, BU888183, BU889101, BU891099, BU893060, BU873727, BU883925, CK111867, BU885652, BU885700, BU886056, BU861380, BU862991, BU865500, BU831280, BU831316, BU832028, BU832299, BU832838, BU833153, BU833762, BU834014, BU834168, BU834610, BU834815, BU834959,…
POPLAR.1018	CK088724, CK096650, CK099448, BU892360, BU819755, BU821339, BU821373, BU896902, BU897599, AI163349, AI163362, AI164744, BI071141, BI071508
POPLAR.1019	CK088725, CK099449, CK113759, AI164747
POPLAR.1020	CK088726, CK091185, CK099450, BU824298, AI164749
POPLAR.1021	CK088727, BU885140, AI164751
POPLAR.1022	CK088735, BU871237, BU836453, BU881587, AI162658, AI164779, CK116287, CK116531, CK116615
POPLAR.1023	CK088736, CK096091, CK105914, BU819505
POPLAR.1024	CK088737, BU813274
POPLAR.1025	CK088738, CK092223, CK092612, CK092663, CK102253, CK102730, BI127647, BI128092, BI129114, BI129332, BI129452, BI129501, BU867881, BU869093, CK111907, BU866405, BU830161, BU821985, BU822270, BU823110, BU823266, BU825595, BU878060, AI164784, AI166075, BI072668
POPLAR.1026	CK088743, CK088744, CK093384, CK097271, CK103459, BI131270, BU889147, BU889339, BU872202, AI165660, CK117044, CK117167
POPLAR.1027	CK088748, CK095521, BU869131, BU869756, BU871515, BU872373, BU873271, BU830942, BU817054, BU817736, BU818244, BU819178, BU819466, BU810798, BU812225, BU812683, AI164838, BI069423
POPLAR.1028	CK088749, BU829816
POPLAR.1029	CK088752, CK097313, BU813955, BU871324, BU810155
POPLAR.1030	CK088753, CK093663, CK103700, BI131944, BU831530, BU824010, AI164877
POPLAR.1031	CK088754, CK088977, CK090041, CK099487, CK099737, CK106674, BU889060, BU891327, BU870559, BU872291, BU885988, BU865960, BU830169, BU835999, BU836775, BU821852, BU881056, BU883653, CK115664, CK115898, AI163498, AI164070, AI164878, AI165374, AI165824, CK116437
POPLAR.1032	CK088756, CK097285, CK107090, BU830232, BU822977, AI164883
POPLAR.1033	CK088757, BI129231, BU828458, BU868869, BU812626, CK115442, AI164885
POPLAR.1034	CK088759, CK091379, BI136044, BI137738, BI137762
POPLAR.1035	CK088762, CK092780, CK096266, CK099499, CK102880, BI129728, BU833004, BU819689, AI164910
POPLAR.1036	CK088763, CK099501, CK116286
POPLAR.1037	CK088764, CK099504, BI125583, AI164921, BI121805
POPLAR.1038	CK088765, CK096234, BI129771, BI129783, BU827685, BU813364, AI164922
POPLAR.1039	CK088771, CK094094, CK104057, BI122790
POPLAR.1040	CK088773, CK099516, BU813001, CK110390, BU895295, AI164952, AI166071
POPLAR.1041	CK088774, CK098274, CK099517, BU865475, BU831643, BU831644, BU819934, BU811052, BU880496, BU882145, BU875811, CK115243, AI161954, AI161965, AI164955
POPLAR.1042	CK088775, CK090664, CK091318, CK099519, CK101046, CK101505, CK108092, BI123633, BU828024, BU829598, CK109290, BU867506, BU868202, BU868205, BU868981, CK109730, BU815394, BU887940, BU889145, BU889152, BU890156, BU890417, BU890474, BU890662, BU890784, BU890852, BU891481, BU891662, BU891757, BU892078, BU893183, BU893710, BU869596, BU873767, BU873776, BU874013, BU874066, BU874870, BU884880, BU885037,…
POPLAR.1043	CK088776, CK096274, CK098179, AI161789
POPLAR.1044	CK088780, CK097000, CK103674, BI131858
POPLAR.1045	CK088781, CK089084, CK106666, BI123735, BI126330, BU827407, BU828012, BU829040, BU829179, BU890604, BU892233, BU863858, BU836480, BU837672, BU819093, BU826630, BU880030, BU879455, AI164982, AI165707, CK117152
POPLAR.1046	CK088783, BU887235, AI164986
POPLAR.1047	CK088784, CK088999, CK097248, CK099351, CK099758, CK107831, CK107891, BI127370, BU815319, CK110333, BU890263, BU891188, BU886963, BU887345, BU862994, BU865267, BU865845, BU830535, BU832124, BU832778, BU832997, BU835074, BU821132, BU822319, BU811238, BU812023, BU880106, BU881910, BU883464, BU883666, BU894173, BU894478, BU894661, BU895787, BU896276, BU896297, BU897519, BU898140, AI166241, AI164871,…
POPLAR.1048	CK088785, CK099526, BU812789, BU814328, BU819552, AI162361, AI164993
POPLAR.1049	CK088786, BU871074
POPLAR.1050	CK088787, CK099527, BI130125, BI132292, BU828708, BU814388, BU815101, BU891954, BU885001, BU885127, BU885827, BU886807, BU863445, BU865215, BU833810, BU834405, BU819586, BU825480, BU809609, BU881156, BU882931, CK113346, AI164996
POPLAR.1051	CK088791, BU813020, BU888428, BU891178, BU870356, BU871884, BU863203, BU864950, BU865754, BU867265, BU817268, BU822167, BU880214, BU881431, BU882704, BU882779, CK112962, BU879494, BU896854, AI162618, AI162974, AI165004, AI165084
POPLAR.1052	CK088792, CK099672, BI127610, BI127890, BI128255, BI130905, BI122258, BI122783, BI123571, BI125152, BI125622, BU827578, BU827650, BU828306, BU828416, BU828806, BU829440, BU868120, BU868137, BU868216, BU869433, BU869497, BU813503, CK110206, CK110440, BU816264, BU888532, BU889369, BU891372, BU891498, BU891586, BU893697, BU871227, BU872687, BU872747, BU872989, BU873372, BU873395, BU873418, BU874383,…
POPLAR.1053	CK088793, CK097781, CK107562, BI122090, BI125922, BI126288, BI126377, BU888686, BU890097, BU892426, BU892474, BU893136, CK112341, BU821133, BU821301, BU821362, BU822038, BU822072, BU822709, BU822776, BU822862, BU823124, BU823180, BU823436, BU824154, BU824218, BU824255, BU824636, BU824698, BU808944, BU809060, BU809068, BU809318, BU809507, BU809540, BU809997, BU810853, BU811271, BU812750, BU811608,…
POPLAR.1054	CK088794, BU892274, AI165009
POPLAR.1055	CK088795, CK099530, BU869761, AI162956, AI165010, AI165507
POPLAR.1056	CK088797, CK092943, CK103043, BI127765, BI129407, BI130048, BI130159, BI130787, BI130810, BU813963, CK110194, BU832301, BU826350, BU827184, AI161630, AI165013
POPLAR.1057	CK088798, CK092425, CK093673, CK099532, CK102567, CK103710, BI128904, BI131965, CK109773, BU892927, BU884951, BU822963, BU896296, AI165015, AI165406, CK116419, CK116491, CK116879, CK117012
POPLAR.1058	CK088799, BU869705, AI165016, BI072456
POPLAR.1059	CK088800, AI165021, AI166090
POPLAR.1060	CK088801, CK089327, CK100109, CK100606, CK111542, BU873911, BU861345, BU861349, BU861403, BU861423, BU861440, BU861447, BU861459, BU861472, BU861474, BU861477, BU861491, BU861503, BU861541, BU861545, BU861664, BU861738, BU861743, BU861748, BU861753, BU861786, BU861812, BU861858, BU861867, BU861936, BU861981, BU862057, BU862066, BU862070, BU862073, BU862075, BU862085, BU862158, BU862164, BU862213,…
POPLAR.1061	CK088803, CK099535, BU814205, BU816089, BU816670, BU888835, BU890550, BU885078, CK111891, CK113052, AI165026
POPLAR.1062	CK088804, CK090749, CK099536, CK101119, BI125300, BU833511, BU877897, AI165027, BI120772, BI121894
POPLAR.1063	CK088807, CK096375, CK099538, CK106194, BI125471, BI126621, BI126994, BI127068, BU815274, BU888199, BU889390, BU890462, BU890638, BU892151, BU892604, BU884053, BU884078, BU884173, BU884520, CK111812, BU885653, BU886026, BU865496, BU832775, BU834648, BU836663, BU837100, BU820612, BU809127, BU809145, BU809674, BU810866, BU811989, BU812315, BU879778, BU880885, BU882264, CK115040, CK115735, AI164761,…
POPLAR.1064	CK088808, BU816695, BU819946, BU896023, AI165034
POPLAR.1065	CK088811, CK099541, AI165012
POPLAR.1066	CK088812, CK099542, BI129794, BU836655, BU897522, AI165040
POPLAR.1067	CK088813, CK089740, CK099543, BU868417, BU871287, BU872317, BU887194, BU862447, BU864921, BU867081, BU834609, BU835737, BU835913, BU825157, BU895139, AI165043, BI068991, BI138828
POPLAR.1068	CK088814, CK113481
POPLAR.1069	CK088816, CK099545, BI130145, BU827796, BU815462, BU892987, BU866158, BU866810, BU819330, BU821590, BU882063, BU883746, BU879568, CK115374, CK115705, AI161527, AI165049, BI069569, BI136107, BI136229, BI137122, BI138038
POPLAR.1070	CK088817, BU869275, BU895015
POPLAR.1071	CK088818, CK093875, CK099546, CK103881, BI122136, BU867138, AI163053, AI165051
POPLAR.1072	CK088819, CK099550, BU828429, BU870448, BU871863, BU884564, CK111970, BU832190, BU835173, BU820844, BU825635, BU826238, BU879188, AI165058
POPLAR.1073	CK088820, CK093340, CK099551, AI165059
POPLAR.1074	CK088821, CK088859, CK092013, CK099552, CK099587, CK102050, BI127528, BU884861, AI165060, AI165150
POPLAR.1075	CK088825, CK092793, CK098273, CK099205, CK099556, CK102896, BI129741, BI124752, BI126580, BU829077, BU869494, BU813725, BU813808, BU814136, BU814313, BU814810, CK110498, BU891221, BU891485, BU892586, BU871089, BU873694, BU885391, BU887466, BU864469, BU830487, BU830872, BU832587, BU833506, BU833606, BU833795, BU822515, BU827089, BU809881, BU811407, BU879818, BU880905, BU881929, BU882227, BU883081,…
POPLAR.1076	CK088827, CK098288, CK099558, BI128994, BI129213, BI123281, BI123740, BU828956, BU868454, BU885148, BU887155, BU811186, BU882864, CK113553, BU877103, BU878252, BU896368, CK115901, AI161983, AI165071
POPLAR.1077	CK088828, CK099559, BU884343, BU884344, BU819386, AI165073
POPLAR.1078	CK088830, CK099561, BI130953, BU893066, BU871493, BU885448, BU886133, BU887399, BU833589, CK113465, AI165077
POPLAR.1079	CK088833, CK093637, BI131866, BU811335, BU811740, BU877284, BU878506, AI165089
POPLAR.1080	CK088835, CK088855, CK097784, CK098508, CK099566, CK103145, CK107565, BI127568, BI129744, BI129944, BI130431, BI130848, BI122629, BI123191, BI124111, BI125187, BI125390, BI125479, BU829565, BU867752, BU868449, BU868847, BU814991, BU888519, BU892363, CK111263, BU870734, BU872803, CK111585, BU872917, BU873164, BU873665, BU822896, BU824090, BU824223, BU811800, BU812700, BU895361, BU896193, BU896728,…
POPLAR.1081	CK088836, CK089370, CK096818, CK100132, CK100139, BU862802, BU811964, AI165094, CK117485, BI069609
POPLAR.1082	CK088837, BI127957, CK110357, BU890164, BU892008, BU874160, BU886705, BU819926, BU822079, BU822391, BU823148, BU823381, BU824152, BU881759, BU882678, BU879152, AI162337, AI165095
POPLAR.1083	CK088838, BU808876
POPLAR.1084	CK088840, CK099570, BI130419, AI163983, AI165102, BI139427
POPLAR.1085	CK088841, CK099571, BU873614, BU837007, BU822557, BU824291, BU825538, BU882824, CK114934, AI162554, AI163529, AI165104, AI165696, CK116513
POPLAR.1086	CK088842, CK093388, CK099572, BI131286, BU868795, BU870685, BU865172, BU865587, BU831315, BU831611, BU837685, BU817325, BU817606, BU820972, AI163476, AI165105, CK116701
POPLAR.1087	CK088843, CK099573, AI165106
POPLAR.1088	CK088844, CK090674, CK090815, CK090848, CK101056, CK101162, CK101181, CK108342, BU827537, BU827653, BU828333, BU863318, BU831682, BU833061, BU834015, BU835135, BU882924, BU875989, BU876318, BU876559, BU876646, BU876719, BU877508, BU877904, BU878032, BU878114, BU878192, BU895134, BU895165, BU895206, BU895609, BU896633, AI165107, BI120988, BI121060, BI121535
POPLAR.1089	CK088845, CK099574, CK115738, AI165108
POPLAR.1090	CK088846, CK099575, BU867602, AI165109, BI070222, BI135659, BI135892, BI137717
POPLAR.1091	CK088847, CK099576, BU878142, AI165113
POPLAR.1092	CK088848, CK099578, BU884964, AI165118
POPLAR.1093	CK088849, CK097846, CK099580, AI162619, AI165122, AI165798
POPLAR.1094	CK088852, CK093563, CK099582, CK103615, BI131693, BU816742, BU892701, BU867274, BU834107, BU883533, AI165125
POPLAR.1095	CK088853, CK092469, CK099583, BU828018, BU885562, BU861717, BU833432, BU835696, BU835874, BU894502, AI165127
POPLAR.1096	CK088854, CK096748, BU829147, BU889372, BU891150, BU892564, BU893171, BU893699, BU886947, BU861398, BU830213, BU830880, BU831222, BU831263, BU832431, BU834750, BU835304, BU835669, BU835934, BU836109, BU837913, BU837921, BU838002, BU822067, BU824072, BU824110, BU880199, BU883602, CK113607, BU878600, AI164009, AI165142, BI070250
POPLAR.1097	CK088857, CK099585, BU861571, BU862109, BU862888, BU830030, BU830870, BU896419, AI162375, AI165146, AI165335, AI165369
POPLAR.1098	CK088858, CK097179, CK106989, BI127787, BU868361, BU822712
POPLAR.1099	CK088861, CK099589, BU889160, BU887570, BU830861, BU836113, BU837951, AI165153
POPLAR.1100	CK088862, CK091171, CK091222, CK092059, CK097705, CK099590, CK101413, CK101450, CK102093, BI127656, BU887050, BU831556, BU832173, BU833198, BU834217, BU835646, BU835666, BU836694, BU838032, BU820450, BU821310, BU824001, BU824209, BU824326, AI165154, BI120719, BI135521, BI135952, BI136621, BI137509, BI137880, BI138391
POPLAR.1101	CK088864, CK089584, CK098904, CK099594, CK100312, BI123320, BI124283, BI124332, BI124724, BI125228, BI125905, BI125962, BI126033, BI126407, BI126457, BU827985, BU828915, BU829684, BU868860, BU869357, BU813679, CK109974, CK110135, BU888094, BU892543, BU870377, BU870502, BU870878, BU871730, BU872611, BU873533, BU874273, BU874439, BU884129, BU884811, BU884977, BU885050, BU885783, BU886021, BU862449,…
POPLAR.1102	CK088865, CK097642, CK107430, BU823845, BU878674
POPLAR.1103	CK088867, CK089070, CK091126, CK099894, BI131011, BI122491, BU829709, BU868385, BU889777, BU891200, BU874297, BU875001, BU875142, CK113922, BU875521, AI163425, CK116291, AI165136, AI165654, CK116388, BI072862, BI119891, BI120797, BI121970
POPLAR.1104	CK088869, CK099599, BU834720, AI162686, AI163899, AI164983, AI165159, CK116377
POPLAR.1105	CK088870, CK091276, CK099600, CK101475, CK112319, BU830070, AI162312, AI162680, AI162681, AI163039, AI164021, AI164508, AI164582, AI165114, AI165160, AI165300, AI165579, CK116516, CK117273, CK117404, BI135968, BI138294
POPLAR.1106	CK088873, CK099604, BI129709, CK112387, BU861342, BU862507, BU832487, BU819723, BU820457, BU820905, BU825851, BU809911, BU880992, BU881302, BU882985, AI162520, AI165167, CK116429, BI071831
POPLAR.1107	CK088874, CK089503, CK089728, CK089745, CK090056, CK090372, CK099605, CK100247, CK100402, CK108161, BU828405, BU828419, BU867494, BU868255, BU868694, BU813921, CK110394, BU816466, BU816731, BU890127, BU893005, BU893121, CK111551, BU887688, BU861872, BU862891, BU866256, BU833027, BU836179, BU821079, BU825647, BU825701, BU826833, BU809792, BU880610, BU880859, BU881653, BU881712, BU881718, BU881742,…
POPLAR.1108	CK088877, CK096439, CK099607, CK106251, BI126473, BU867636, BU869388, BU812924, BU814138, BU815176, BU892025, BU870076, BU871916, BU873013, BU873892, BU817147, BU817938, BU820793, BU825056, BU809779, BU810254, AI164361, AI165172, AI165308, CK116484, BI072497
POPLAR.1109	CK088880, CK109771
POPLAR.1110	CK088881, CK099610, BU822054, AI165178
POPLAR.1111	CK088882, CK093562, CK098140, CK099611, CK103614, BI128066, BI131689, BU828840, BU891269, CK111097, BU886833, BU864190, BU865834, BU831665, BU831898, BU833014, BU833180, BU835988, BU836639, BU837039, BU837479, BU837696, BU822392, AI161716, AI163496, AI163557, AI165179, AI165508
POPLAR.1112	CK088884, CK099613, BU811028, CK113081, BU894527, BU898060, AI165182
POPLAR.1113	CK088885, CK099615, BU892988, AI165184, CK116950
POPLAR.1114	CK088889, CK093261, BU893485
POPLAR.1115	CK088891, CK099624, BU884603, AI165202
POPLAR.1116	CK088894, CK091287, CK099630, CK102528, BI128690, BI128800, BI130598, BU884745, BU862814, BU832899, AI164881, AI165209
POPLAR.1117	CK088895, CK091231, CK099631, CK101455, BU809077, BU894272, BU894643, AI165212, BI135761, BI136103, BI137067
POPLAR.1118	CK088896, CK092928, CK099632, CK103029, BI130121, BU837399, AI165213
POPLAR.1119	CK088897, CK089352, CK089458, CK089783, CK090017, CK090021, CK094095, CK094102, CK094629, CK099633, CK100212, CK100648, CK104613, BI122283, BI122602, BI122808, BI122935, BI124237, BI124502, BI126100, BI126200, BU827581, BU827677, BU827862, BU828417, BU868041, BU868060, BU868434, BU868727, BU868788, BU869028, BU869489, BU812932, BU812996, BU813008, BU813074, BU813221, BU813330, BU813484, BU813607,…
POPLAR.1120	CK088900, CK099636, BU891909, AI165218, BI069867
POPLAR.1121	CK088903, CK099639, CK108742, BU867549, BU883996, BU885541, BU833452, BU809442, BU881068, BU876109, BU879273, AI165221
POPLAR.1122	CK088904, CK099640, CK109246, BU813014, BU813106, CK109541, CK110360, BU888548, BU891387, BU874358, BU883803, BU884521, CK111953, BU887119, BU864901, CK112604, BU831020, BU837130, BU837484, BU827207, BU808873, BU877475, BU878848, BU895632, AI165222, BI119869, BI120307, BI121317
POPLAR.1123	CK088905, CK093439, CK099641, BI131396, AI163428, AI165226
POPLAR.1124	CK088907, CK092595, CK097452, CK099644, BU867813, BU868261, BU874560, BU823373, BU883116, AI165230
POPLAR.1125	CK088908, CK099645, BI122614, BU885278, BU831269, BU836445, BU819078, BU820590, BU881855, BU896477, BU896476, AI165231, CK116341, BI069529
POPLAR.1126	CK088910, CK099647, BU829057, BU886773, BU824905, BU825033, BU881272, BU876795, AI165233
POPLAR.1127	CK088911, CK099648, BU827417, BU867852, BU869087, BU869113, BU813575, BU814685, BU887911, BU893496, BU833340, BU834685, BU819785, BU822214, BU824816, BU880108, BU882716, BU876097, AI162752, AI164561, AI165003, AI165155, AI165234, AI165470, AI165845, CK116843, CK117087, BI069281, BI119766, BI120485, BI120714, BI136122
POPLAR.1128	CK088913, CK099650, BU897944, AI163881, AI165238, CK117236
POPLAR.1129	CK088916, CK104677, CK104678, BI124711, BU831754
POPLAR.1130	CK088917, BI123020, BU872953, AI162641, AI165245
POPLAR.1131	CK088918, BI128010, BI128276, BI128760, BU833799
POPLAR.1132	CK088919, CK093343, CK097959, BI131156, BI126273, BU867637, CK109673, BU890274, BU872055, BU872089, BU874168, BU874536, BU874779, BU861660, BU865998, BU829994, BU831122, BU818990, BU825013, BU811874, BU812597, CK113939, CK114964, AI165247
POPLAR.1133	CK088920, CK099656, BI127664, BI127811, BI127835, BI128775, BI130410, BI131775, CK108337, BU824607, AI165248
POPLAR.1134	CK088923, CK088954, CK099660, BI123829, BU890920, BU891560, BU869535, BU871359, BU825215, BU880505, BU883262, BU875709, BU896862, CK115221, AI161769, AI161932, AI162778, AI163142, AI163663, AI164243, AI165210, AI165252, AI165290, AI165327, AI165458, AI166096, CK116339, CK116568, CK116676, CK116695, CK116811, CK117093, BI069398
POPLAR.1135	CK088925, CK100529, BU809273, BU811949, BI070696
POPLAR.1136	CK088930, CK097663, CK099668, CK107446, CK109253, BU869371, BU813704, BU870029, BU862060, BU866186, BU867168, BU830824, BU831846, BU832791, BU835020, BU836657, BU836910, BU837827, BU821812, BU823899, BU826055, BU811644, BU880893, BU881466, BU875899, BU877435, BU894770, AI165264
POPLAR.1137	CK088931, CK099670, BI127044, BU812845, BU888145, BU871309, BU830287, BU836327, BU881124, BU875537, AI165266
POPLAR.1138	CK088932, CK099671, BI122214, BI122758, BI123890, BI124124, BI124718, BI126181, BI126902, BI126916, BU888602, BU888603, BU893156, BU871409, BU872836, BU884537, CK111843, BU885472, BU886537, BU862171, BU863594, BU863823, BU831493, BU820636, BU809737, CK113794, BU894268, BU894802, BU895419, BU895737, AI165268, BI072158
POPLAR.1139	CK088933, CK099673, BU818865, AI165271, BI120918
POPLAR.1140	CK088936, CK092508, CK092624, CK092797, CK093814, CK099685, CK102739, CK107792, BI129356, BI132341, AI165294
POPLAR.1141	CK088937, CK099686, BI129837, BI131976, BU868291, BU894397, AI161927, AI165295
POPLAR.1142	CK088938, CK099687, BU831299, BU837199, BU826346, AI165296, AI166076
POPLAR.1143	CK088939, CK088956, CK090579, CK099688, CK099710, CK100976, BU814447, BU887159, BU836392, BU836902, BU837899, CK113994, AI165046, AI165297, AI165332, CK116401, CK116645, CK117346, BI119993, BI120380
POPLAR.1144	CK088940, BU828361, AI165302
POPLAR.1145	CK088941, CK099691, AI165303
POPLAR.1146	CK088944, CK096320, BU873816, BU819438, BU809283, BU878903, AI165311, BI139400
POPLAR.1147	CK088946, CK091734, CK099696, AI165313
POPLAR.1148	CK088947, BU836365
POPLAR.1149	CK088948, CK088991, CK092668, CK097697, CK098302, CK099698, CK099748, CK107477, BI127174, BI127575, BI127808, BI128417, BI128764, BI128895, BI129291, BI129547, BI130290, BI130297, BI130528, BI130678, BI131172, BI131273, BI132092, BU827440, BU828983, BU829004, BU829099, BU868585, CK109727, BU889709, BU892037, BU893575, BU870103, BU884535, BU885425, BU885577, BU833559, BU833570, BU833697, BU834187,…
POPLAR.1150	CK088949, CK090296, CK099700, CK102628, CK107872, BI128017, BI128859, BI131277, BI131743, CK108330, BI124768, BI125188, BU827566, BU827960, BU827947, CK108978, BU828293, BU828725, BU829755, BU813016, BU813017, CK109471, BU891044, BU891155, BU893433, BU893577, BU873376, BU885379, BU885424, BU885811, BU864784, BU865092, BU831231, BU831337, BU831978, BU833105, BU833728, CK112815, BU835699, BU836130,…
POPLAR.1151	CK088950, CK096811, CK099701, CK102140, BI127782, BI128433, BI130965, BU837295, BU880574, AI163170, AI165319, CK116665
POPLAR.1152	CK088952, BU815190, BU809395, BU881260
POPLAR.1153	CK088957, BU872451, BU810494, CK114797, BU898168
POPLAR.1154	CK088958, CK099711, CK102180, BI127904, BU823242, AI165334, BI072159, BI072172
POPLAR.1155	CK088959, BI123657, BI123956, BI125169, BU816677, BU886609, BU865675, BU866991, BU832425, BU834675, BU817132, BU819273, BU822011, BU825960, BU826002, BU879774, BU883527, BU875674, BU895003, AI165340
POPLAR.1156	CK088962, CK099717, BU815182, BU891234, BU834161, BU881996, CK116111, AI165346
POPLAR.1157	CK088963, CK089082, CK099718, CK099907, BI127398, BI127648, BI128394, BI130886, CK108237, CK108974, BU828267, BU867709, BU868280, BU868805, BU813529, BU813805, BU813934, BU816736, BU888055, BU890510, BU871011, BU872305, BU873096, BU885941, BU885956, BU861892, BU862129, BU863792, BU864242, BU864703, BU865688, BU829862, BU833413, BU833521, BU833913, BU835029, BU835132, BU835311, BU836019, BU836067,…
POPLAR.1158	CK088965, CK090244, CK099720, CK100761, BU812954, CK109749, BU826684, BU881698, BU895909, AI162339, AI165349, BI069582, BI069699, BI070244, BI071753, BI072305, BI072577, BI072713
POPLAR.1159	CK088966, CK093955, CK099723, BI122435, BU888949, BU820686, CK113185, CK113626, AI165353, BI120956, BI121119, BI121167, BI121305, BI121442, BI121465, BI121585, BI121643, BI121985
POPLAR.1160	CK088968, CK097169, CK106982, BU822689, BU812266
POPLAR.1161	CK088970, AI163019, AI165357, CK117432, BI071381
POPLAR.1162	CK088971, CK096481, CK099728, CK106294, BU827972, BU829084, BU892964, BU870693, BU830784, BU830921, BU833021, BU833627, BU837729, BU820880, BU821014, BU824965, BU826347, AI165359
POPLAR.1163	CK088972, CK099730, CK110429, BU863360, BU863372, BU830538, BU832767, BU837405, BU824775, BU825660, BU895004, AI165361
POPLAR.1164	CK088975, CK099734, BU814745, CK109993, CK110154, BU866960, BU830877, BU826718, BU877805, AI165371
POPLAR.1165	CK088978, CK099738, BU812843, BU830235, BU830547, BU832232, BU834762, AI165376
POPLAR.1166	CK088980, CK099740, BI126892, BU892162, AI164421, AI165378, CK116901
POPLAR.1167	CK088981, CK095514, CK099228, CK099741, CK105417, BU813474, BU813475, BU813683, CK109461, BU814953, BU889349, BU890450, BU891118, BU892769, BU892777, BU869517, BU884330, BU886824, BU887019, BU863433, BU864688, BU832902, BU833196, BU834852, BU835379, BU835661, BU837663, BU837711, BU837776, BU817024, BU822563, BU812752, BU880090, BU876692, BU877440, BU877789, BU879418, BU879593, BU879605, BU894518,…
POPLAR.1168	CK088982, CK092247, CK095699, CK096560, CK097255, CK102337, CK105559, CK106375, CK107060, BI128295, BU892452, BU817766, BU821091, BU822904, BU881582, AI165380, BI138295
POPLAR.1169	CK088987, BU815019, BU880510, AI165387
POPLAR.1170	CK088988, CK092227, BI130511, BI131626, BI122367, BU894069, BU896530, AI165388, BI070083, BI069313
POPLAR.1171	CK088990, CK099747, BU893068, BU885887, BU824335, AI162524, AI162662, AI165391, CK116466
POPLAR.1172	CK088992, CK099750, BU873260, BU881630, AI165395
POPLAR.1173	CK088996, CK089188, CK092463, CK099755, CK099998, BU828016, BU829265, BU816140, BU891739, BU892242, BU884616, BU886996, CK112547, BU866491, BU831452, BU831483, BU832046, BU832145, BU832207, BU833967, BU835047, BU835393, BU835447, BU835604, BU835648, BU836003, BU836536, BU836599, BU836995, BU837149, BU837393, BU837570, BU819523, BU823826, BU882742, BU875374, BU875379, BU876469, BU877773, BU878166,…
POPLAR.1174	CK089001, BU894524
POPLAR.1175	CK089003, BU830180
POPLAR.1176	CK089004, CK092957, CK096593, CK106411, BI129597, BI130192, BI125876, BU868433, BU888081, BU889694, BU871754, BU874767, BU837211, BU821170, BU875214, BU879675, BU894271, BU895642, AI165431, BI070048
POPLAR.1177	CK089005, BU892077, AI165435
POPLAR.1178	CK089008, CK092686, CK116115
POPLAR.1179	CK089009, CK099774, BU828353, BU813054, BU884644, BU887561, BU834325, BU836590, BU837904, BU821166, BU825210, BU878003, AI162140, AI162292, AI162420, AI163100, AI163915, AI164522, AI164757, AI165506
POPLAR.1180	CK089010, CK099778, BU868296, BU868328, BU868333, BU868395, BU868553, BU869201, BU893017, BU880230, BU881334, BU881345, BU882450, AI165444, BI138710
POPLAR.1181	CK089011, CK099779, AI165447
POPLAR.1182	CK089014, CK096729, CK099785, BI129473, CK108103, BI130902, BU814242, BU892498, BU831730, BU832463, BU835220, BU819637, BU821535, BU823135, BU881339, BU881965, BU896749, AI163013, AI166216, AI165463, BI069514, BI121746, BI138346
POPLAR.1183	CK089019, CK099793, BU861967, BU862202, BU863298, BU864782, BU864982, BU866157, BU866198, BU866406, BU866834, AI165477
POPLAR.1184	CK089020, CK092225, CK102256, BI128096, BU823916, AI164476
POPLAR.1185	CK089022, CK092004, BU828574
POPLAR.1186	CK089023, BU814145
POPLAR.1187	CK089024, CK092757, BU894500, CK116880
POPLAR.1188	CK089026, CK099803, BU884547, BU862661, BU867302, AI161767, AI161852, AI162566, AI162853, AI163043, AI163054, AI166183, AI163503, AI163787, AI164242, AI166210, AI164908, AI165277, AI165492, CK116412, CK116743
POPLAR.1189	CK089028, CK093191, CK093699, CK098400, CK099805, CK103734, BI132037, BI124056, BI125717, BU829145, BU829619, CK111598, BU874081, BU885945, BU862187, BU835861, BU820721, BU821929, BU809064, BU875064, BU876506, AI162195, AI163441, AI165496, CK116522, BI119852, BI120066, BI120070, BI120483, BI120612, BI121106
POPLAR.1190	CK089030, CK099808, BI128032, AI165521
POPLAR.1191	CK089031, CK089136, CK099963, BU831871, BU835370, AI165813
POPLAR.1192	CK089034, CK099817, BU867211, BU831476, AI165530
POPLAR.1193	CK089036, CK093448, CK099820, CK103511, BI127391, BI130562, BI131377, BU867215, BU829976, BU831545, CK115166, CK115185, AI162975, AI165535, BI070865
POPLAR.1194	CK089037, CK092787, CK093033, CK103135, BI130401, BI132286, BU813566, BU832236, BU835872, BU822629, AI165537
POPLAR.1195	CK089039, CK089434, CK100190, CK100191, BU868772, BU815388, BU891141, BU835674, BU819444, AI161765, AI163288, AI165540, BI069816
POPLAR.1196	CK089041, CK090509, CK092348, CK096988, CK099826, CK100925, CK102477, CK106829, BI128657, BU868844, BU814246, CK110792, BU891472, BU886339, BU886757, BU820375, BU822286, CK113231, BU875106, BU875719, AI165544, BI120113
POPLAR.1197	CK089043, CK099828, AI162281, AI165546
POPLAR.1198	CK089045, CK093048, CK099831, CK102672, CK103148, BI127195, BI129185, BI129442, BI130434, BI131323, BI122604, BI124215, BI126549, BU827507, BU869041, BU869420, BU890867, BU821272, BU879344, AI166178, AI165550, CK116712, CK116893
POPLAR.1199	CK089046, CK093866, CK099832, CK103874, BI122110, CK112390, AI165551
POPLAR.1200	CK089048, CK096156, CK099835, CK105987, BI127934, BI129798, BI130873, BU829153, BU888605, BU890839, BU891974, BU869908, BU872387, BU885019, BU864693, BU837630, BU819882, BU826318, BU883561, CK113273, BU875307, BU879042, AI165133, AI165511, CK116801
POPLAR.1201	CK089052, BU815011
POPLAR.1202	CK089053, CK108086, BI130032, BU829558, BU829754, BU813649, BU890750, BU871252, BU872429, BU883938, BU864938, BU830554, BU832932, BU834696, BU880285, BU879710, AI165567
POPLAR.1203	CK089057, CK099861, AI165621, CK116646
POPLAR.1204	CK089059, CK099866, BU828116, BU829682, BU814894, BU815626, BU888187, BU888351, BU889754, BU890621, BU871448, BU887214, BU887725, BU887856, BU830742, BU835842, BU816874, BU816950, BU818263, BU819369, BU822133, BU822267, BU824931, BU827053, BU810453, CK113459, BU879623, AI164953, AI165141, AI165628, BI070432
POPLAR.1205	CK089062, CK099869, CK109832, CK110558, AI165631
POPLAR.1206	CK089065, CK089888, CK099878, CK105327, BI126996, BU828756, BU869071, BU814352, CK110386, BU866752, BU833786, BU883355, AI165647, BI070605, BI138712
POPLAR.1207	CK089066, CK099879, BI129658, BU814248, BU814256, BU814931, CK110601, BU889263, BU871597, BU817561, AI165604, BI070106
POPLAR.1208	CK089067, CK090734, CK099883, CK101107, BU812875, AI165690, BI120117, BI120247, BI120399, BI120739
POPLAR.1209	CK089068, AI165651
POPLAR.1210	CK089069, CK093415, CK097668, CK099893, CK103484, CK107452, BI131357, BU814068, BU884617, BU821579, BU823917, AI163402, AI165703
POPLAR.1211	CK089073, CK094110, CK104044, BI122822
POPLAR.1212	CK089075, CK110248, BU815966, BU816235, BU825430, AI162154, AI165668
POPLAR.1213	CK089076, BU867706, BU869010, BU822075, BU822469, BU824133, AI165670
POPLAR.1214	CK089077, CK099902, BU872776, BU887217, AI165672
POPLAR.1215	CK089078, CK093219, CK099903, CK102374, CK103309, BI128400, BI130887, BU816547, AI165673
POPLAR.1216	CK089079, CK092428, CK102571, BI128358, BI128618, BI128910, BI130405, BI122948, BU868645, BU813268, BU813611, CK110035, CK110302, BU816648, BU890473, BU891272, BU893131, BU893760, BU893867, BU893942, BU869733, BU869840, BU871707, BU872832, BU874218, BU874726, BU883847, BU831634, BU832219, BU832951, BU833514, BU835209, BU837392, BU817158, BU818162, BU821115, BU823024, BU825160, BU826933, BU809236,…
POPLAR.1217	CK089080, CK090894, CK095790, CK096009, CK101211, CK105598, CK105646, CK105832, BI128596, BI132023, CK108402, BI122757, BI123062, BI123852, BI123904, CK108548, BI124382, BI124455, BI125237, BI125565, BI125800, BU827408, BU827671, BU827805, BU828321, BU828453, BU828658, BU829229, BU829410, BU829478, BU868337, BU868529, BU868872, BU868906, BU869097, BU869498, BU813260, BU813639, BU813779, BU815246,…
POPLAR.1218	CK089081, CK095414, CK099906, BU880485, AI165681
POPLAR.1219	CK089083, CK099908, BU825867, BU894660, AI165684, CK116428, CK116932
POPLAR.1220	CK089087, CK097625, CK099911, BU872064, BU886297, BU823815, BU894893, BU895011, AI165710
POPLAR.1221	CK089088, CK099912, BU828151, BU829051, BU813033, BU870068, BU873427, BU873684, BU886629, BU887775, BU829885, BU831453, BU832202, BU835650, BU837745, BU817071, BU824540, BU825583, BU880813, BU875411, BU883754, AI161822, AI165552, AI165711
POPLAR.1222	CK089089, CK096542, CK106359, BU832171, BU821047
POPLAR.1223	CK089090, CK097359, CK107172, CK108156, BU829106, BU829469, BU868044, BU868357, BU889603, BU890746, BU870395, BU870695, BU873033, BU864605, BU831386, BU831425, BU832802, BU834001, BU835085, BU835250, BU835497, BU836140, BU836569, BU836684, BU836986, BU819262, BU820867, BU822106, BU822570, BU822777, BU823150, BU823289, BU823909, BU824625, BU826623, BU879923, BU881864, BU881957, BU882335, BU883470,…
POPLAR.1224	CK089093, CK093656, CK097423, CK099916, CK101145, BU812171, BU896572, AI164190, AI165722, BI120054, BI120908, BI121587
POPLAR.1225	CK089094, BU892581, BU835995
POPLAR.1226	CK089095, CK091990, BI123992, BI125939, BU871021, BU812661
POPLAR.1227	CK089096, CK093503, CK103561, BI131551
POPLAR.1228	CK089097, CK098074, CK099920, BU823545, AI161603, AI165734
POPLAR.1229	CK089098, CK090665, CK096216, CK101047, BI122232, BU827437, BU827491, BU828823, BU868765, BU812858, BU889994, BU890749, BU890827, BU874954, CK111802, BU863040, BU864610, BU831051, BU831582, BU832754, BU833112, BU833825, BU833881, BU833943, BU834421, BU835718, BU837787, BU837855, BU819197, BU820190, BU820215, BU820260, BU820331, BU820348, BU826650, BU809356, BU811834, BU880974, BU883361, CK113677,…
POPLAR.1230	CK089099, CK099923, AI165737
POPLAR.1231	CK089101, CK099924, BI131758, BU827910, CK108982, BU828687, BU828718, BU829110, BU829341, BU816539, BU892985, BU872079, BU829938, BU830622, BU830683, BU830707, BU831321, BU832114, BU832387, BU832787, BU833374, BU833384, BU833669, BU833851, BU833946, BU834121, BU834151, CK112787, BU834397, BU834491, BU834517, BU834700, CK112805, BU835242, BU835303, BU835405, BU835452, BU835567, BU835757, BU835927,…
POPLAR.1232	CK089102, CK099925, BI128065, BI129718, BI130158, BI130060, BI132172, BU820677, BU821328, AI163696, AI165741
POPLAR.1233	CK089104, CK099865, CK099927, AI165627, AI165744
POPLAR.1234	CK089106, CK096967, BU861609, AI165753
POPLAR.1235	CK089108, CK103288, BI127388, BI130822, CK109629, BU890132, BU886641, BU822504, BU822511, BU897034, AI165757
POPLAR.1236	CK089111, BI122266
POPLAR.1237	CK089113, CK091146, CK091893, CK096625, CK099940, CK101397, CK101928, CK106449, BU829332, BU872970, BU874626, BU832062, BU833920, BU835582, BU818181, BU821265, BU809915, BU894927, AI165768, BI135444, BI139234, BI139470
POPLAR.1238	CK089114, CK094750, CK099941, CK104737, BU872981, BU886618, BU834526, BU825862, BU881856, BU882049, BU898111, AI165771, BI072360
POPLAR.1239	CK089115, CK097921, CK099669, CK099942, CK103031, BI127170, BI127377, AI161495, AI165265, AI165774, CK116949
POPLAR.1240	CK089116, CK099943, AI165775
POPLAR.1241	CK089119, CK105788, BU819072, BU825167
POPLAR.1242	CK089120, CK099946, BI130129, AI165782
POPLAR.1243	CK089122, CK091209, CK099948, CK101440, BU891716, BU832066, BU835035, BU835399, BU825780, AI165784, BI135537, BI135570, BI135647, BI135701, BI135717, BI135884, BI137615, BI137656, BI137787
POPLAR.1244	CK089123, CK091006, CK096521, CK097336, CK099949, CK101309, BU887419, BU832650, BU832736, BU822842, BU823367, AI165785, BI070934, BI120127, BI121487
POPLAR.1245	CK089124, CK089285, CK089293, CK091426, CK099950, CK100085, CK101557, BU827532, BU827689, BU893466, BU862642, BU862786, BU862871, BU831537, BU832446, BU834985, BU824177, BU827058, BU810472, BU879809, BU880872, BU881172, BU881924, BU883089, BU875749, BU875815, BU876702, BU877639, BU877640, BU879366, CK115120, AI165786, AI166129, BI138126, BI138244, BI138285, BI138856, BI138955, BI139038, BI139107,…
POPLAR.1246	CK089126, CK089516, CK100259, BU896856, BI070161
POPLAR.1247	CK089130, CK095170, CK099957, CK105107, BI125135, BI126224, CK109232, BU867618, BU816395, BU869860, CK111114, BU871930, BU872023, BU873912, BU874778, BU862357, BU822142, BU881779, AI164288, AI165800
POPLAR.1248	CK089131, CK099958, AI165802
POPLAR.1249	CK089132, CK093806, CK099959, CK103827, BI130030, BI132039, BI132313, BU866869, AI165803
POPLAR.1250	CK089133, CK089456, CK096359, CK097732, CK099960, CK103272, CK103478, CK106183, CK107513, BI127194, BI130786, BI131332, BI122031, BI122047, BI122306, BI122309, BI122364, BI122387, CK108394, BI122442, BI122473, BI122474, BI122508, BI122531, BI122639, BI122875, BI122930, BI123187, BI123316, BI123370, BI123391, BI123692, BI123737, BI123738, BI123966, BI124013, BI124125, BI124333, BI124491, BI124532,…
POPLAR.1251	CK089134, CK092465, CK099961, BI127470, BI127477, BI131384, BI132078, BI132094, BI132320, BU888420, BU894297, AI165809
POPLAR.1252	CK089137, CK099964, AI165814
POPLAR.1253	CK089138, CK089290, CK097975, CK098828, CK099965, CK100079, CK100083, CK103512, BI128040, BI128489, BI130583, BI131375, BI132151, BI132164, BI132316, BI123739, BI125035, BI127094, BU828597, BU828949, BU829745, BU829852, BU867739, BU868115, BU812812, CK110326, BU816625, BU889799, BU890447, BU891122, BU892264, BU893240, BU893355, BU893712, BU870611, BU870911, BU872692, BU873281, BU873498, BU874006,…
POPLAR.1254	CK089139, CK099966, BI130515, BI124467, BU829605, BU868081, BU869400, BU814265, BU814905, BU893748, BU884319, BU885185, BU826296, BU826947, BU827150, BU809352, BU811941, BU883162, BU876078, BU876959, AI165816
POPLAR.1255	CK089140, CK099967, AI165817
POPLAR.1256	CK089141, AI165818
POPLAR.1257	CK089143, CK099969, CK107756, BI130440, BI124649, BU888454, BU872972, BU830132, BU834661, BU821908, BU825199, BU875763, BU879123, AI165820, BI135728, BI137328, BI137356
POPLAR.1258	CK089145, CK099970, BU817702, AI165823
POPLAR.1259	CK089146, CK099428, BU814694, BU821337, AI164701, CK116749
POPLAR.1260	CK089147, BU824302
POPLAR.1261	CK089148, CK095887, CK099972, AI165828
POPLAR.1262	CK089151, CK092429, CK102573, BI128912, BI122315, BI125553, BU871117, BU885913, BU886988, BU894774, BU894799, BU894902, BU895487, BU895490, BU895803, BU898192, BU898295, AI164833, AI165622, AI165836, BI070469
POPLAR.1263	CK089153, BU894907
POPLAR.1264	CK089154, CK093519, CK099980, CK103577, BI131586, BU869264, BU889479, CK112378, BU879985, AI165855
POPLAR.1265	CK089155, CK090491, CK094081, CK100910, CK104068, BI122760, BI123203, BI124191, CK108968, BU867939, BU868400, BU868609, BU869044, BU869267, BU812944, BU813673, BU813791, CK109632, CK109744, CK110234, CK110407, BU816091, BU816418, BU816717, BU889977, BU891744, BU891834, BU892179, BU892265, BU892333, BU874146, BU885768, BU861876, BU861952, BU862823, BU863404, BU863508, BU864992, BU866356, BU867188,…
POPLAR.1266	CK089157, CK092847, CK096048, CK102953, CK105872, BU837717, BU819361
POPLAR.1267	CK089159, CK091120, BU890266, BU871605, BU871881
POPLAR.1268	CK089161, BU891391
POPLAR.1269	CK089163, CK090955, CK092853, CK093639, CK101267, CK102726, CK102959, CK103679, BI129325, BI129908, BI131740, BI131871, BU813342, BU814022, BU886916, BU817971, BU818037, BU820179, BU820259, BU820318, BU822781, BU823185, BU823406, BU824034, BU824411, BU824427, BU824492, BU882803, BU879108, AI165878, BI069880, BI068893, BI119943, BI121160, BI121197, BI136114
POPLAR.1270	CK089164, CK109763, CK111127, BU837977
POPLAR.1271	CK089169, AI165890
POPLAR.1272	CK089170, CK093650, BI127158, BU863494, BU833095, BU834601, BU834733
POPLAR.1273	CK089171, BU895212
POPLAR.1274	CK089172, CK099278, BU815658, BU809594, AI164381, CK117272
POPLAR.1275	CK089173, CK092914, CK093517, CK099988, CK103014, BI127776, BI130085, BI130495, BI132299, BU815084, AI165896, CK116485
POPLAR.1276	CK089175, CK109781, BU813880, CK110573, BU891567, BU831240, BU834795, BU822176, AI164250, AI164704, AI165898
POPLAR.1277	CK089176, AI165900
POPLAR.1278	CK089177, CK102216, BI127176, BI127989, BI129508, BU809805, BU812059, BU895500, AI164976, AI165903
POPLAR.1279	CK089179, CK099990, CK103114, BI130342, BI126412, AI165905
POPLAR.1280	CK089181, CK097283, CK102066, CK102295, BI127599, BI131343, AI165907
POPLAR.1281	CK089182, CK092670, CK099992, BI129466, BU894435, BU895221, BU897530, BU898269, AI165912
POPLAR.1282	CK089183, CK096998, CK097161, CK097357, CK097595, CK097682, CK099993, CK106975, BU889082, BU889091, CK110720, BU892948, BU820706, BU822673, BU822678, BU823333, BU823735, BU824410, BU824614, BU879408, AI164481, AI165913
POPLAR.1283	CK089185, AI165919, CK117194
POPLAR.1284	CK089186, CK099890, BU891948, BU831387, BU836398, BU821082, BU875512, AI161650, AI163490, AI165700, AI165921, AI165998, CK116936
POPLAR.1285	CK089187, BU892934, BU869622, AI165925, CK116571, BI139369
POPLAR.1286	CK089190, CK100000, BU873107, BU878950, BU895536, AI165930
POPLAR.1287	CK089191, CK096405, CK100001, CK106216, BU861941, BU820680, AI165932, CK117277
POPLAR.1288	CK089192, CK100002, BU809897, BU896586, AI165934
POPLAR.1289	CK089193, CK100003, AI165935
POPLAR.1290	CK089194, CK115729, AI165939
POPLAR.1291	CK089195, BU861868
POPLAR.1292	CK089196, CK090526, CK100939, BI120159
POPLAR.1293	CK089198, CK100007, BI125356, BU829056, BU831100, BU822155, AI165947
POPLAR.1294	CK089199, CK093258, CK103344, BI130981, BU898209
POPLAR.1295	CK089200, CK100009, BI128015, BU896400, AI163421, AI165949
POPLAR.1296	CK089201, CK096086, CK096902, CK096907, CK100010, CK105909, CK106746, BI123092, BI124070, BU827503, BU827955, BU828519, BU828603, BU828981, BU829002, BU868393, BU812891, BU814207, BU815223, BU815309, BU890341, BU890566, BU891455, BU892107, BU892148, BU893307, BU870833, BU871192, BU871242, BU871467, BU873267, BU873507, BU873583, BU873720, BU873803, BU874762, BU874843, BU874860, BU884073, BU884490,…
POPLAR.1297	CK089202, CK100012, BI126693, BU814954, CK110556, BU892594, BU896742, AI165956, BI139203
POPLAR.1298	CK089204, AI165973
POPLAR.1299	CK089205, CK093239, CK100014, BU894625, BU896391, AI165974
POPLAR.1300	CK089207, CK098328, BI131609, BI124589, BU827882, BU868095, BU869235, CK110572, BU884640, BU866927, BU830262, CK112821, BU837140, BU817740, BU820783, BU808878, BU881694, BU882816, BU883720, CK113311, BU877636, AI162050, AI163111, AI164403, AI165752, AI165920, AI165922, AI165978, CK117267, BI070534
POPLAR.1301	CK089208, CK100015, BI131513, BU829654, BU814148, BU836628, CK113689, BU897790, AI165979, CK116460, CK116860
POPLAR.1302	CK089209, CK092985, CK100016, CK103089, BI127564, BI130254, BU880884, BU883150, BU894215, BU897269, BU897973, AI165982
POPLAR.1303	CK089211, CK090639, CK090939, CK093306, CK094779, CK100019, CK101253, CK104767, BI125010, BU812974, BU813120, BU813389, BU813467, BU813517, BU813550, BU813609, BU813758, CK109514, BU814137, BU814237, BU814377, BU814757, BU814972, BU815062, BU815072, BU815405, BU815560, CK110423, CK110587, BU816681, BU816707, BU888056, BU891636, BU893232, BU893594, BU825599, BU825674, BU826313, BU881493, BU881938,…
POPLAR.1304	CK089212, BU867488, BU896873, AI165991
POPLAR.1305	CK089218, BU881837
POPLAR.1306	CK089219, CK093588, CK100024, BI128790, BI131739, BU869372, BU814203, BU890872, BU891598, BU892686, BU872248, BU872529, BU885723, BU830967, BU819474, BU823463, BU824095, BU826004, BU826061, BU881026, BU875527, BU875744, BU875987, BU876451, BU877058, BU877785, BU878675, BU879001, BU896421, CK115215, AI166005, CK117319
POPLAR.1307	CK089220, BI127379, BU887084, BU887387, BU863295, BU866128, BU866838, BU818236, BU819000, BU819741, BU819956, BU823984, BU824511, BU880865, CK114281, BU895387, BU896501, BU898326, CK115300, AI163892, AI166006
POPLAR.1308	CK089221, CK100025, BI129252, BI129769, BU831977, BU834976, BU835621, BU836000, BU836685, AI166007
POPLAR.1309	CK089222, CK092900, CK100026, CK102998, BI130036, CK110538, BU892317, BU834130, BU834525, BU820847, BU820958, BU822565, BU882494, AI165959
POPLAR.1310	CK089223, CK092271, CK100027, BU889675, AI161924, AI165960, BI069951, BI072715
POPLAR.1311	CK089224, CK100028, AI165961
POPLAR.1312	CK089225, BU829260, BU862599, AI165962, CK116757
POPLAR.1313	CK089226, CK093380, CK097957, CK099853, CK099982, CK102318, CK103453, BI128247, BI131250, BU827481, BU827876, BU828085, CK108990, BU828660, BU828895, BU829531, BU814746, BU888236, BU889649, BU890196, BU872519, BU884251, BU886726, BU862898, BU865816, BU831735, BU831922, BU833914, BU837073, BU837761, BU818575, BU820041, BU820591, BU820705, BU820834, BU821483, BU821552, BU824026, BU824059, BU824447,…
POPLAR.1314	CK089227, CK100030, BU836443, AI165964, BI136001
POPLAR.1315	CK089228, CK100031, BU886090, BU832547, AI165966
POPLAR.1316	CK089230, BI130240, BU815235, BU836783, BU820925, BU894628, BU896394, AI165970, BI138645
POPLAR.1317	CK089231, CK107222, CK108293, BU868550, BU816728, BU891528, BU892746, BU892871, BU893653, BU874008, BU886019, BU830248, BU831257, BU832113, BU832544, BU833477, BU833564, BU833844, BU834830, BU835420, BU835795, BU836731, BU822614, BU823263, BU880089, BU880875, BU883412, BU875431, BU876133, BU877021, AI163238, AI165971, BI136745, BI136959, BI139156
POPLAR.1318	CK089232, BU873364, BU824526, BU826751, BU883299, BU879034, AI166008, CK117144
POPLAR.1319	CK089233, CK099334, BI122863, BU827924, BU829771, CK111057, BU872186, BU874889, BU861707, BU864628, BU830222, BU830712, BU831935, BU831947, BU832506, BU832523, BU835531, BU836271, BU836885, BU836908, BU823571, BU823911, BU826008, BU826043, BU879794, CK113903, BU878797, BU879098, AI164464, AI166009, CK116337
POPLAR.1320	CK089234, BU869430, BU815186, BU889330, BU889344, CK110746, BU892239, BU892403, BU892565, BU870818, BU884345, BU886312, BU886834, BU864074, BU865138, BU867291, BU833019, BU823269, BU825391, BU808986, BU810567, BU880382, BU881477, BU882047, BU878200, BU878982, BU879330, AI166010
POPLAR.1321	CK089235, CK100034, BU891575, BU893113, BU869608, BU861442, BU861648, BU865315, BU833197, BU881034, BU875585, BU878071, BU895790, AI161774, AI165020, AI166011, CK117154, BI121483
POPLAR.1322	CK089236, CK100035, BI124331, BU884838, BU830349, BU826505, BU826828, AI166013
POPLAR.1323	CK089237, CK093717, CK103751, BI132077, BU871647
POPLAR.1324	CK089238, BI131225, BU891505, BU830470, BU833738, BU818354, BU820985, BU821295, BU821458, BU826403, BU883557, BU895359, BU895960, AI166018, CK117287, BI072024, BI138201, BI138273, BI138280, BI139091, BI139167, BI139218, BI139499
POPLAR.1325	CK089239, CK096831, CK096847, CK100037, BI123790, BI124852, BU813539, BU892867, BU883978, BU884452, BU886507, BU864666, BU822404, BU823867, BU824696, BU825166, BU809851, CK113309, BU876205, BU896364, AI166019, BI069347, BI071902
POPLAR.1326	CK089240, AI166025, CK116870
POPLAR.1327	CK089241, BI131663, BU813894, BU822029
POPLAR.1328	CK089242, CK091519, CK097369, CK100040, BI128569, BU818124, BU820748, BU811973, AI166027, CK116532
POPLAR.1329	CK089243, CK089797, CK100041, BI127880, BI128710, BU813534, CK110448, BU894839, AI166028, CK117501, BI069221
POPLAR.1330	CK089246, BI132203, BU830936, BU812164, AI166032, BI139073
POPLAR.1331	CK089247, CK092146, CK102177, BI127900, BI129992, BI131037, BU867480, BU813577, BU815397, BU816586, BU821520, BU826232, BU880152, BU875717, BU878790, AI166033, CK116685
POPLAR.1332	CK089248, BU834981, AI166037
POPLAR.1333	CK089249, CK100045, AI166039
POPLAR.1334	CK089250, BU896531, AI166040
POPLAR.1335	CK089252, CK100047, AI166044
POPLAR.1336	CK089255, CK096630, CK106458, BU836382, BU837218, BU821286, AI166050, CK116434
POPLAR.1337	CK089258, BU890483, BU893288, BU893589, BU893740, BU897831, AI164457, AI166055
POPLAR.1338	CK089259, CK099825, BI128244, BI126329, BU814815, BU815637, BU887959, BU873098, BU883793, BU861656, BU865572, BU830452, BU831350, BU832233, BU834171, BU835671, BU835962, BU836074, BU836141, BU819986, BU826556, BU826621, BU808994, BU809422, BU810157, BU810170, BU880682, BU883493, BU878207, AI165542, AI166056, BI071865, BI120194
POPLAR.1339	CK089260, CK100053, BI127868, BI131365, BI131638, BU816359, BU890522, BU891788, BU862117, BU862167, BU864188, BU822650, CK113797, BU878167, AI163956, AI166244, AI165454, AI165727, AI165899, AI166057
POPLAR.1340	CK089262, CK100056, BI128871, BU887034, BU822087, BU822365, BU823939, AI162967, AI166060
POPLAR.1341	CK089263, CK100057, AI166091
POPLAR.1342	CK089266, CK093368, CK099681, CK103443, BI127499, BI130398, BI131229, BI131728, BI131887, BU887555, BU836300, BU821405, BU821791, BU822830, AI161567, AI161578, AI161713, AI164678, AI165200, AI165287, AI166095, CK116747
POPLAR.1343	CK089267, CK100061, BU870014, BU834177, BU837984, BU827119, BU895966, AI166097, CK116773
POPLAR.1344	CK089270, AI166100
POPLAR.1345	CK089271, CK096812, CK100065, CK106646, BU827413, BU827833, BU828281, BU828957, BU829127, BU829170, BU829258, BU829527, BU867822, BU813892, BU891013, BU891398, BU886388, CK112346, CK112368, CK112440, BU861572, BU861804, BU862007, BU862068, BU862186, BU864389, BU864558, BU864571, BU865722, CK112625, BU866570, BU866788, BU829901, BU830111, BU830210, BU831094, BU832143, BU833297, BU833426, BU834128,…
POPLAR.1346	CK089272, CK100066, BI130803, BU816823, BU885489, BU833543, AI166102, BI068463, BI139059
POPLAR.1347	CK089273, CK093458, CK100067, CK103520, BI131459, CK110416, BU834875, BU835363, AI166103, BI139487
POPLAR.1348	CK089274, BU836906, BU820597, AI162845, AI165765, AI166110, CK116737
POPLAR.1349	CK089277, CK100073, BI127187, BI124833, CK109095, BU872423, BU862818, BU864718, BU866743, BU835633, BU837183, BU821260, BU822193, BU825720, BU877467, AI166111, CK116844, CK117121, BI068970, BI071810, BI138423
POPLAR.1350	CK089278, BU892497, AI166113
POPLAR.1351	CK089280, CK100077, BI131593, BI125671, BU868178, BU871404, BU837012, BU837658, BU821645, BU822989, BU824470, CK113615, BU876107, BU896763, AI163074, AI166070, BI069617, BI070293, BI068915, BI072625, BI121027
POPLAR.1352	CK089281, CK089289, CK100078, BU815048, BU836939, BU817380, BU825680, BU811725, BU811727, BU897315, AI166088
POPLAR.1353	CK089283, CK089291, CK089298, CK100080, CK100084, BU834766, BU836987, AI161544, AI166127
POPLAR.1354	CK089284, CK089292, CK093638, CK100081, CK103678, BI131867, AI166128
POPLAR.1355	CK089299, CK092804, CK102905, BI129797, BU833252
POPLAR.1356	CK089300, CK093103, CK102581, CK102621, BI128658, BI128815, BI128934, BI130269, BI130590, BI131424, CK108314, BU827483, BU829042, BU829088, BU829417, BU829437, BU868259, BU868287, BU868350, BU868605, BU868903, BU868939, BU869143, BU869258, BU869300, BU869374, BU888136, BU888250, BU890055, BU890809, BU890819, BU891283, BU891673, BU892207, BU892241, BU893377, BU872924, BU873568, BU873755, BU873785,…
POPLAR.1357	CK089301, CK091358, CK097685, CK097770, CK101524, CK107039, CK107465, CK107549, BI130272, BI130315, BI125869, BU827530, BU827803, BU868948, BU813569, CK109476, BU814054, BU815949, BU890366, BU891563, BU892882, BU893284, BU869720, BU870488, BU872999, BU886840, BU863289, BU865752, BU830284, BU830501, BU832018, BU832914, BU833211, BU833717, BU834650, BU835912, BU836136, BU816913, BU816993, BU818515,…
POPLAR.1358	CK089302, CK100088, BU894246, AI163471, AI166138
POPLAR.1359	CK089304, CK100090, BU809902, AI165485, AI166118, BI139333
POPLAR.1360	CK089305, CK095152, CK100091, BI130932, BI131135, BI131923, BI126189, BU827981, BU828099, BU828343, BU829670, CK109303, CK110312, BU890027, BU869671, BU861531, BU861819, BU863039, BU863123, BU864987, BU865062, BU865461, BU866686, BU867242, BU817514, BU810737, BU810742, BU810974, BU811084, BU811814, BU812650, BU879791, CK113881, AI161686, AI166119, BI070231, BI068976, BI072022, BI073115
POPLAR.1361	CK089306, CK100092, BU828974, BU871453, BU861761, AI166120
POPLAR.1362	CK089309, CK100094, BI130739, BI131361, BI131973, BI127125, BU888677, BU869960, BU870950, BU831188, BU833951, BU827359, BU880936, BU882232, BU883560, AI163753, AI164590, CK116297
POPLAR.1363	CK089310, CK089685, CK096079, CK096345, CK099841, CK100095, CK105902, CK106169, CK107822, BI127531, BI131421, BI131543, BI132093, BU867547, BU869351, BU890490, BU892017, BU893360, BU893480, BU870060, BU873479, BU884613, BU885007, BU865710, BU866396, BU830045, BU830049, BU830468, BU832385, CK112756, BU835314, BU836435, BU817106, BU818083, BU819462, BU819985, BU820546, BU820553, BU820812, BU820816,…
POPLAR.1364	CK089311, CK116300
POPLAR.1365	CK089313, CK090863, CK097679, CK100098, BU834326, BU837777, CK116303, BI121092, BI139080
POPLAR.1366	CK089314, CK092770, CK100099, CK102869, BU828103, BU867572, CK109886, BU815508, BU883850, BU830649, BU830656, CK112774, BU836812, BU836819, BU817201, BU823499, BU826323, BU826461, BU827061, BU811348, CK112984, BU875623, CK114948, CK116305, BI120405
POPLAR.1367	CK089315, CK090117, CK100100, CK100693, CK101951, CK107812, CK107829, BI128380, BI128787, BI128796, CK108136, BI130650, BI131687, BI132231, CK108589, BU827456, BU827459, BU828125, CK109020, BU828439, BU828492, BU828784, BU829418, BU829797, BU814627, BU814690, BU815492, BU816108, BU887958, BU888620, BU888701, BU888891, BU888932, BU889069, BU889356, BU889774, BU889858, BU890074, BU890353, BU890434,…
POPLAR.1368	CK089316, BU868515, BU869407, BU881064, AI164223, AI166121, CK116307, BI120926, BI121889, BI138787
POPLAR.1369	CK089317, CK089336, BU816127, BU887051, BU866586, BU882128, CK116309, BI069472, BI138325
POPLAR.1370	CK089318, CK096104, CK105927, BI128784, BU828803, BU867505, BU868495, BU869074, BU869481, CK109688, BU815096, CK110484, BU888192, BU889218, BU889975, CK111211, BU870632, BU873001, BU874615, BU885060, BU885080, BU885096, CK111855, BU885786, BU885801, BU886009, BU886093, BU886291, BU886612, BU886645, BU886680, BU887012, BU887805, BU862139, BU862552, BU863047, BU865634, BU865847, BU818455, BU818484,…
POPLAR.1371	CK089319, CK116312
POPLAR.1372	CK089322, CK096344, CK096842, CK097421, CK100104, CK106168, CK106681, CK107233, BI127914, BI127961, BI131073, BI131524, BI131592, BI131902, BI126070, BU868079, BU815315, BU889736, BU890610, BU892711, BU893988, BU865114, BU830294, BU833033, BU835232, BU820084, BU820206, BU820343, BU820545, BU820709, BU821388, BU821765, BU821866, BU823288, BU809220, BU810522, BU812250, BU882510, BU882687, BU877769,…
POPLAR.1373	CK089324, CK100106, BI069445
POPLAR.1374	CK089325, CK100107, BI069447
POPLAR.1375	CK089326, CK091054, CK091619, CK101349, CK101728, BU811231, BI121694, BI121941, BI138685
POPLAR.1376	CK089328, CK090902, CK100110, CK101218, BI127698, BI128083, BU827843, BU828068, BU868750, BU816344, BU888062, BU893978, BU871329, BU831223, BU831746, BU832045, BU832394, BU832644, BU833768, BU833841, BU834180, BU834393, BU834513, BU835194, BU835613, BU835926, BU836134, BU837473, BU837589, BU837966, BU880421, BU881186, BU881321, BU876789, BU876827, BU876904, CK116410, BI069431, BI068944, BI071620,…
POPLAR.1377	CK089329, CK092021, CK093763, CK100111, CK103795, BI129682, BI132206, BI132296, BU811408, BU877957, BU878902, BI069432, BI139429
POPLAR.1378	CK089331, CK100113, BI069456
POPLAR.1379	CK089332, CK100161, BU874663, BU864796, AI162062, BI069459
POPLAR.1380	CK089334, BI122962, BU809743
POPLAR.1381	CK089335, CK091537, CK100116, CK101654, BU868090, BU830524, BU836265, BU811760, BI069470, BI138450
POPLAR.1382	CK089337, CK095404, CK100154, CK105312, BI126941, BU828262, BU829355, BU869142, BU869266, BU814941, BU816563, BU816593, BU888138, BU888393, BU888653, BU890817, BU892637, BU884445, BU886770, BU861789, CK112470, BU863565, BU863612, BU863932, BU864744, BU865440, BU865648, BU866265, BU866744, BU867049, BU810081, BU811422, BU811917, BU812605, BU880259, BU880567, BU881270, BU882024, BU882795, BI069426,…
POPLAR.1383	CK089338, CK110028, BU816109, BU865433, BI069483, BI139106
POPLAR.1384	CK089339, CK090031, CK108766, BU891137, BU869948, BU834188, BU837015, BU837954, BI069488
POPLAR.1385	CK089340, CK100120, BI069489
POPLAR.1386	CK089341, BU887082, BU883407, BI069492
POPLAR.1387	CK089342, CK100147, BI069501
POPLAR.1388	CK089343, CK100118, BI123430, BU836211, BU809397, BU811367, BI069503
POPLAR.1389	CK089344, CK096421, CK096724, CK097971, CK103067, BI128023, BI128577, BI130201, BI131789, BU812987, BU813841, BU814965, BU816510, BU890703, BU886007, BU886165, BU831399, BU834591, BU834987, BU821526, BU822863, BU823866, BU825537, BU879967, CK113588, BU879464, BI069505, BI072393, BI119889, BI120157, BI121063, BI121112
POPLAR.1390	CK089346, CK100119, BU873213, BI069507
POPLAR.1391	CK089347, CK094859, BI122504, BI123628, BI124471, BI125234, BI125243, CK108695, BI125562, BI126476, BI126481, BU828473, BU813121, BU813328, BU813579, CK110100, BU870392, BU864955, BU867356, BU820137, BU826522, BU826888, BU811090, BI069513
POPLAR.1392	CK089348, CK089759, CK094716, CK095210, CK100121, CK100429, CK104709, CK105158, BI126382, BU827687, BU867474, BU867827, BU867915, BU868218, BU868641, BU869328, BU869355, BU814961, BU816403, BU816836, BU888897, BU889129, BU871975, BU862132, BU864331, BU865304, BU865348, BU865395, BU866121, BU866315, BU866637, BU831725, BU827248, BU809156, BU809808, BU810018, BU810547, BU810812, BU810831, BU812039,…
POPLAR.1393	CK089349, CK105945, BU819597
POPLAR.1394	CK089350, CK100122, CK100582, BU827399, BU829519, BU830620, BU837446, BU825772, BU826846, CK116179, BI071123
POPLAR.1395	CK089353, CK091250, CK092354, CK092764, CK092820, CK092831, CK093114, CK093135, CK093203, CK093213, CK093222, CK096021, CK097378, CK098434, CK100125, CK102545, CK102863, CK102924, CK102936, CK103217, CK103295, CK103311, CK105396, CK105844, CK107189, CK107970, BI127593, BI127644, BI128841, BI129256, BI129681, BI129838, BI129861, BI129995, BI130074, BI130468, BI130618, BI130690, BI130692, BI130843,…
POPLAR.1396	CK089354, CK100126, BU814026, BI069553
POPLAR.1397	CK089355, BU828465, BU828760, BU829804, BU868840, CK109855, CK110058, BU888434, BU873878, BU864931, BU866739, BU832666, BU833228, BU833664, BU811603, BU882588, BU877409, BU878528, BU896288, BI069558, BI069372
POPLAR.1398	CK089356, CK100127, CK109381, BU831395, BI069564
POPLAR.1399	CK089357, CK090137, CK100133, BU813226, BU815468, CK110367, BU816300, BU816426, BU808757, BI069566, BI068655, BI068772, BI072384
POPLAR.1400	CK089358, BU867483
POPLAR.1401	CK089359, CK090109, CK100128, CK100683, CK100686, CK104999, BI125871, BU827965, CK109069, BU868014, BU868336, CK109610, BU814004, BU814796, BU815147, BU815310, CK110445, BU816805, BU889025, BU891578, BU892152, BU869844, BU884620, BU885323, BU886525, BU887196, BU887760, BU861887, BU862261, BU863622, BU864902, BU865308, BU866260, BU867005, BU835496, BU837779, BU809638, BU811981, BU880247, BU880461,…
POPLAR.1402	CK089364, BI069588
POPLAR.1403	CK089365, CK095310, CK105236, BI126658, BU816139, BU835144
POPLAR.1404	CK089366, CK100134, BI069595
POPLAR.1405	CK089368, CK100136, BU867431, BU868126, BU868314, BU868315, BU813469, BU813573, BU813910, BU813967, BU814347, BU814660, BU814758, BU815100, BU888816, BU892372, BU892431, BU893568, BU861448, BU861646, BU864332, BU832451, BU833874, BU835453, BU826885, BU880680, BU881745, BU882456, BU882736, BU883051, BU883386, BI069497, BI069598, BI069677, BI069860, BI068327, BI070493
POPLAR.1406	CK089369, CK100137, CK100143, BU811784, BI069603
POPLAR.1407	CK089371, BI069610
POPLAR.1408	CK089375, CK095506, CK100142, CK105411, CK106384, BU812894, BU817001, BU821111, BI069624
POPLAR.1409	CK089376, CK100144, BI069629
POPLAR.1410	CK089377, CK100145, CK106415, BU831845, BU821181, BI069630
POPLAR.1411	CK089378, CK100146, BU827541, BU827589, BU828945, BU891519, BU891570, BU893674, BU830755, BU832379, BU833633, BU836036, BU825580, BI069631
POPLAR.1412	CK089379, CK089851, CK095729, CK100492, CK105580, BI130089, BI122772, BI125079, BU871150, BU883794, BU883819, BU886787, BU831627, BU832027, BU832982, BU817882, BU894603, BU896375, BI069633, BI070453, BI138426
POPLAR.1413	CK089380, CK089610, CK096945, CK100148, CK106786, BI127066, BU827490, BU829348, BU814928, BU888007, BU889839, BU890084, BU890124, BU891768, BU893542, BU893832, BU893865, BU893906, CK111796, CK112094, BU885751, BU887584, BU835084, BU836380, BU822184, BU809164, BU809740, BU810639, BU879897, BU882821, BU874991, BU875918, BU894651, BU895060, BU895132, BU895236, BU896279, BU897320, BU897444, BU898212,…
POPLAR.1414	CK089381, CK092665, CK100149, BU873517, BI069636
POPLAR.1415	CK089382, CK100150, BU833945, BI069637
POPLAR.1416	CK089383, CK095579, BU869501, BU891843, BU874492, BU834310, BU835477, BU835815, BU817280, BU818202, BU820238, BU821905, BU881062, BU882546, BI069645, BI138545, BI139398
POPLAR.1417	CK089384, CK100151, BU886192, BU834279, BI069646
POPLAR.1418	CK089385, CK100152, BU828269, BI069657
POPLAR.1419	CK089386, CK100153, BI069659
POPLAR.1420	CK089387, CK089793, CK100117, CK100449, BI128409, BU837389, BU880985, CK117355, BI069660, BI069199
POPLAR.1421	CK089388, CK089470, CK090170, CK100155, CK100223, BU869293, BU815514, BU891337, BU893789, BU861704, BU863891, BU864778, BU865480, CK112660, BU836636, BU825416, BU827021, BU809007, BU809184, BU809345, BU811040, BU811763, BU881310, BU882074, CK115563, CK116089, BI069669, BI069963, BI071394, BI072259
POPLAR.1422	CK089389, CK100156, CK109633, BU890830, BU861468, BU861873, BU863204, BU863841, BU864678, BU866826, BU866829, BU831416, BU834958, BU837688, BU881303, BU875432, CK116178, BI069672
POPLAR.1423	CK089391, CK089408, CK089445, CK089495, CK089656, CK089669, CK094111, CK096404, CK099320, CK100158, CK100202, CK100239, CK100359, CK100467, CK106215, BI122835, BU827446, BU827478, BU827543, BU827585, BU827563, BU827612, BU827640, BU827641, BU827644, BU827654, BU827692, BU827730, BU827731, BU827762, BU827763, BU827785, BU827807, BU828061, CK109002, BU828249, BU828290, BU828320, BU828545, BU828593,…
POPLAR.1424	CK089392, CK090193, CK100159, CK100734, CK109981, CK110142, BU827211, CK115354, BI069685, BI072371
POPLAR.1425	CK089393, CK100160, BU828080, BU867711, CK110025, CK110187, BU891396, BU826655, BI069688
POPLAR.1426	CK089395, CK100114, BU867014, BU883086, BI069690, BI139211
POPLAR.1427	CK089396, CK092810, CK100162, CK102912, BI129816, BI125602, BI125659, CK108976, BU828410, BU829216, BU829686, BU829713, BU829772, BU867513, BU867557, BU867954, BU868427, BU869020, BU869260, BU813044, CK109456, CK109761, BU814006, BU814129, BU814268, BU814630, BU815194, BU815360, CK110434, BU816565, BU816612, BU816692, BU816819, BU888367, BU888908, BU889460, BU889957, BU890306, BU890512, BU890942,…
POPLAR.1428	CK089397, CK100164, BU865357, BU866412, BU810950, BI069702, BI138191
POPLAR.1429	CK089398, CK100165, BI069703, BI138103
POPLAR.1430	CK089399, CK093160, CK100166, BU869746, BU871634, BI069542, BI069704
POPLAR.1431	CK089400, CK111156, CK112581, BI069706
POPLAR.1432	CK089401, CK100167, BI069707
POPLAR.1433	CK089402, CK100169, CK104104, BI122920, BU828317, BU868657, BU868677, BU869218, BU869219, CK109681, BU815478, BU861614, BU863812, BU882643, CK115560, CK115692, CK116079, BI069709, BI070148, BI070862, BI071463, BI071960
POPLAR.1434	CK089403, CK092047, CK100170, CK102082, BI127636, CK111251, BI069710, BI072151, BI072226
POPLAR.1435	CK089404, CK100171, BI069712
POPLAR.1436	CK089405, CK096575, CK100172, BI069721
POPLAR.1437	CK089406, BU872504, BU874951
POPLAR.1438	CK089409, CK095439, CK102308, BI128224, BU834072, BU811714, BU895465, BU897173, BI069735
POPLAR.1439	CK089410, CK090147, BU813229, BU833727, BI069736
POPLAR.1440	CK089411, CK095683, CK098089, BU827646, BU827842, BU828785, BU829616, BU869100, BU813645, BU815638, CK110284, BU888665, BU891083, BU892983, BU861559, BU865109, BU866998, BU830442, BU835263, BU817704, BU826800, BU880506, BU882284, BU882923, BU883175, BU876542, AI161622, BI069429, BI069622, BI069799, BI069834, BI070060, BI070360, BI068394, BI068504, BI069091, BI069300, BI069410, BI070748, BI070833,…
POPLAR.1441	CK089412, BU895147, BI069738
POPLAR.1442	CK089413, CK097955, BI069739
POPLAR.1443	CK089414, CK100175, BU828426, BU861665, BU836193, BI069740
POPLAR.1444	CK089415, CK104575, BI124394, BU831811, CK116183, BI069742
POPLAR.1445	CK089416, CK089573, CK090376, BU866069, BI069745, BI070102, BI068243
POPLAR.1446	CK089418, CK100178, BI069755
POPLAR.1447	CK089419, CK089944, CK090167, CK094269, CK100179, CK104230, BI123253, BI123285, CK108568, BU828095, BU812835, BU815004, BU815540, BU816204, BU816368, CK110638, BU891411, BU885556, BU862316, BU863847, BU865627, BU866211, BU866695, BU866863, BU830609, CK112689, BU830981, BU833453, BU827128, BU811316, BU881194, BU881710, BU881894, BU883702, CK114899, CK115470, CK115988, CK117213, BI069502, BI069550,…
POPLAR.1448	CK089420, CK100180, BU866754, CK116362, BI069761
POPLAR.1449	CK089421, BI069763
POPLAR.1450	CK089422, CK098084, CK100182, CK107941, BI127542, BI128222, BI129520, BI129640, BI131228, BU827663, CK109073, BU815282, BU887922, BU888887, BU889978, BU890138, BU870667, BU861449, BU861538, BU830145, BU830560, BU830691, BU830770, BU833871, BU833998, BU835309, BU835448, BU837466, BU821038, BU810799, BU875503, BU876234, BU879738, CK115967, AI161615, AI163091, BI069764, BI072093, BI120084, BI135427,…
POPLAR.1451	CK089423, BU888743, BU862971, BU880943, BU876541, BI069772
POPLAR.1452	CK089425, BI069780
POPLAR.1453	CK089426, CK100184, BI069784
POPLAR.1454	CK089428, CK089613, CK090922, CK100186, CK100330, CK101235, BU827681, BU867889, BU868455, BU815329, BU889244, BU889910, BU890276, BU862732, BU865120, BU866572, BU829995, BU831266, BU831400, BU835168, BU836791, BU824988, BU825714, BU826196, BU826698, BU808900, BU808901, BU811312, BU879816, BU881740, BU882195, BU882305, BU883041, BU883539, BU883593, BU877453, CK115017, CK115083, CK115172, CK115230,…
POPLAR.1455	CK089429, CK100187, BU813488, BU895759, BI069795
POPLAR.1456	CK089430, CK100188, CK115466, BI069797, BI071246, BI072348
POPLAR.1457	CK089432, CK100189, BI069808
POPLAR.1458	CK089433, BI072051
POPLAR.1459	CK089435, CK099107, CK100192, BI122779, BI127127, BU813332, BU813815, CK109982, CK110143, CK110415, BU888075, BU890107, BU890247, BU891335, BU892563, BU883866, BU884069, CK111919, BU862203, BU865299, BU866947, BU867196, BU835980, BU837767, BU821423, BU821623, BU880019, BU880053, BU880273, BU880540, BU881154, BU881731, BU882616, BU882620, BU882995, BU883014, BU883029, BU883267, CK113504, BU879642,…
POPLAR.1460	CK089437, CK100194, BI069820
POPLAR.1461	CK089438, CK112912, CK112913, CK112941, BU812568, BI069832
POPLAR.1462	CK089439, CK096634, BI069833
POPLAR.1463	CK089440, CK100196, CK115363, BI069836
POPLAR.1464	CK089441, CK100197, BI069839
POPLAR.1465	CK089442, BU816473
POPLAR.1466	CK089443, CK100200, BI069854
POPLAR.1467	CK089444, CK100201, BU811762, BI069863, BI069098
POPLAR.1468	CK089446, CK095009, CK103417, CK104958, BI131148, BI125722, CK110193, BU820094, BU809628
POPLAR.1469	CK089447, CK093336, CK100203, BI069869
POPLAR.1470	CK089449, CK100204, BU861919, BU810101, BI069882
POPLAR.1471	CK089450, CK100205, CK100646, BU828773, CK109683, BU814090, BU814235, BU814803, CK110037, BU816555, CK110480, CK110567, CK110589, BU816645, BU889979, BU890281, BU890832, BU891071, BU893111, BU893290, BU893799, BU870819, BU862297, BU863615, BU864248, BU864564, BU866774, BU866835, BU866957, BU837874, BU824939, BU827121, BU880000, BU880403, BU882085, BU882590, BU882899, BU882954, BU875915, BU876951,…
POPLAR.1472	CK089451, CK100206, BU871007, BU861783, BU810932, BI069886, BI071237
POPLAR.1473	CK089452, CK115832
POPLAR.1474	CK089453, CK090574, CK091534, CK096229, CK099269, CK100525, BI129226, BI129902, BU813617, BU815154, BU816253, BU816835, BU893044, BU893764, BU831167, BU820593, BU821083, BU821433, BU882277, BU894493, BU894956, CK115205, AI164340, BI069901, BI070058, BI070248, BI138443
POPLAR.1475	CK089454, CK090855, CK100208, CK101187, BU872532, BU885149, BU886909, BU863312, BU865088, BU865525, BU830389, BU830472, BI069908, BI120716, BI121077, BI121237, BI121277, BI121291, BI121357, BI121622, BI121625, BI121676, BI121939, BI135417
POPLAR.1476	CK089455, BU872289
POPLAR.1477	CK089460, CK092395
POPLAR.1478	CK089462, CK089520, CK089555, CK089561, CK089586, CK089640, CK089719, CK089720, CK089721, CK089722, CK089729, CK089794, CK089916, CK089926, CK089959, CK090020, CK090039, CK090061, CK090065, CK090080, CK090862, CK090918, CK094002, CK094427, CK094674, CK094772, CK094971, CK095211, CK100216, CK100261, CK100285, CK100290, CK100313, CK100345, CK100393, CK100395, CK100396, CK100403, CK100533, CK100539,…
POPLAR.1479	CK089463, CK092484, CK102622, BI129800, BI131498, CK108315, BI125676, BU868176, BU813836, CK112091, BU834044, BU836097, BU818499, BU881686, BU875087, BU877797, BU894957, AI161865, AI162735, AI162951, AI164766
POPLAR.1480	CK089464, CK090334, CK092840, CK100219, BU834295, BI069943, BI068793
POPLAR.1481	CK089465, CK112076, BU885284, BI069947
POPLAR.1482	CK089466, CK093805, CK100220, BU818174, BI069950, BI138377
POPLAR.1483	CK089467, CK100221, BU882288, BI069556, BI069557, BI069953, BI070023, BI070094, BI069002, BI069345, BI071747, BI071795, BI072133
POPLAR.1484	CK089468, CK091331, CK096744, BU828859, BU831466, BU833659, BI136150, BI137024
POPLAR.1485	CK089469, BU836703, BU894878, BU897574
POPLAR.1486	CK089471, CK092123, CK092245, CK093073, CK093747, CK100224, CK102333, CK103176, CK103778, CK106197, BI127817, BI128286, BI128387, BI130065, BI130518, BI131349, BI131688, BI132168, BI124704, BI126340, BU829138, BU868947, BU816062, BU888112, BU888765, BU890797, BU885789, BU886533, BU887522, BU863120, BU866174, BU831792, BU833408, BU834043, BU836500, BU838018, BU820641, BU825525, BU825526, BU826221,…
POPLAR.1487	CK089472, CK090876, CK095059, CK101194, CK104842, CK105004, BI122857, BI125891, BU874665, BU812119, BU895039, BU896454, BI069988, BI068526, BI119723, BI121125
POPLAR.1488	CK089473, CK092445, BU813383, BU886716, BU832024, BU832629, BU836877, CK113418, BU897169, BU898000
POPLAR.1489	CK089475, BI069969, BI070010
POPLAR.1490	CK089476, BU897954
POPLAR.1491	CK089477, CK100226, BI070018
POPLAR.1492	CK089478, CK093464, BI131466, BI126984, BU867965, BU891229, BU894417
POPLAR.1493	CK089480, CK091394, CK100228, CK102521, BI128777, BI130359, BI131212, BI131381, BU815374, BU894057, BU898299, CK115453, CK117163, BI070031, BI135742, BI135842, BI136060, BI137621, BI137638, BI137765, BI137908, BI139271
POPLAR.1494	CK089482, BU813481
POPLAR.1495	CK089484, CK100231, BU815640, BU864640, BU866254, BU830687, BU836849, BI070038
POPLAR.1496	CK089485, CK097269, CK100232, BU884661, BU831704, BI070041
POPLAR.1497	CK089486, BU896135
POPLAR.1498	CK089487, BU835954
POPLAR.1499	CK089488, CK100234, BU867529, BU810694, BI070053
POPLAR.1500	CK089494, CK096187, CK104799, BI125126, BI070072
POPLAR.1501	CK089497, CK100241, BI070095, BI072714
POPLAR.1502	CK089498, CK096077, CK105900, BI123780, BI125155, BI125478, BI126254, BU819459, BU879767, BU897371, CK115888, CK115965, CK116838, CK116997, BI069252
POPLAR.1503	CK089499, CK100243, BI070112
POPLAR.1504	CK089500, BU874916, BU866767, BU808939
POPLAR.1505	CK089501, CK100245, BU863983, BU809292, BI070116, BI068310
POPLAR.1506	CK089505, CK100249, BI070128, BI072818
POPLAR.1507	CK089506, BU828850
POPLAR.1508	CK089509, CK100252, BI070137
POPLAR.1509	CK089510, CK095951, CK105771, BU884357, BU818628, BU818995, BU896503, CK116171
POPLAR.1510	CK089511, BI070150, BI069011
POPLAR.1511	CK089512, CK089736, CK100250, CK100255, CK100256, CK100257, BU816304, BU882552, BI070151, BI070152, BI068521
POPLAR.1512	CK089517, CK100260, BU881923, BI070167
POPLAR.1513	CK089519, CK089919, CK090209, CK100542, CK100743, BU816704, BU810069, BU810847, BU811254, BU812418, BI070785, BI071964, BI072442
POPLAR.1514	CK089521, CK090128, CK100262, BU831875, BI070181
POPLAR.1515	CK089522, CK100263, BI070187
POPLAR.1516	CK089523, BU826112, BU883684
POPLAR.1517	CK089524, CK100266, BI070056, BI070209
POPLAR.1518	CK089525, CK096038, CK105863, BI125855, BI126001, BU819338
POPLAR.1519	CK089526, CK100267, BU869234, BU813923, BU814624, BU814626, BU815036, CK110067, BU873048, BU874009, BU885111, BU885878, BU861494, BU897916, CK116788, BI070213, BI138277, BI139224
POPLAR.1520	CK089527, CK097254, CK100268, BI070214
POPLAR.1521	CK089529, CK100269, BU863617, BU882117, BI070218
POPLAR.1522	CK089531, BU835858
POPLAR.1523	CK089533, CK100272, BI070241
POPLAR.1524	CK089534, CK089838, CK100273, BI070251, BI070252, BI071451
POPLAR.1525	CK089536, CK095814, CK095904, CK100274, CK105725, BI128691, BU828057, CK109034, BU867850, BU868624, BU813789, BU814336, BU814351, BU814681, BU814767, BU815458, BU816208, BU888195, BU888384, BU888920, BU889861, BU890730, BU890811, BU891628, BU892271, BU872810, BU884013, BU884829, CK111909, BU885265, BU885647, BU885927, BU886743, BU887566, BU862788, BU867029, BU829913, BU830135, BU830541, BU831343,…
POPLAR.1526	CK089537, CK089939, CK100557, BU828761, BU825767, BU825824, BI070948
POPLAR.1527	CK089538, CK100278, BU868988, BU813991, BU816449, BU892475, BU893058, BU893691, BU893883, BU869555, BU835521, BU822253, BU809928, BU897142, CK115672, BI070271
POPLAR.1528	CK089539, BU867293
POPLAR.1529	CK089540, BI127813, BI127834, BI124236, BU810869
POPLAR.1530	CK089541, CK093376, CK097802, CK103450, CK107582, BI131244, BU872940, BU874821, BU885476, BU824277, BU810513
POPLAR.1531	CK089542, CK100279, BU863972, BI070283
POPLAR.1532	CK089543, CK097474, CK100280, CK102425, BU813129, BU813800, CK109804, CK110883, BU830604, BU824862, BU880073, BU882336, BI070287, BI068579, BI071303
POPLAR.1533	CK089545, CK089552
POPLAR.1534	CK089546, BU887927, BU891450
POPLAR.1535	CK089548, CK089674, CK090240, CK100282, CK100365, BU890270, CK115552, BI069425, BI070297, BI068251, BI068694, BI069184, BI070760, BI071328, BI071421, BI071859
POPLAR.1536	CK089550, CK094998, BI125690
POPLAR.1537	CK089551, BU812565
POPLAR.1538	CK089554, BU813957, BU812270, BU812407, BI070325
POPLAR.1539	CK089556, CK100286, BU828512, BU813560, BU814947, BU816481, BU888410, BU889765, BU891530, BI070355, BI068336, BI071252, BI071470, BI071982, BI072070, BI072101, BI139183
POPLAR.1540	CK089559, BI070366
POPLAR.1541	CK089560, CK089962, CK096661, CK100289, CK100574, CK106486, BI123259, BU828351, BU829343, BU829592, BU868441, BU813407, BU814647, BU814703, CK110347, CK110489, BU891278, BU893556, BU884161, BU886119, BU863525, BU821374, BU825586, BU825723, BU880529, BU881416, BU881684, BU882949, BU875901, BU876034, CK115178, AI162241, BI069527, BI069730, BI069921, BI069966, BI069991, BI070039, BI070093, BI070335,…
POPLAR.1542	CK089564, BU888282, BU889710, BU889989, BU891802, BU863094, BU825320, BI070342, BI069089, BI071404, BI071510, BI072522, BI121686, BI136360, BI136705, BI137162, BI137186
POPLAR.1543	CK089565, CK100293, BI070344
POPLAR.1544	CK089567, CK089574, CK100294, BI070369
POPLAR.1545	CK089568, CK095294, CK100295, BI122024, BI123351, BI126607, BU828516, BU868289, BU869336, BU813586, BU814974, BU816428, BU888824, CK110812, BU890415, BU865895, BU866324, BU866674, BU825318, BU825632, BU826284, BU810371, BU811258, BU811417, BU875353, BU875667, CK116139, BI069528, BI070370, BI068398, BI068753, BI068956, BI071837, BI072167, BI072473
POPLAR.1546	CK089569, CK100296, BI070372
POPLAR.1547	CK089572, CK100298, BI070383
POPLAR.1548	CK089576, CK100303, BU885023, BU837605, CK115356, BI069927, BI068255
POPLAR.1549	CK089578, CK095341, BI122218, BI126734, BI126757
POPLAR.1550	CK089579, CK089580, CK089621, CK090472, CK090680, CK090730, CK090867, CK091361, CK093599, CK100892, CK100893, CK101104, BI131776, BI122498, BI122633, BI123300, BI125450, BU827544, BU827617, BU827940, BU828014, BU828015, BU828060, BU828629, BU828699, BU828914, BU828987, CK109111, CK109113, BU829401, BU829514, BU829572, CK109236, CK109283, CK109297, BU867436, BU867442, BU867462, BU867477, BU867484,…
POPLAR.1551	CK089581, CK100308, BU885641, BU885965, BU829940, BU833325, BI068264
POPLAR.1552	CK089582, CK100310, BU827454, BU868651, BU869590, BU870576, BU873779, BU873879, BU886473, BU865667, CK112657, BI068272
POPLAR.1553	CK089585, BU827621, BU812977, CK109428, BU888563, BU883169, CK115528, CK115532, CK115689, CK115949, CK116168, BI068300, BI071389, BI071396, BI072848
POPLAR.1554	CK089587, BI139186
POPLAR.1555	CK089591, CK100264, CK100316, BU868735, BU816533, BU872018, BU885168, BU865789, BU835493, BU883436, BU875768, BI070198, BI068331, BI071048, BI139001
POPLAR.1556	CK089592, BU893997, BU871298, BU886904, BU830157, BU833352, BU827078, BU811141, BU880924, BU878398, CK116805, BI068335, BI068339
POPLAR.1557	CK089594, CK100318, BI068341
POPLAR.1558	CK089595, CK096519, CK100319, CK106334, BU893614, BU871218, BU873920, BU832836, BU835526, BU820982, BU812448, CK113444, CK113692, BU876447, BI068342
POPLAR.1559	CK089596, BI068349
POPLAR.1560	CK089598, CK092001, CK102040, BI127500, BU869070, BU891077, BU831713, BU881584, BU882271, BU877489, CK114765, BI068356, BI139259
POPLAR.1561	CK089599, CK100321, BI068363, BI072857
POPLAR.1562	CK089600, BU885032, BU862443
POPLAR.1563	CK089602, CK095082, CK105022, BI122999, BI124341, BI125978, BI126914, BU893539, BU864326, BU866962, BU812607, BU881692, BI069565, BI069682, BI068368, BI069029, BI070550, BI071039, BI071432, BI071628, BI071950, BI072437, BI072566, BI072760
POPLAR.1564	CK089604, CK093684, CK100323, CK103719, BI131997, BU869191, BU889516, BU831326, BU831764, BU831815, BU832906, BI068380
POPLAR.1565	CK089605, BU888823, BU825087, CK114075, BI068381
POPLAR.1566	CK089607, CK095746, CK096243, CK105601, BU817968, BU825062, BI069766, BI068383, BI072108
POPLAR.1567	CK089608, CK096241, CK106076, BU829114, BU892101, BU867129, BU835491, BU820254
POPLAR.1568	CK089609, CK094578, CK097509, CK100326, CK104553, BI124316, BI124625, BU812945, BU816308, BU866616, BU825346, BU826725, BI069789, BI068390
POPLAR.1569	CK089611, CK100199, CK100210, CK100328, BU890149, BU876749, BU878604, BU878883, BI069843, BI069924, BI069926, BI068393, BI068448, BI072643
POPLAR.1570	CK089614, BU812204
POPLAR.1571	CK089615, CK090364, CK100825, BU888202, BU888260, BU888886, BU889421, BU890052, BU892917, BU893115, BU893585, BU893816, BU893890, BU862238, BU827199, BU877252, BI068406, BI071487, BI073069
POPLAR.1572	CK089616, CK100332, CK104935, BI123467, BI125644, CK108738, BU864095, BU808738, BU812376, BU880077, CK115743, CK116008, BI068409, BI068689
POPLAR.1573	CK089617, BU832885
POPLAR.1574	CK089619, CK095890
POPLAR.1575	CK089620, CK092474, CK093513, CK103571, BI129019, BI131577, BI123935, BI125442, BU813755, BU888427, BU888919, BU892074, BU873452, BU885766, BU886767, BU824577, BU826020, BU882243, BU883311, CK113484, BU894399, BU894557, BU896342, BU896409, BI068423
POPLAR.1576	CK089622, BU809650, BI068432
POPLAR.1577	CK089624, CK094321, CK100335, CK104284, BI123462, BU890449, BU810340, BI068444
POPLAR.1578	CK089625, CK100336, CK105303, CK105762, BI123989, BI126911, BU813545, BU813900, BU890472, BU818970, BU811736, BU896111, BI068453, BI070439
POPLAR.1579	CK089626, CK091598, CK101707, BU812925, BU891761, BU892519, BU832947, BU811718, BI068454, BI138617
POPLAR.1580	CK089628, CK089644
POPLAR.1581	CK089630, CK100340, BU836167, BI068473
POPLAR.1582	CK089631, BU889067
POPLAR.1583	CK089636, CK089643, CK095744, CK100342, CK105597, BU888909, BU891711, BU886598, BU863276, BU866911, BU817950, BU827243, CK115702, BI068505
POPLAR.1584	CK089639, CK100344, BU834905, BI068520
POPLAR.1585	CK089647, CK100348, BU891571, BI068555, BI068563
POPLAR.1586	CK089650, CK100349, BU892978, BU869940, BU865580, BI068584
POPLAR.1587	CK089651, BI068586
POPLAR.1588	CK089652, CK096571, CK104564, CK106388, BI124365, BU821126
POPLAR.1589	CK089653, BU829118, BU879727, BI068605
POPLAR.1590	CK089654, CK089951, BU871050, BU811251, BI071027
POPLAR.1591	CK089655, BU813732
POPLAR.1592	CK089657, CK100353, BI068620
POPLAR.1593	CK089659, CK100339, CK100832, BU827445, BU867459, BU867578, BU815393, CK110435, CK110446, BU893793, BU866083, BU825923, BU826605, BU880362, BU880695, BU881207, BU882509, BU883216, BU876368, BI069607, BI069661, BI069940, BI069997, BI070169, BI068408, BI068471, BI068475, BI068582, BI068622, BI068865, BI069026, BI071647, BI072084, BI072485, BI073103
POPLAR.1594	CK089661, BU880249
POPLAR.1595	CK089662, BU829139, BI068630, BI071591
POPLAR.1596	CK089665, CK093649, CK103688, BI131895, BU889197, BU866224, BU831023
POPLAR.1597	CK089666, CK100357, BU809100, BI068659
POPLAR.1598	CK089667, CK089890, CK089903, CK089974, CK090252, CK100358, CK100531, CK100583, CK100586, CK100610, BU868345, BU861371, BU862046, BU862220, BU862231, BU862688, BU864142, BU865718, BU867083, BU867224, BU824885, BU879960, BU879969, BU881871, BU875160, BU876454, BU876925, CK114068, BU877596, BU879157, CK115493, BI069602, BI070092, BI070101, BI070188, BI070259, BI070331, BI068245, BI068277, BI068287,…
POPLAR.1599	CK089672, CK090463, CK091290, CK091594, CK100363, CK101703, BU830992, BU879798, BU880709, BU879125, BI068677, BI119856, BI135836, BI135901, BI136033, BI136064, BI136543, BI136584, BI136620, BI137858, BI138608
POPLAR.1600	CK089673, CK090199, CK090624, CK090868, CK100364, CK101010, BU814826, BU814849, BU891865, BU893398, BU870491, BU831595, BU832377, BU836576, BU820321, BU811041, BU876296, BU879443, BI069980, BI070235, BI068684, BI070666, BI071170, BI072407, BI072719, BI120395, BI120977, BI121104
POPLAR.1601	CK089675, BU868374, BU868574, BU869025, BU814314, BU816209, BU816234, BU889374, BU861392, BU862617, BU864543, BU835765, BU837330, BU879895, BU881199, BU881398, BU881503, BU895907, CK115146, CK115634, BI068695, BI070867
POPLAR.1602	CK089676, CK093145, CK097832, CK103247, CK107613, BI130711, BU815008, BU889643, BU871122, BU884615, BU885214, BU886588, BU824354, CK116348, BI068697, BI139420
POPLAR.1603	CK089677, CK100366, BI068699
POPLAR.1604	CK089679, CK090315, CK101781, BU884909, BU885923, BU830112, BU836085, BU896596, CK115660, BI070976, BI072875, BI138879
POPLAR.1605	CK089681, CK100369, BI068733
POPLAR.1606	CK089683, CK091344, CK101517, BI125424, BU827683, BU829326, BU867760, BU867898, BU867950, BU868239, BU868431, BU868535, BU868570, BU868935, BU869090, BU869166, BU869197, BU869359, BU869395, BU887990, BU889464, BU890209, BU891005, BU893574, BU893649, BU811589, BU880316, BU881055, BU881313, BU881329, BU881616, BU882635, BU882650, BU882735, BU882817, BU882841, BU883090, BU883411, BU875995, BU876599,…
POPLAR.1607	CK089686, CK100530, BI070698
POPLAR.1608	CK089688, CK100373, BU830485, BU812101, BU879761, BU896672, BI068767
POPLAR.1609	CK089689, CK100374, BU813107, BI068773, BI070435
POPLAR.1610	CK089690, CK090141, CK094396, BI123698, BU868269, BU869033, BU873718, BU874112, BU865408, BU865419, BU810131, BU811331, BU811864, BU812081, CK113001, BI068777, BI071554, BI072036, BI138946
POPLAR.1611	CK089691, CK090772, CK091588, CK101135, CK101694, BU891786, BU825722, BU826095, BU826861, BI068792, BI120848, BI121537, BI138416, BI138589
POPLAR.1612	CK089693, BI128226, BU828855, BU827189, BU879251, BU894554, AI163148
POPLAR.1613	CK089694, BU868655, BU879968, BU880130, BU876640, BU879499
POPLAR.1614	CK089695, CK100376, CK100387, BU867725, BU869210, BU891289, BU809036, BI068801, BI068861, BI071930
POPLAR.1615	CK089696, CK100377, BU872653, BU896798, BI068804
POPLAR.1616	CK089697, CK100378, BU837831, CK113584, BU896981, BI068818
POPLAR.1617	CK089698, CK090102, CK090107, CK100682, CK100685, BI122527, BU829464, CK109397, BU889727, BI071250, BI071806
POPLAR.1618	CK089699, CK100381, BI068825
POPLAR.1619	CK089702, BU831609, BI070651
POPLAR.1620	CK089704, CK095527, CK100384, CK105429, BI125854, BU869126, BU887131, BU817068, BU812580, BU875088, BI068846, BI069420
POPLAR.1621	CK089706, CK094713, CK100386, CK104706, BI124813, BU810175, BI068860
POPLAR.1622	CK089708, CK094306, CK100388, CK104269, CK106572, BI123434, BU821595, BU808852, BU809447, BU809926, BU810130, BU810182, BU810370, BU810646, BU810749, BU812262, BU876819, CK115087, BI069644, BI068862
POPLAR.1623	CK089711, CK100390, BI068875, BI068923
POPLAR.1624	CK089713, BU862379, BU831864
POPLAR.1625	CK089715, CK089761, CK089899, CK100392, CK100572, BI068896, BI071060
POPLAR.1626	CK089716, BU811478
POPLAR.1627	CK089724, CK100399, CK109464, BU889125, BU892516, BU892748, BU870681, BU886826, BU894044, BU896500, BU897157, BI069475, BI068927
POPLAR.1628	CK089725, CK093257, CK100400, BI068928
POPLAR.1629	CK089730, CK100404, CK100656, CK112559, BU808835, BU810397, CK114876, CK114993, CK115092, CK115144, CK115353, CK115468, CK115657, CK115812, CK115831, CK115881, CK115895, CK115918, CK115974, CK116006, CK116094, CK116105, CK116147, CK116182, BI069897, BI070006, BI068334, BI069133, BI070436, BI070479, BI070613, BI070639, BI070759, BI071044, BI071249, BI071316, BI071515, BI071603, BI071749, BI071905,…
POPLAR.1630	CK089731, CK100406, BU870851, BU887632, BI068952
POPLAR.1631	CK089735, BU876206
POPLAR.1632	CK089737, CK100412, BU810301, CK115458, BI068979
POPLAR.1633	CK089738, CK096525, CK106339, BI124592, BI126110, BU827628, BU827753, BU827898, BU828318, BU828563, BU828733, BU828741, BU828968, BU829159, BU829162, BU829785, BU888352, BU889408, BU889459, BU889826, BU889922, BU890457, BU890711, BU891712, BU887099, BU830490, BU830571, BU830648, BU830722, BU831890, BU832178, BU832213, BU832413, BU832526, BU833475, BU833886, BU834209, BU834861, BU835667, BU835868,…
POPLAR.1634	CK089739, CK091153, CK101399, BI123608, BU831618, CK112869, BU811317, BU895300, BI120268, BI135455, BI139370
POPLAR.1635	CK089741, CK090290, CK097073, BU885743, BU866654
POPLAR.1636	CK089744, CK091762, CK101843, BU830465, BU896170, BI069009, BI139121
POPLAR.1637	CK089748, CK092806, CK100417, CK102907, CK107781, BI129806, BI131521, BU830172, BU836052, BU881318, BU881960, BU876505, BI069022, BI070452, BI071913
POPLAR.1638	CK089750, CK100419, BI069025
POPLAR.1639	CK089751, CK090004, CK094547, CK104514, BI124213, BI125822, BI126791, BU815530, BU816384, BU892180, BU872880, BU863878, BU825964, BU826783, BU811120, BI069768, BI068240, BI068385, BI068674, BI069028, BI071140, BI071276, BI072124, BI139396
POPLAR.1640	CK089752, BU811264
POPLAR.1641	CK089753, BU869280, BU892790, BI069040
POPLAR.1642	CK089755, CK090968, CK101277, BI121155
POPLAR.1643	CK089756, CK093999, CK103987, BI122552, BU871231, BU887462, BU809882, BU810146, BI069060
POPLAR.1644	CK089757, CK090985, CK100428, BU885150, BI069061
POPLAR.1645	CK089760, CK100430, CK103916, BI122303, BI124148, BU867744, BU885506, BU887168, BU831741, BU824899, BU809581, BU880504, BU879256, BI069065, BI069301, BI072100
POPLAR.1646	CK089762, CK100432, BU867683, BI069074
POPLAR.1647	CK089764, CK100433, BI069095
POPLAR.1648	CK089766, CK097708
POPLAR.1649	CK089769, CK093682, CK103717, BI131990, BU889220, BU886389, BU809530, BU895084, BU895736, BI070526
POPLAR.1650	CK089771, BU887894
POPLAR.1651	CK089772, CK100436, BI069140
POPLAR.1652	CK089776, CK094608, CK100438, CK104592, BI124447, BI126310, BU829129, BU830545, BU832620, BU833969, BU819972, BU880238, BU895904, BI069152, BI069373, BI070815, BI072999, BI139130
POPLAR.1653	CK089781, CK092459, CK098335, AI162060
POPLAR.1654	CK089784, BI126433, BU815073
POPLAR.1655	CK089785, CK100444, BI069180
POPLAR.1656	CK089788, BU828456, BU813404, CK109868, BU816027, BU890989, BU891499, BU871549, BU863803, BU864208, BU864766, BU834569, BU834738, BU826128, BU809799, BU811570, BU880980, BU883277, CK115312, CK115435, CK115961, BI069648, BI069923, BI070047, BI068468, BI068488, BI068999, BI069185, BI069191, BI070803, BI071022, BI071071, BI071285, BI071915, BI072012, BI072165, BI072930, BI072952, BI138242
POPLAR.1657	CK089789, CK100447, BU874391, BU862285, BU866142, BU833439, BU825134, BU826863, BI069956, BI069189, BI071066
POPLAR.1658	CK089791, CK095312, BI126662, BU896941
POPLAR.1659	CK089792, CK090044, CK091985, CK100632, CK102026, CK107761, BI127463, BI123226, BI127023, BU828115, BU828553, BU829404, BU829456, BU868379, BU869039, BU812819, BU813206, BU813279, BU813768, CK109532, CK109670, BU814104, BU815050, BU815128, BU815195, BU815288, BU815543, CK110084, CK110101, CK110316, BU816104, BU816244, BU816414, BU816651, BU888322, BU889521, BU889671, BU889995, BU890103, CK110795,…
POPLAR.1660	CK089795, BU892702, BU831348, BU832569
POPLAR.1661	CK089796, BU891577
POPLAR.1662	CK089800, CK094063, CK095300, CK104084, CK105229, BI122720, BI126632, BU829778, BU811228
POPLAR.1663	CK089801, CK100453, BU890042, BU861457, BU875910, BI069238
POPLAR.1664	CK089802, CK089803
POPLAR.1665	CK089804, CK100457, BI069288
POPLAR.1666	CK089806, CK099206, AI164182
POPLAR.1667	CK089807, CK097465, CK107276, BI123482, BU872331, BU823405, BU808792, BU895610, BI069294
POPLAR.1668	CK089808, CK100460, BU834067, BI069305
POPLAR.1669	CK089810, BU872027, BU833139, BU835947
POPLAR.1670	CK089811, BI069317
POPLAR.1671	CK089812, CK100462, BU888155, BU892503, BU871505, BU835853, BU836878, BU809306, BI069323, BI071781, BI072013
POPLAR.1672	CK089814, CK089815, CK091535, CK100464, CK100465, CK101652, BU828890, BU829729, BU813138, BU890060, BU892603, CK111807, BU825109, BU825789, BU877495, BU894810, BI069330, BI138424, BI138444
POPLAR.1673	CK089816, CK092471, CK102611, CK103514, BI129014, BU867697, BU862607, BU866578, BU834615, BU810266, BU895915, BU897064, BU898283
POPLAR.1674	CK089817, CK100466, BI069352
POPLAR.1675	CK089823, CK098169, CK100471, BU865187, BU830086, BU835523, AI161777, BI069379
POPLAR.1676	CK089824, CK100472, BU880088, BU898086, BI069380
POPLAR.1677	CK089829, CK095325, CK100475, CK105252, BI126700, BU828355, BU829167, BU868343, BU815070, BU890948, BU873847, BU863021, BU831138, BU834614, BU834913, BU836510, BU837105, BU825545, BU825925, BU826754, BU826874, BU809538, BU879824, BU879965, BU880167, BU881874, BU883480, BU876425, BU877269, BU894277, CK115747, CK115788, BI069080, BI069396, BI072211, BI072318
POPLAR.1678	CK089830, CK100476, BI128059, BI128715, BU813011, CK112041, CK113519, BU894191, BU894713, BU896317, BU897750, BU897937, AI165623, BI069405
POPLAR.1679	CK089831, CK092010, CK097229, CK102048, BI127520, CK108360, BU827912, BU870050, BU872884, BU866803, BU831329, BU821804, BU812520, BU896156, AI163461, BI069422, BI071611
POPLAR.1680	CK089834, CK100479, BI070392
POPLAR.1681	CK089835, CK100481, BU809929, CK115956, BI070402
POPLAR.1682	CK089837, CK100483, CK102951, BI129899, BU829561, BU887210, BU831175, BU827080, BI070409
POPLAR.1683	CK089839, CK096741, CK106556, BU867747, BU867902, BU885145, BU833278, BU821559, BU878048, CK117338, BI070415
POPLAR.1684	CK089842, BU897683
POPLAR.1685	CK089843, CK096614, CK097236, CK100486, BU828386, BI070428
POPLAR.1686	CK089844, CK094384, CK100487, CK104341, CK104624, BI123648, BI124543, BU871367, BU873520, BU873581, BU874215, BI070429
POPLAR.1687	CK089845, BU815464, BU835939, BI071798
POPLAR.1688	CK089846, CK089852, CK092520, CK100489, CK100493, CK102656, BI129123, BI131373, BI123960, BU869004, BU816389, BU816390, BU890633, BU835026, BI070431, BI070690
POPLAR.1689	CK089849, BU896262, BU897452
POPLAR.1690	CK089850, CK100491, BU867815, CK110294, BU889195, BU863254, BU835975, BU837370, BU882961, BI070451
POPLAR.1691	CK089856, BU893581, BI070473
POPLAR.1692	CK089857, CK095161, CK100496, BI126209, BU888533, BU897080, BI070475
POPLAR.1693	CK089858, CK093128, CK100497, BI070476
POPLAR.1694	CK089861, CK094284, CK096602, CK100499, CK104250, CK104513, BI123381, BI124210, CK109373, BU886667, BU827232, CK113187, BU879671, BU894065, BI070489
POPLAR.1695	CK089862, CK100501, BU813592, BU811104, BU811676, BI070496
POPLAR.1696	CK089863, BI069481, BI070497, BI072271
POPLAR.1697	CK089864, CK095617, BU817447, BU894833, BI070024
POPLAR.1698	CK089869, CK096860, CK100505, BI070514
POPLAR.1699	CK089871, CK089873, CK094439, CK100506, CK100508, CK104391, BI123865, BU869341, BU865333, BI070532
POPLAR.1700	CK089874, BU870031, BU873621
POPLAR.1701	CK089875, BU888652, BU810161, BU811773, BU812102, BU895085, BU898287, BI070545
POPLAR.1702	CK089876, CK094801, CK104786, BI125075
POPLAR.1703	CK089880, CK089882, CK100511, CK100513, CK110577, BU886208, BU887374, BU880717, BI070570, BI072068
POPLAR.1704	CK089881, CK091471, CK101597, BU830203, BU833063, BU833954, BU835665, BU837095, BU826120, BU895513, BU897570, CK116012, BI138252
POPLAR.1705	CK089884, CK091186, BI122696, BU813275, BU887968, BU888019, BU873512, BU836226, BU880066, BU880667, BI135690, BI135913, BI136576, BI136594, BI137533, BI137588, BI137844, BI137887, BI138323
POPLAR.1706	CK089886, BU885844, BU896092, BU896777
POPLAR.1707	CK089889, CK091789, BU861507
POPLAR.1708	CK089891, CK097448, CK097714, CK100518, CK107259, CK107494, BU827593, BU827697, BU829471, BU812816, BU813200, CK109613, BU890026, CK112457, CK112463, CK112511, CK112551, CK112646, CK112652, CK112658, BU830718, CK112720, BU834129, CK112852, BU837293, BU837454, CK112891, BU823360, BU824043, BU825791, BU826298, BU826738, BU826831, BU827338, BU876651, BU879135, BI069632, BI070614, BI071401
POPLAR.1709	CK089892, CK090001
POPLAR.1710	CK089893, CK100520, CK106268, BU820824, BI070631
POPLAR.1711	CK089896, BU866702
POPLAR.1712	CK089898, CK095597, CK100524, BU827718, BU828924, BU869962, BU862009, BU830236, BU834159, BU817337, BU809676, BI069227, BI070528, BI070662
POPLAR.1713	CK089900, CK092736, CK092795, CK100526, CK102358, BI128345, BI129609, BU894961, BI070111, BI070675, BI138733
POPLAR.1714	CK089901, CK108783, BU862313
POPLAR.1715	CK089905, BU890629, BU887839, BU866853, BU894473, BI070702
POPLAR.1716	CK089908, CK100536, BU864872, BU895364, BU896331, BI070722
POPLAR.1717	CK089909, BU867120
POPLAR.1718	CK089912, CK100537, BU868802, BU815338, BU872556, BU873485, BU887225, BU862674, BU831068, BU880195, BU876211, BI070733
POPLAR.1719	CK089913, BU894751
POPLAR.1720	CK089918, CK100541, BI070770
POPLAR.1721	CK089920, CK093361, CK100543, BU832625, BI070795
POPLAR.1722	CK089922, BU829453
POPLAR.1723	CK089924, CK100547, BI070825
POPLAR.1724	CK089927, CK100550, BU814960, BU863084, BU863741, BU809989, BI068539, BI070842
POPLAR.1725	CK089928, CK095917, CK097137, CK100551, CK103762, CK105734, CK106951, BI132124, BI125449, BI126283, BU829297, BU868862, BU892843, BU885666, BU833772, BU834462, BU837566, BU818882, BU822619, BU825281, BU827036, BU880069, BU882911, BU882969, BI068811, BI070845
POPLAR.1726	CK089929, CK100553, BU888530, BU830167, BU809246, BU876691, BU896363, BI070856
POPLAR.1727	CK089930, CK100554, BU834299, BU835773, CK115347, BI070857
POPLAR.1728	CK089931, CK100555, BU862482, BI070859
POPLAR.1729	CK089932, CK092329, BI128614
POPLAR.1730	CK089934, BU868943, BU815010, BI070913
POPLAR.1731	CK089935, BU887864, BI070914
POPLAR.1732	CK089937, BI069473
POPLAR.1733	CK089940, BU873563
POPLAR.1734	CK089942, CK100559, BU866152, BU833266, BU836029, BI070595, BI070980
POPLAR.1735	CK089943, CK116627
POPLAR.1736	CK089945, CK100561, BU867795, BU816765, BU870248, BU874963, BU832798, BU835746, CK113314, BI070992
POPLAR.1737	CK089948, CK092796, CK093183, CK102899, CK103278, BI129768, BI130797, BU813084, BU885969, BU836558, BU827020, BU877950, BU895783, BU897343, BI071007
POPLAR.1738	CK089950, CK089955, BU813394
POPLAR.1739	CK089952, CK097074, CK106897, BI125058, BU822455, BU810555
POPLAR.1740	CK089956, CK098989, BU862386, BU894020, AI163677, BI071054
POPLAR.1741	CK089960, CK100573, BI071000, BI071065
POPLAR.1742	CK089966, CK100578, BU835566, BU835791, BU825084, CK116638, BI069757, BI068596, BI069084, BI069298, BI069346, BI069351, BI071093, BI071294
POPLAR.1743	CK089970, CK097710, CK101588, CK107490, BU827520, BU827896, BU867595, BU812829, BU812873, BU812958, BU813204, BU813876, BU814236, BU815416, BU815417, BU815493, BU890451, BU892155, BU892415, BU893810, BU893884, BU866067, BU830279, BU831965, BU832685, BU836750, BU837829, BU820758, BU824007, BU882082, CK115488, BI070515, BI070744, BI071119, BI071873, BI071981, BI072263, BI072608, BI073018, BI138224,…
POPLAR.1744	CK089971, CK100581, BI071121
POPLAR.1745	CK089972, BU881721, BU897299, BU898258
POPLAR.1746	CK089975, BU834327
POPLAR.1747	CK089976, BI071147
POPLAR.1748	CK089981, CK100587, BI071159
POPLAR.1749	CK089982, CK100588, BU828470, BI071106, BI071161
POPLAR.1750	CK089984, BI122291, BI125063, BI125285, BU883831, BU884636, BU887095, BU887482, BI071537
POPLAR.1751	CK089985, CK090877, CK091595, CK101195, CK101704, BU867502, BU813845, BU815625, BU870034, BU871072, BU871668, BU866726, BU832012, BU832588, BU824244, BI068523, BI068718, BI069382, BI070942, BI071033, BI071192, BI072560, BI119844, BI121133, BI138504, BI138612
POPLAR.1752	CK089987, CK100593, CK109669, CK112033, BU864440, BI071198
POPLAR.1753	CK089988, CK100594, CK108991, BU828316, CK109127, BU829363, BU829411, BU829439, BU829841, BU867451, BU867604, BU867626, BU867728, BU867982, BU868080, BU868181, BU868242, BU868252, BU868256, BU868264, BU868305, BU868425, BU868458, BU868554, BU868564, BU868671, BU868700, BU868718, BU868737, BU868763, BU868912, BU869050, BU869054, BU869079, BU869114, BU869145, BU869153, BU869182, BU869203, BU869276,…
POPLAR.1754	CK089990, CK091161, CK097166, CK100595, BI129361, BU868904, CK109361, BU888876, BU885797, BU820271, BU822684, BU825937, BU880122, BU880844, BU881888, BU881964, BU882314, BU882631, BU883650, BU894310, BU894714, BU894808, BU895414, BU895775, BU896370, BU896562, BU896679, BU896938, BU897383, BU898088, BU898151, BU898179, BI071207, BI121568, BI135474
POPLAR.1755	CK089991, CK102540, BI128819, BU890587, BU870647, BU830274, BU832746, BU836190, BU880759, BU880769, BU883076, CK113097, BU877614, BI073061, BI137669
POPLAR.1756	CK089992, CK090059, CK090547, CK092120, CK094769, CK100645, CK104755, BI123694, BI124886, BI124985, BI125114, BU828665, BU813504, CK109500, CK111045, BU871136, BU825485, BU809778, BU810336, BU810444, BU810792, BU811122, BU811759, BU812110, BU812211, BU894093, BU894637, BU897900, CK115593, CK116082, BI070292, BI070307, BI068973, BI069215, BI069308, BI071627, BI071809, BI072677, BI072758
POPLAR.1757	CK089993, CK090174, CK096225, CK100721, CK106061, BU869509, BU813790, BU892003, BU892079, BU872665, BU820207, BU826159, BU811248, BU881700, BU881789, BI071216, BI072270, BI135829, BI136479, BI136596, BI136597, BI137707
POPLAR.1758	CK089998, CK090010, CK096784, CK100597, CK100602, BI068362, BI068419, BI071239, BI071312, BI071426, BI071445, BI072629
POPLAR.1759	CK089999, BU834751
POPLAR.1760	CK090000, CK094584, CK100598, CK104560, BI124350, BU816148, BU887915, BU889575, BU891810, BU894803, BU896772, BU897891, BI070078, BI068353, BI068649, BI069056, BI071016, BI071248, BI072965, BI073013
POPLAR.1761	CK090006, CK100600, BI071287
POPLAR.1762	CK090007, BU813288, BU815669, CK110905, BI071300
POPLAR.1763	CK090008, CK105140, BI126324
POPLAR.1764	CK090009, BI071308
POPLAR.1765	CK090012, CK100604, BI071314
POPLAR.1766	CK090013, CK100677, BI071744
POPLAR.1767	CK090015, BU827773, BU869428, BI071320
POPLAR.1768	CK090018, CK090316, CK090317, CK100806, BI070379, BI070772, BI071368, BI072686, BI072879
POPLAR.1769	CK090022, CK099198, BU884769, BU880245, BU882881, BU875774, BU894759, BU895835, BU897115, AI164152, AI164170, BI138906
POPLAR.1770	CK090023, CK096523, CK099827, CK100611, CK106338, BI122799, BI122801, BU820989, BU824687, AI165545, BI071337
POPLAR.1771	CK090025, CK096794, CK106619, BU821721, BU810724
POPLAR.1772	CK090029, CK090408, CK091722, CK101810, BU867865, CK109516, BU814013, CK109892, BU816575, BU891828, BU885373, BU887560, BU866790, BU830118, BU809042, BU810529, BU810545, CK113516, BU879357, BU898238, BI068937, BI119669, BI138989, BI139045
POPLAR.1773	CK090035, CK091341, CK093117, CK100623, BU888942, BU891417, BU884262, BU887653, BU862474, BU832269, BU833286, BU895996, BI071419, BI071783, BI136653, BI136710, BI136773, BI137151, BI137300, BI138050
POPLAR.1774	CK090036, CK092430, CK100624, BU895294, BI071423
POPLAR.1775	CK090037, CK100626, BU813105, BU813996, BU884117, CK111866, BU885315, BU886111, BU886624, BU887091, BU887354, BU825235, BU825696, BU809494, BU811193, CK113336, CK113377, BU895170, BU895365, BU895707, BU896475, BU897588, BU897684, BU897734, BU897739, BU897976, BI071441
POPLAR.1776	CK090038, BU828508, BU888026, BU884538, CK111805, BU886698, BU886919, BU882709, CK113054, BU879466, BU894336, BU894346, BU894547, BU894869, BU894940, BU895076, BU895283, BU895455, BU895706, BU895800, BU896720, BU896764, BU896789, BU896916, BU896957, BU897168, BU897349, BU897830, BU898300
POPLAR.1777	CK090042, CK104684, BI124739, BU871504
POPLAR.1778	CK090043, CK100631, BI071466
POPLAR.1779	CK090047, CK100636, BI071493
POPLAR.1780	CK090048, BU866508
POPLAR.1781	CK090049, CK094377, CK104336, BI123627
POPLAR.1782	CK090052, CK093934, CK103935, BI122375
POPLAR.1783	CK090053, CK100642, BU874189, BU826497, BI071513
POPLAR.1784	CK090054, CK090710, CK110963, BI120680, BI121888
POPLAR.1785	CK090055, CK091392, CK100643, CK101541, CK109679, BU876941, BI135528, BI135544, BI135554, BI135561, BI135652, BI135753, BI135833, BI135845, BI135919, BI135943, BI136491, BI136501, BI136627, BI137352, BI137360, BI137368, BI137399, BI137408, BI137410, BI137521, BI137524, BI137537, BI137547, BI137562, BI137594, BI137668, BI137675, BI137679, BI137690, BI137729, BI137733, BI137747, BI137751, BI137766,…
POPLAR.1786	CK090064, CK096385, CK097245, CK100649, CK100706, CK106200, BI128558, BU889277, BU892567, BU830385, BU820633, BU879144, BU896480, AI164609, CK116572
POPLAR.1787	CK090066, CK092302, CK100652, CK102438, CK103784, BI128540, CK108081, BI132182, CK109998, CK110159, BU889795, BU893689, BU832782, BU820313, BU827363, BU879625
POPLAR.1788	CK090069, CK095786, CK100654, BI071583
POPLAR.1789	CK090071, CK094516, CK104479, BI124113
POPLAR.1790	CK090074, BU836163, BU809708
POPLAR.1791	CK090075, BU832320
POPLAR.1792	CK090076, CK100665, BU813357, BU813430, BU813478, BU813706, CK109386, BU814014, CK109835, CK109870, BU814776, BU815112, BU815379, BU816236, BU816412, BU816608, BI071649
POPLAR.1793	CK090078, CK100667, BU876332, CK115526, BI071660
POPLAR.1794	CK090081, CK093176, CK094814, CK103270, BI130779, BI125131, BU815428, BU815511, CK115154, AI166072, BI069172
POPLAR.1795	CK090082, CK101776, BU832130, BU836749, BU837022, BI138860
POPLAR.1796	CK090083, BU885921, BU886169, BU894722, BI071679
POPLAR.1797	CK090085, CK092002, CK102041, BI127504
POPLAR.1798	CK090086, BU827657, BU888865, BU887710, BU835481, BU880780, CK115940, BI071699
POPLAR.1799	CK090087, CK090088, CK090092, CK090253, CK100766, BI072601
POPLAR.1800	CK090089, BU884750, BU885043, BU885686, CK112374, CK113872, CK115404, CK115408, CK115417, BI071724
POPLAR.1801	CK090090, CK090267, BU873078
POPLAR.1802	CK090094, CK090720, CK101096, BU815141, BU829946, BU830001, BI120654, BI120675, BI120711, BI120712, BI121790
POPLAR.1803	CK090097, CK109343, CK109351, CK109354, CK109357, CK109363, BU813687, CK109460, CK109757, CK109784, CK109808, CK109824, CK109831, CK109851, CK109914, CK109917, CK109918, CK109923, CK109945, CK110420, CK110442, CK110466, CK110472, CK110491, CK110499, CK110501, CK110621, CK110626, CK110641, CK110642, CK110651, CK110656, CK110663, CK110664, CK110681, CK110691, CK110697, CK110834, CK110895, CK110914,…
POPLAR.1804	CK090099, CK091138
POPLAR.1805	CK090100, BU811948
POPLAR.1806	CK090104, BU815300, BU888182, BU885465, BU809014, BU894098
POPLAR.1807	CK090105, CK100675, CK100680, BU834343, CK116777, BI071794
POPLAR.1808	CK090108, CK094735, CK096779, CK104116, CK104724, CK106604, BI131818, BI122957, BI123067, BI123302, BI124021, BI125069, BI125901, CK108750, BI126058, BI126062, BU827496, BU814089, BU869887, BU870881, BU873570, BU874002, BU874466, BU885164, BU885560, BU887417, BU829924, BU832661, BU835539, BU836348, BU837462, BU821685, BU822637, BU812294, BU812295, BU881590, AI164575, AI166077, CK117491, BI071808,…
POPLAR.1809	CK090110, BU808767, BU812443
POPLAR.1810	CK090112, CK093511, CK103569, BI131575, BI125932, BU886775, BU881436, BU878700, BI072600
POPLAR.1811	CK090116, CK091232, CK100692, BI071841
POPLAR.1812	CK090118, CK094014, CK103996, CK103997, BI122591, BU881605, BI071847
POPLAR.1813	CK090119, CK090441, CK093389, BI131287, BI124052, BI126389, BU894944, BI068346, BI071850
POPLAR.1814	CK090126, CK092455, CK100689, BI128974, BU869042, CK109623, BU886870, BU808975, BU897987, BI071824, BI071969
POPLAR.1815	CK090129, BI071961, BI071986
POPLAR.1816	CK090130, BI071786
POPLAR.1817	CK090131, BU831282
POPLAR.1818	CK090132, BU868971, CK117406, BI071992
POPLAR.1819	CK090135, CK100702, BU889324, CK112095, BI072001
POPLAR.1820	CK090136, CK100704, BU866714, BI072009
POPLAR.1821	CK090139, CK096568, CK096947, CK106386, CK106788, BU821118, BU822188, BU824413, BU878111, BU897531
POPLAR.1822	CK090140, CK090142, CK094031, CK104012, BI122638
POPLAR.1823	CK090143, CK090144, CK090265, CK094978, CK100770, BI071557, BI072665
POPLAR.1824	CK090145, CK090223, CK094461, BI122231, BI123930, BU816080, BU872551, BI072177, BI072493
POPLAR.1825	CK090146, CK094591, CK104571, BI122132, BI123814, BI124384, BI125238, BI125370, BI125996, BI126628, BU829398, BU888664, BU892660, BU872994, BU885565, BU810037, BU810574, BU811068, BU811147, BI070925, BI071547, BI072079, BI072187, BI072678, BI073093
POPLAR.1826	CK090148, CK100707, BI072194
POPLAR.1827	CK090149, BU812460, BI072196
POPLAR.1828	CK090150, CK100708, BI072198
POPLAR.1829	CK090151, BU814009, BU815035, CK110990, BU865921, BU825154, BI068237, BI072199
POPLAR.1830	CK090153, CK097876, CK100709, CK107654, BU887455, BU824487, BU895264, BU896487, BU898318, BI072202, BI072477
POPLAR.1831	CK090154, CK100710, BU810760, BU876647, CK115513, BI072090, BI072205
POPLAR.1832	CK090155, CK091884, CK092028, CK101918, CK102062, BI127589, BU871361, BU872204, BU887334, BU833100, BU834484, BI068654, BI072206, BI072207, BI139444
POPLAR.1833	CK090157, CK100711, BI072214
POPLAR.1834	CK090158, BU867405, BU879955, BU879458, BI072216
POPLAR.1835	CK090159, CK097565, CK107363, BU828119, BU828133, BU813216, CK109759, BU815289, BU890361, BU862695, BU862897, BU865090, BU865380, BU867139, BU831045, BU832293, BU823639, BU825838, BU881985, BU879430, BI121028, BI121755
POPLAR.1836	CK090160, CK090659, CK100713, BI126560, BU888855, BU889763, BU873775, BU830267, BU831456, BU836772, BU820854, BU821555, BU897596, BI069193, BI072224, BI119952, BI121350
POPLAR.1837	CK090161, BU865154, BU810525, BI068416
POPLAR.1838	CK090164, CK094437, CK095062, CK104389, CK105006, BI123857, BI125897
POPLAR.1839	CK090165, BU815387
POPLAR.1840	CK090166, CK100717, BU884628, BU833207, BI072250
POPLAR.1841	CK090168, CK092903, CK097576, CK100718, CK103001, CK106541, CK107374, BI130040, BU868170, BU814674, BU889983, BU890241, BU890630, BU892877, BU870867, BU871004, BU871954, BU887657, BU865197, BU830629, BU830703, BU833419, BU833939, BU834439, BU836793, BU836862, BU821525, BU823668, BU825734, BU876920, BU878375, BU878402, BI071074, BI072252, BI072455, BI138122
POPLAR.1842	CK090169, CK100719, BU834143, BI072255
POPLAR.1843	CK090172, CK102871, BI129706, BU810764
POPLAR.1844	CK090173, CK100716, CK100720, BI072265
POPLAR.1845	CK090175, CK100722, BU889531, BU885968, BU894463, BI072285
POPLAR.1846	CK090178, CK100724, BU877382, BI072311
POPLAR.1847	CK090179, CK091656, CK096590, CK100725, CK101756, CK106408, BU867567, BU868219, BU814846, BU871862, BU885217, BU861809, BU821165, BU879848, BU880165, BU881290, BU883689, BU879435, CK116242, BI072315, BI138563, BI138805
POPLAR.1848	CK090180, CK097628, CK107418, BU885694, BU837219, BU823821, BI072316
POPLAR.1849	CK090189, CK095361, BI122337, BI126824, CK109084, BU829067, CK109292, CK110925, CK112072, CK112186, CK112211, BU887553, CK112645, CK112695, CK112903, CK112906, CK112916, CK112956, CK114010, BI071481, BI072356
POPLAR.1850	CK090190, CK100731, CK102364, BI128368, BI124245, BI072358
POPLAR.1851	CK090194, CK100728, CK100735, BU811098, BU894374, BI072374
POPLAR.1852	CK090202, CK115419
POPLAR.1853	CK090203, CK096686, BU813537, BU833687, BU821437, BU883408, BU875065, BI072417
POPLAR.1854	CK090204, CK100739, BI072418
POPLAR.1855	CK090205, CK100740, BU890870, BU892224, BU892443, BU863813, BU809137, BU811138, BU896151, BI072424
POPLAR.1856	CK090206, BI122567
POPLAR.1857	CK090208, CK091078, CK091299, CK093275, CK100742, CK101490, CK103359, BI131012, BU887724, BU833713, BI071509, BI071700, BI072438, BI135520, BI135560, BI135573, BI135576, BI135597, BI135626, BI135649, BI135712, BI135747, BI135890, BI135906, BI135939, BI135955, BI135969, BI136083, BI136091, BI136550, BI136551, BI136580, BI136611, BI136622, BI137334, BI137348, BI137375, BI137380, BI137385, BI137447,…
POPLAR.1858	CK090210, CK090211, CK100744, CK100745, BU833380, BI072451
POPLAR.1859	CK090214, CK094153, CK100747, CK104107, BI122932, BU829711, CK109561, BU816223, BU891058, BU874307, BU830376, BU809377, BU809940, BU810435, BI069679, BI072463
POPLAR.1860	CK090215, CK100970, BU886359, BU887206, BU832098, BI072464, BI120350
POPLAR.1861	CK090216, BU814283, CK110335, BU889669, BU892745, BU870715, BU886843, BU831185, BU812049, BU897859, CK115806, CK116892, BI068639, BI072469
POPLAR.1862	CK090217, CK091195, CK092499, CK102636, CK108348, BU829969, BU830048, BU831891, BU836734, BU824271, BU811347, BU876327
POPLAR.1863	CK090218, BI138964
POPLAR.1864	CK090220, CK100749, BU829743, BI072482
POPLAR.1865	CK090221, CK100750, BU868702, BI072484
POPLAR.1866	CK090222, CK094158, CK094751, CK104114, CK104738, BI122955, BI126236, CK109028, BU888517, BU862428, BU833552, BU827307, BU810275, BU896522, BI072488
POPLAR.1867	CK090225, CK091435, CK100751, CK101564, CK108875, BU827959, BU828129, BU829205, BU829762, BU825609, BU825949, BU826169, BU826983, BU809167, BU880491, BU880539, BU880817, BU880822, BU881351, BU883489, BU883537, BU875945, CK114158, CK115101, BI072513, BI138160
POPLAR.1868	CK090226, CK092269, CK102396, BI128447, BI124755, BI125754, BU871908, BU822328
POPLAR.1869	CK090229, CK094557, CK104526, BI124235
POPLAR.1870	CK090231, CK100755, BU883065, BI072526
POPLAR.1871	CK090232, BU896328, BU897648
POPLAR.1872	CK090233, BU891240
POPLAR.1873	CK090234, CK094585, CK104561, BI124354, BI126812
POPLAR.1874	CK090235, CK104830, BI125284
POPLAR.1875	CK090237, BU830269
POPLAR.1876	CK090238, CK100759, BU868472, BU889714, BU889943, BU865700, BU809419, BU880728, BU882855, BI072551
POPLAR.1877	CK090239, CK100760, BI072556
POPLAR.1878	CK090242, CK090588, CK091636, CK097396, CK097535, CK101743, CK107333, BI122334, BU837343, BU823546, BI138745
POPLAR.1879	CK090243, CK094613, CK096125, CK104597, CK105951, BU819621
POPLAR.1880	CK090246, CK092522, CK102658, BI129127
POPLAR.1881	CK090247, CK100764, BU834029, BU825565, BI072584
POPLAR.1882	CK090248, CK110595, BU890235, BU893177, BU873602, CK113921, BU878712, BI072585, BI072899
POPLAR.1883	CK090249, BU811171, BU894492, BU897927, BI069444, BI070551, BI070606, BI070620
POPLAR.1884	CK090250, CK093106, CK103208, CK103515, BI129999, BI130439, BI130597, BI131094, BI131449, BU884881, BI071975, BI072591, BI120040, BI120263
POPLAR.1885	CK090259, CK100772, BU814290, BU891729, BI072630
POPLAR.1886	CK090260, CK100767, BU874398, BU885699, CK113874, BU877316, BI072634
POPLAR.1887	CK090264, BU816018
POPLAR.1888	CK090266, CK094931, CK096402, CK100771, CK104883, BI123054, BI123653, BI123661, BI123978, BI124045, BI125498, BI126850, BU827452, BU828134, BU828271, BU828415, BU829279, CK109181, BU812948, BU813167, BU813185, BU813225, BU813300, BU813508, BU813774, CK109710, BU814354, BU814741, BU815359, BU815993, BU816017, BU816250, CK110503, CK110522, CK110612, BU816605, BU816623, BU816641, BU888133, BU888159,…
POPLAR.1889	CK090268, CK094197, CK100773, CK104157, BI123083, BU837208, BU826976, BI072674
POPLAR.1890	CK090269, BU874030, CK115475, BI072680
POPLAR.1891	CK090275, CK100777, BI072708
POPLAR.1892	CK090276, CK093977, CK100778, CK103971, BI122490, BU891238, BU830803, BU836646, BU824581, BI072710
POPLAR.1893	CK090277, CK093172, BI130768, BI122156, BI122968, BI123869, BI124305, BI125463, BI126619, BI126973, BU870519, BU824956, BI071424, BI071549
POPLAR.1894	CK090278, CK100779, BI072718
POPLAR.1895	CK090279, CK100780, BI072723
POPLAR.1896	CK090280, BU891401, BU830711, BU836870, BU837869, BU826565, BU883022, BI072724
POPLAR.1897	CK090281, BU871413, BU887253
POPLAR.1898	CK090283, CK091205, CK092184, CK095018, CK096036, CK097348, CK102212, CK105859, BI127985, BI123759, BU819321, BU810356, CK112958, BU897480, BI072735, BI138569
POPLAR.1899	CK090284, CK100782, BU814065, BU814781, BU815425, BU816433, CK110581, BU816628, BU886204, BU862339, BU866322, BU867325, BU831726, BU833315, BU825297, BI072736
POPLAR.1900	CK090285, CK105780, BU819040
POPLAR.1901	CK090289, CK091761, CK095174, CK100786, CK101842, CK105111, BI126232, BU889087, BU869980, BU885496, BU863754, BU830889, BU833113, BU879583, BI071851, BI072757, BI139120
POPLAR.1902	CK090291, CK093725, BI072765
POPLAR.1903	CK090292, CK100789, BU813896, BI072775
POPLAR.1904	CK090298, BU834882, BU881932, BU883331
POPLAR.1905	CK090299, CK100792, BU837452, BI072810
POPLAR.1906	CK090300, CK097087, CK106908, BU822128, BU822498
POPLAR.1907	CK090305, CK100797, BU828093, BU829353, BU867796, BU869086, BU869273, CK110389, BU891197, BU870328, BU884614, BU812574, BU880058, BU883177, BU883498, CK114170, BI070755, BI071058
POPLAR.1908	CK090306, CK110320, BU869520
POPLAR.1909	CK090307, CK093164, CK103262, CK103263, BI130756, BU833698, BU810355
POPLAR.1910	CK090311, CK100802, BI072864
POPLAR.1911	CK090313, BI127389, BI129487, CK110224, BU833409, BU826574, BI072870
POPLAR.1912	CK090319, BU868541
POPLAR.1913	CK090320, CK094495, CK104456, BI124069, BU886458, BU882280, BU883667, BI072525
POPLAR.1914	CK090321, CK094733, BI124880
POPLAR.1915	CK090322, CK100808, BI123579, CK110455, BU811283, BI070030, BI068370, BI068657, BI070950, BI072052, BI072082, BI072148, BI072222, BI072367, BI072580, BI072661, BI072894, BI072949
POPLAR.1916	CK090324, CK096148, CK105975, BU888341, BU873703, BU873714, BU819830, BI072915
POPLAR.1917	CK090325, CK092579, CK102704, BI129262, BU828164
POPLAR.1918	CK090326, CK108317, BU815486, BU889035, BU889939, BU809460, BU883598, CK116533, BI072918
POPLAR.1919	CK090327, CK103518, BI127479, BI131454, BU827984, BU816065, BU884907, CK112060, BU862042, BU834354, BU881961, BU897246, BI138657
POPLAR.1920	CK090328, CK091375, CK091383, CK098949, CK101531, CK101536, CK106025, BI125189, BI126233, BU829407, BU867879, BU868376, BU812842, BU814899, BU869934, BU872487, BU872515, BU874612, BU883795, BU884989, BU861968, BU862345, BU863261, BU865362, BU865506, BU866529, BU866995, BU820099, BU820365, BU883275, BU879341, BU894145, BU895516, BU896541, BU897874, AI163591, BI135529, BI135547, BI135663, BI135995,…
POPLAR.1921	CK090329, BU885098, BU881883
POPLAR.1922	CK090331, BU833400
POPLAR.1923	CK090332, CK105956, BU819652
POPLAR.1924	CK090336, BU816654, BU833395
POPLAR.1925	CK090339, CK092401, CK096740, CK097789, CK106555, CK107570, BU890962, BU893798, BU871212, BU863457, BU831758, BU834714, BU821558, BU824231, BU877442, BU878274, CK117349, BI072959, BI136080, BI136629, BI137370, BI137806, BI138936
POPLAR.1926	CK090343, CK092505, CK098325, CK107821, BI127951, BI128273, BI128892, BI129469, BI130022, BI130263, BI130325, BI131028, BI131318, CK108318, BU828037, BU867753, BU867825, BU889679, BU893676, BU870073, BU830633, BU836797, BU837814, BU823608, CK113981, AI162047, AI163838, CK116966, BI139069
POPLAR.1927	CK090344, CK105050, BI126079
POPLAR.1928	CK090345, CK095097, CK104193, BI123182, BI126019, BU893008, BU893305, BU866001, BU867142, BU825562, CK113817, BU878310, BU896671, BI072181, BI072323, BI072984
POPLAR.1929	CK090347, CK090593, CK092018, CK103218, BI128539, BI130619
POPLAR.1930	CK090348, CK092839, CK095212, CK102945, CK105159, BI129889, BI126388, CK109080, BU829733, BU813477, BU893229, BU826926, BU898187, CK115005, BI069743, BI070011, BI070180, BI073000, BI138366
POPLAR.1931	CK090349, CK090350, CK116941
POPLAR.1932	CK090352, CK097696, CK102740, BI129363, BI127081, BU812790, CK110515, BU884430, BU829869, BU823985
POPLAR.1933	CK090353, CK091936, CK101977, CK107887, BU868731, BU816124, BU888249, BU889545, BU886545, BU826771, BU882708, BU876122, BI073021
POPLAR.1934	CK090355, CK091130, CK091546, CK093557, CK096857, CK101662, CK106700, BI126431, BU869508, BU816184, BU890930, BU892710, BU836369, BU821909, BU824640, BU883382, BU875802, BU876698, BU878421, CK115422, CK115423, BI072284, BI073027, BI121166, BI135850, BI136046, BI136503, BI136506, BI136579, BI136581, BI137340, BI137366, BI137536, BI137653, BI137798, BI137816, BI138467
POPLAR.1935	CK090356, CK097874, CK100821, BI073034
POPLAR.1936	CK090357, CK097024, CK100822, BU864643, BI073036
POPLAR.1937	CK090360, BI070273
POPLAR.1938	CK090362, BU812394, BU875394
POPLAR.1939	CK090366, CK097726, BU832531
POPLAR.1940	CK090368, CK096911, CK106754, BU883942, BU884147, BU822070, BU810776, BU811756, BU812346, BI073075
POPLAR.1941	CK090371, BU829089, BU835778
POPLAR.1942	CK090374, BU868627, BU825499, BU812019
POPLAR.1943	CK090375, CK101251, BI123662, BU869051, BU888950, BU889816, BU890280, BU891429, BU891767, CK111962, BU830954, BU831302, BU831931, BU833892, BU834448, BU835307, BU836677, BU825787, BU826275, BU810282, BU812677, BU879781, BI069446, BI121241
POPLAR.1944	CK090377, CK092591, CK100827, CK100830, CK102712, BI129287, BU896657, BI073094
POPLAR.1945	CK090378, CK094682, CK104670, BI124679, CK110605
POPLAR.1946	CK090381, CK090768, CK093043, CK100829, CK100833, BI073104
POPLAR.1947	CK090382, BU825417
POPLAR.1948	CK090383, CK096778, CK106602, BU868599, BU813489, BU821681, BU882215, CK116005
POPLAR.1949	CK090385, BU862450, BU865535, BI119587, BI120666
POPLAR.1950	CK090386, CK092171, CK100839, CK102222, BI127958, BU819366, BI119608, BI119849
POPLAR.1951	CK090387, CK100840, BI119609
POPLAR.1952	CK090388, CK095841, BU862776, BU864865
POPLAR.1953	CK090389, CK090636, CK097118, CK097569, CK100843, CK101021, CK106935, CK107367, BI123786, BU828157, BU828233, BU828242, BU829214, BU829589, BU829614, CK109455, CK110554, BU830795, BU833901, BU836051, BU837052, BU837496, BU838033, BU819908, BU822587, BU823647, BU824959, BU825069, BU825694, BU826784, BU826813, BI119617, BI119654, BI119978, BI121111, BI121322, BI121842, BI135514, BI135936, BI136534,…
POPLAR.1954	CK090390, CK096319, CK106149, BU820499
POPLAR.1955	CK090391, CK100845, BU830948, BI119583, BI119620, BI119678, BI120397
POPLAR.1956	CK090392, CK093983, BI122511, BU871372, BU831531, BU897119
POPLAR.1957	CK090393, BU884295
POPLAR.1958	CK090394, BU829653, BU830238, BU835952, BU836738, BU837832, BI135764, BI136704, BI136721, BI136932, BI137051, BI137236, BI137285, BI137954, BI138510
POPLAR.1959	CK090395, CK091016
POPLAR.1960	CK090396, CK090637, CK100848, CK101022, BU868136, BU835223, BU836264, BU837258, BI119634, BI121890
POPLAR.1961	CK090397, BI119635, BI120658
POPLAR.1962	CK090398, CK097338, CK100849, CK107141, BU827901, BU828575, BU828588, BU828801, BU828810, BU828958, BU829532, BU829645, BU869132, BU869322, BU814844, CK110287, BU816362, BU888461, BU888471, BU888692, BU888871, BU889342, BU889716, BU890040, BU890616, BU891198, BU891228, BU891580, BU891736, BU891804, BU892890, BU892896, CK111106, CK111217, BU871302, BU884489, BU861547, BU862547, BU864443, BU866144,…
POPLAR.1963	CK090399, CK100850, BI122477, BI123556, BI123805, BI124393, BI126542, BU828980, BU829001, CK109502, BU888129, BU891773, BU893085, BU836915, BU837618, BU809322, BU812739, BU810314, BU811397, BU812622, BU878889, CK115927, BI069111, BI119638
POPLAR.1964	CK090400, CK100851, BI119642, BI121851
POPLAR.1965	CK090401, CK090658, CK100853, CK101040, BI119592, BI119653, BI138449, BI139092
POPLAR.1966	CK090402, CK100854, CK112608, BU877569, BU895450, BI119655
POPLAR.1967	CK090403, CK100855, BU884647, BI119662, BI121571
POPLAR.1968	CK090407, CK094607, CK104590, BI124441
POPLAR.1969	CK090409, CK093938, CK103937, BI122383
POPLAR.1970	CK090410, CK090684, CK101064, BI119679, BI119864
POPLAR.1971	CK090411, BI119680, BI119862, BI121863, BI139416
POPLAR.1972	CK090412, CK094831, CK097523, BI125176, BU885515
POPLAR.1973	CK090413, CK090443, CK100858, CK104286, BI123468, BU827494, BU829889, BU829900, BU833696, BU836755, BI119686, BI119765, BI121734, BI121874, BI135501
POPLAR.1974	CK090415, CK100860, BU870030, BU870074, BU833128, BU837248, BU879874, BI119690
POPLAR.1975	CK090416, CK105145, BI124011, BI126343, BU884975, BU811011
POPLAR.1976	CK090420, CK100862, BU828294, BU825887, BI119713
POPLAR.1977	CK090421, CK090622, CK090803, CK101008, CK101156, BU867452, BU867544, BU867551, BU867553, BU867629, BU867649, BU867691, BU867782, BU867818, BU868020, BU868047, BU868371, BU868387, BU868410, BU868430, BU868467, BU868468, BU868499, BU868603, BU868676, BU868724, BU868837, BU868928, BU868937, BU869332, BU869475, BU888458, BU891242, BU892828, BU892860, BU885509, BU837055, BU824797, BU809076, BU879831,…
POPLAR.1978	CK090422, CK091241, CK101461, BU869487, BI136200
POPLAR.1979	CK090423, CK091927, CK098216, CK099462, BU883575, AI161850, AI164791
POPLAR.1980	CK090424, BU837974, BU812302, BU895965
POPLAR.1981	CK090425, CK096943, CK100864, CK106784, BU822178, BI119728
POPLAR.1982	CK090426, CK090859
POPLAR.1983	CK090428, BU897509
POPLAR.1984	CK090429, CK100867, BU879849, BI119675, BI119747, BI120310, BI120792
POPLAR.1985	CK090431, CK100868, CK115482, CK115505, BI119752, BI121972
POPLAR.1986	CK090432, CK100869, BU869830, BU885281, BU830925, BU895227, BI119754, BI139342
POPLAR.1987	CK090433, CK091676, CK100870, CK101777, CK102390, BI128434, BI128995, BI119755, BI120253, BI121557
POPLAR.1988	CK090434, BU870880, BU810486
POPLAR.1989	CK090435, CK092279, CK100871, BI119758
POPLAR.1990	CK090436, CK100872, CK110910, BU892539, BU833296, BU834532, BU883646, BU875775, BI119763, BI139308
POPLAR.1991	CK090438, CK100873, BI119770
POPLAR.1992	CK090440, BU869550
POPLAR.1993	CK090445, CK090942, CK101257, BU827760, BU829072, CK109952, CK110110, BU835915, BU826745, BI119796, BI120515, BI121223, BI139076
POPLAR.1994	CK090446, CK090621, CK100876, CK101007, BU868359, BU837963, BI119799
POPLAR.1995	CK090449, CK096665, CK100879, CK104648, BI124604, BU887643, BI119814, BI119883
POPLAR.1996	CK090451, CK100880, BI119699, BI119829, BI120175
POPLAR.1997	CK090453, BU878685, BI070403, BI119836
POPLAR.1998	CK090455, CK100883, BI119854, BI121885
[truncated: 22,645 more rows]
